# Supplementary material for: Molecular Evidence for the Inverse Comorbidity between Central Nervous System Disorders and Cancers Detected by Transcriptomic Meta-analyses
Source: PLoS Genet. 2014 Feb 20;10(2):e1004173. doi: 10.1371/journal.pgen.1004173 (PMC3930576; doi:10.1371/journal.pgen.1004173)
Supplement: Table S1 — Differentially Expressed Genes (DEGs) in Alzheimer's disease (AD), Parkinson's disease (PD), Schizophrenia (SCZ), Lung Cancer (LC), Prostate Cancer (PC), Colorectal Cancer (CRC), Asthma, HIV, Malaria, Muscular Dystrophy and Sarcoidosis. Gene expression meta-analyses were undertaken in each disease independently, and significant differentially expressed genes (DEGs) were selected as those displaying a FDR corrected p-value (q-value)<0.05. (XLS) [file pgen.1004173.s003.xls]

## Sheet: SCZ
UPREGULATED		DOWNREGULATED
GENE	P-value	GENE	P-value
AC018462.3	2.006429e-02	TUBA1B	3.507822e-02
FTLP3	4.444228e-02	PPIAP11	4.758484e-02
RP11-110C15.4	3.052237e-02	NGFRAP1	1.270807e-02
RP5-1068H6.3	2.630676e-02	SKP1P1	9.009009e-04
HMGN2P5	9.778099e-03	RTN4	3.293461e-03
RP11-403P17.4	1.147520e-02	LDHB	1.298701e-04
MT2A	2.190833e-18	RP11-887P2.3	8.721532e-03
HTRA1	8.079187e-03	COX6A1	1.573935e-02
MXI1	1.404075e-02	CLTC	1.378446e-03
MT1P2	2.190833e-18	ATP5A1	6.020473e-03
CSRP1	3.007303e-02	NDUFA4	3.122896e-03
FTH1	1.515152e-04	COX6C	1.110222e-02
MT1E	2.190833e-18	CYCSP55	2.000000e-03
MT1H	2.190833e-18	GAPDHP1	3.559933e-02
GJA1	3.172764e-02	SLC25A3	1.080000e-02
IFITM3	2.325581e-04	TPI1P1	4.253049e-02
FAM107A	4.694836e-05	SERINC1	2.841754e-02
PABPC3	4.108637e-02	COX7A2	9.523810e-04
HADHB	4.850554e-02	LDHA	1.648696e-02
NDRG1	1.709402e-04	ATP5B	3.355705e-04
RP11-193F5.4	5.555556e-03	RP11-169K16.7	3.168317e-03
IST1	3.006787e-02	MOAP1	2.449499e-02
ADD3	2.983504e-02	SNX3	2.110072e-02
RP11-347C12.2	2.190833e-18	GABARAPL2	3.310216e-02
PTTG1IP	1.223118e-03	OAT	3.327399e-02
MT1X	2.190833e-18	AP000304.12	1.494838e-02
MT1G	2.190833e-18	ATP5C1	2.232704e-03
RPL36	4.556690e-02	NDUFA1	2.234635e-02
EFHD1	1.574034e-02	PPA1	2.325581e-04
RGCC	3.566434e-03	COX8A	1.174399e-02
AHCYL1	1.808874e-03	HSPA8	2.190833e-18
ANP32B	1.852990e-02	PTGES3	3.037902e-02
AGT	9.455176e-03	HINT1	3.123953e-03
MT1F	4.597701e-04	WSB2	1.315453e-03
SLC6A8	1.403509e-04	OAZ1	1.078486e-02
METTL7A	1.494087e-02	NDUFC2-KCTD14	3.002681e-03
YTHDF1	1.149066e-02	RP11-697E2.6	3.088718e-02
MAOB	1.098383e-02	UQCRQ	5.087352e-03
IFITM2	2.325581e-04	PFKM	2.977169e-03
PPDPF	2.463343e-03	NDUFAB1	7.155323e-04
ATP1A2	1.078838e-02	ATP5J	1.102151e-02
SEC31A	4.372959e-02	ISCU	3.216189e-02
ADIPOR2	2.632117e-02	CUTA	4.084861e-02
SGK1	3.002681e-03	MYL12B	1.825841e-02
PABPC1P3	2.524414e-02	UQCRFS1P1	5.084746e-04
PYGB	4.266755e-02	AC007318.5	1.495098e-03
SIDT2	1.421053e-02	SLC25A5	4.694836e-05
KBTBD11	3.771709e-02	DYNLT3	3.453401e-02
RP11-518D3.3	7.266553e-03	SKP1	8.682171e-04
RP11-738E22.2	4.946695e-03	CCT4	1.563853e-02
RAB31	7.912621e-03	EEF1B2P2	3.512599e-02
SUN2	1.545025e-02	ACTR10	1.534772e-03
APOE	1.521358e-02	MAT2B	6.280101e-03
NFKBIA	6.111111e-04	ATF4P3	8.607199e-03
NOTCH2NL	2.190833e-18	RCAN2	4.206667e-02
HSPB1	4.556690e-02	LGALS1	3.293461e-03
CDK5RAP3	6.714542e-03	NDUFA8	2.538678e-02
GTF3C1	1.683761e-02	JTB	2.670242e-02
ATP1B2	3.349169e-03	DSTN	3.490324e-02
RALGDS	2.698413e-03	VBP1	3.002681e-03
SLC1A3	1.090580e-02	NHP2	1.090580e-02
GNG5	4.907090e-02	NDUFB5	2.293578e-03
DDR1	1.573935e-02	DDX1	1.242881e-02
AGXT2L1	9.528719e-03	IDI1	1.654399e-02
PAIP2B	2.881746e-02	PSMA6P1	2.112527e-03
DGKD	4.317116e-02	KIFAP3	4.082569e-03
AGAP5	8.943338e-03	NDUFV1	3.396965e-02
FBXW4	3.047175e-02	ATP6V0B	2.680373e-02
GSTM2	6.702964e-03	PINK1	5.871137e-03
MAPK3	4.266931e-02	NDUFB3	6.530359e-03
IFITM1	1.788520e-02	NME2	3.428398e-02
HIP1R	9.009009e-04	NDUFB6	2.988506e-04
SEMA4C	8.625000e-03	KLHDC2	1.885386e-02
EPHX1	1.495098e-03	DCTN3	5.871137e-03
ZNF189	1.402245e-02	GS1-257G1.1	3.821656e-04
DDX24	4.758484e-02	NDUFS2	3.239528e-02
MBOAT2	2.789702e-02	VDAC1	8.519100e-03
GAB2	4.679229e-02	TMEM14A	3.591482e-02
TAX1BP3	2.071111e-02	RP11-38L15.6	8.943338e-03
TUBB2B	4.560442e-02	PSMB5	2.058580e-02
RP11-603J24.7	3.512266e-02	SLC25A4	1.596737e-03
GPR56	5.550992e-03	ST13P4	1.718994e-02
TTYH1	4.480405e-02	ENOPH1	5.512027e-03
PPP1R3C	4.660782e-02	DNAJA1	2.190833e-18
STOM	2.332444e-02	PSMA1	3.310216e-02
CEBPD	6.410256e-04	GOT1	2.465887e-03
CTB-91J4.3	2.655629e-02	PSMB6	5.114823e-03
SFPQ	6.332071e-03	RP11-730G20.2	2.222121e-02
LGALS3	1.260508e-02	NDUFB11	2.162187e-02
TIPARP	2.606232e-03	RBX1	1.922222e-02
DDIT4	1.709402e-04	ATP5L	2.797242e-02
ELOVL5	2.204753e-02	PSAP	3.424154e-02
MSRB1	8.137715e-04	H2AFZ	2.253682e-02
GADD45B	8.103632e-03	ARPC2	5.665323e-03
NME3	4.771547e-02	HSBP1	1.986971e-03
RPS6KA2	9.185185e-04	NSA2	2.006429e-02
SH2B2	3.314746e-02	GHITM	9.787234e-04
CRYL1	1.024656e-02	RP5-977B1.10	2.988506e-04
KLHL21	1.122178e-02	TXN	4.706608e-02
RP4-781L3.1	6.701940e-04	RANP1	1.918860e-03
PLXNB2	4.695341e-03	SUMO2P1	2.449499e-02
SIN3B	2.021433e-02	COX7A2P2	2.190833e-18
HNRNPH3	1.472285e-02	PSMA4	4.806485e-02
ZBTB16	1.515152e-04	NDUFA6	4.673594e-02
GFAP	3.154179e-02	SNX10	4.085198e-02
SDC4	1.515152e-04	MRPL33	2.190833e-18
LRIG1	1.690549e-02	MDH2	7.742998e-03
CIT	1.979935e-02	TTC19	6.299810e-03
CTD-2527I21.4	1.324519e-02	EIF2S2P4	1.298701e-04
PPAP2B	2.417751e-02	SNRNP25	8.973192e-03
SLC9A3R1	2.075484e-02	CHGB	4.404607e-02
RAMP1	4.480405e-02	SLC38A2	2.740801e-02
CLK2	4.836836e-02	ATP5G1	2.382382e-03
ALMS1	1.555315e-02	EFR3A	3.591482e-02
C2CD2	1.225725e-02	CISD1	1.265340e-02
ELK1	9.728183e-04	ATP6AP2	2.169424e-02
S100A1	2.192308e-02	PCMT1	8.320127e-03
SPN	3.211388e-02	SC5DL	7.388316e-04
PRODH	1.596737e-03	HBXIP	1.171613e-02
CALCOCO2	8.887172e-03	VDAC3	1.565766e-02
TMBIM1	2.619048e-04	ISCA1	3.014184e-03
ITPKB	1.240000e-03	GGCT	1.186785e-02
VGLL4	4.231025e-02	STK39	4.549446e-02
CBFB	1.683761e-02	ARPC1A	1.272353e-02
XPC	1.637006e-02	SUCLA2	1.866667e-03
ZRSR2	4.266755e-02	SRSF9	2.588498e-02
BAG3	1.515152e-04	MMADHC	6.702964e-03
PSRC1	6.396226e-03	COPS4	4.695341e-03
AMT	2.222222e-04	HECA	9.650655e-03
GRAMD3	7.742998e-03	TMEM70	9.605839e-03
SEPT5	4.771547e-02	CUEDC2	3.951264e-02
KIAA0195	3.955923e-02	PCP4	9.332337e-03
TXNIP	1.709402e-04	OPTN	4.561404e-03
ZHX2	8.973192e-03	PJA1	1.683761e-02
TST	5.871137e-03	HSP90AB1	3.705219e-02
PHF2	3.656723e-02	PSMD8	6.396226e-03
SLC25A38	3.002681e-03	HERPUD1	8.346498e-03
TYK2	2.617859e-02	RP11-977G19.10	1.528233e-02
SOX9	1.712963e-03	ZMPSTE24	2.856838e-02
SLC48A1	3.031721e-02	ARL3	9.384004e-03
AC009469.1	2.267081e-03	RP11-111K18.1	7.912621e-03
AP1G2	9.009009e-04	KIAA1279	1.381176e-02
PAAF1	2.574307e-02	EXTL2	2.355477e-02
ZNF266	3.348148e-02	ARPP19	1.478863e-02
MLC1	4.085198e-02	ERP29	2.858554e-02
TERF1P5	4.363438e-02	HSPA5	1.088492e-02
BCL6	1.403509e-04	APOO	2.988506e-04
WFS1	2.619048e-04	CHMP5	1.495098e-03
AD000090.2	3.101971e-03	SCG2	6.111111e-04
CST3	3.218287e-02	PSMD7	2.619718e-03
TJAP1	3.538351e-02	FIBP	2.534235e-02
ST5	6.441526e-03	RAB15	1.495396e-02
TMEM176A	2.569503e-02	SCN1B	2.116402e-03
RABL6	4.793947e-02	PRNP	2.875666e-02
CHKA	5.301455e-03	TM9SF2	2.619048e-04
KDM2A	1.501650e-02	A2M	1.090580e-02
SCMH1	2.589400e-02	KIF3C	4.479948e-02
VWF	7.898894e-04	MRPL18	8.943338e-03
MYO10	5.721890e-03	NOP10	1.381176e-02
TP53BP2	1.223118e-03	SPAG7	1.161826e-03
NOTCH2	1.333333e-03	PSMD1	4.598188e-02
MKNK1	1.938998e-03	AKR1A1	7.448353e-03
HNRNPUL1	1.651195e-02	OAZ2	1.399612e-02
TPCN1	6.761397e-03	PDCD10	5.791915e-03
TENC1	3.419405e-03	ASH2L	2.076534e-02
SF3B2	2.546161e-03	COPS5	2.876622e-02
ALDH1L1	2.190833e-18	NDUFS3	3.500966e-02
RP11-796E2.3	1.261620e-03	FIG4	3.173627e-02
PPP1R14BP3	2.304659e-02	PLS3	4.489892e-02
DDX11	6.701940e-04	UBB	1.863075e-03
PLXNB1	4.266755e-02	IDH3B	4.093144e-02
MXD4	4.414616e-03	MAGEF1	1.696660e-02
BCAT2	3.014184e-03	MORF4	4.065041e-04
PDZD2	1.102151e-02	RSL24D1	1.467420e-02
RBL2	1.569114e-02	REEP5	1.709402e-04
N4BP2L2	6.895540e-03	PDCD6	4.597701e-04
DHRS3	1.215847e-03	IMMT	2.453688e-02
APOLD1	2.958005e-02	GABARAPL1	2.190833e-18
NTRK2	1.709402e-04	ATP5G3	2.740316e-02
ANKZF1	1.237196e-02	COX7B	2.487562e-04
ECHDC2	6.884186e-03	PIH1D1	2.293578e-03
DHCR7	8.916281e-03	DHX15	2.822689e-02
TAZ	9.333333e-03	RP11-298C3.2	2.367886e-03
MT1M	2.190833e-18	MRPS22	3.889043e-02
CRYBG3	3.173627e-02	TCEAL1	2.016378e-02
TIMP1	1.491248e-02	ITM2A	2.611389e-02
SEMA3B	2.271283e-02	NDUFA9	7.766990e-04
PLIN3	3.072237e-03	DDRGK1	1.355133e-02
TNRC6B	5.087352e-03	PAM	2.236930e-02
RYR3	7.766990e-04	CHMP3	6.020473e-03
FAM189A2	2.190833e-18	FAM192A	4.695341e-03
GUSBP11	3.132832e-03	RP11-680H20.1	1.415902e-02
TULP3	3.153153e-04	DLD	9.009009e-04
AQP1	2.190833e-18	SMYD2	6.714542e-03
RAD54L2	4.800662e-02	ARPC5L	2.680373e-02
RP11-553L6.5	3.226863e-03	DCTPP1	1.403509e-04
DAG1	1.324509e-02	NDUFS4	2.619048e-04
ZBTB20	4.247921e-03	BCAS2	3.002681e-03
TECPR2	1.817667e-02	SNX17	2.246456e-02
ZC3H7B	2.570146e-02	CERK	4.653538e-03
CSDA	3.167496e-03	CDC123	3.705219e-02
CDKN1A	2.574307e-02	ACYP2	1.918860e-03
PAX6	6.820331e-03	COX7C	3.082902e-03
TUG1	6.054812e-03	SNAPC5	4.108637e-02
RBCK1	2.129664e-02	MPC2	7.735537e-03
PER1	2.988506e-04	EMC3	1.670132e-02
GRIN2C	1.501650e-02	COPS3	1.728785e-02
SREBF1	4.360455e-02	SH3BGRL	1.471407e-02
NFASC	2.325581e-04	RBM23	1.735970e-02
DAPP1	1.897511e-02	DEK	2.604167e-03
IL17RB	9.787234e-04	TAF9	1.819209e-03
SH3BP4	4.326763e-02	VAMP7	3.591482e-02
HILPDA	2.988506e-04	MLH1	6.884186e-03
NTSR2	2.484073e-02	RP11-446E9.1	3.450824e-02
IGFBP3	2.576977e-02	ZNHIT3	2.841754e-02
DYNLT1	4.711808e-02	IARS2	1.515152e-04
CHSY1	4.513791e-02	ENSA	7.898894e-04
FNBP1	1.038282e-02	AUH	2.488491e-02
MPST	1.186785e-02	CTNNA2	1.127464e-02
POGK	1.108579e-02	NUDT3	4.176392e-02
SPTAN1	3.378598e-02	SMS	2.911252e-02
CCNL2	1.090580e-02	FDPS	4.695341e-03
WASF2	9.728183e-04	PTS	1.515152e-04
USB1	4.896636e-02	RNF5P1	1.285245e-02
KAT2B	1.415232e-02	MRPS33	1.863075e-03
SEMA4A	1.954191e-02	PPP1R11	4.534799e-03
PLSCR4	1.573935e-02	MRPL15	1.731641e-02
SELENBP1	7.890499e-04	POMP	1.391168e-02
TAGLN	1.403509e-04	VDAC1P1	3.419405e-03
FSTL1	2.412037e-02	NNAT	2.774674e-03
MYBPC1	7.388316e-04	COX17P1	3.122896e-03
TOB2	2.455090e-03	MFF	2.223133e-02
CDKN1C	1.186785e-02	TCP1	1.127464e-02
ROBO3	1.527273e-03	CTC-524C5.2	2.325298e-02
PDXDC2P	3.512599e-02	WDR61	2.850511e-03
PARP16	1.299757e-02	PRKAR1A	2.463343e-03
AOC4	4.111036e-02	GLRX2	2.370821e-03
RP11-57A19.3	5.654521e-03	C1QBP	8.115016e-03
H2AFX	1.626016e-02	NUDT9	3.046693e-02
SMG6	9.523810e-04	TSPAN3	3.605176e-02
SLC1A4	3.092784e-03	MTCH2	6.701940e-04
GFPT2	4.488889e-03	YWHAZ	7.360179e-03
SLCO4A1	3.801843e-03	SLTM	3.029167e-02
TFEB	3.124458e-02	TSNAX	2.797242e-02
ALDH4A1	6.732026e-03	UBE2N	1.435705e-03
CTDSPL	2.328287e-02	COX5A	3.419405e-03
HAPLN2	2.167435e-02	PITPNA	1.403509e-04
CHERP	3.717840e-02	SLC35B1	4.814815e-03
TNFSF12	4.597701e-04	LAGE3	5.087352e-03
MAN2C1	1.550362e-02	NDUFAF1	2.741285e-02
TNFRSF1A	8.923077e-03	KCNK1	1.403509e-04
NPAS3	3.119658e-03	TM9SF3	1.508772e-02
ARID5A	2.870370e-03	PPP1CA	9.580283e-03
ANGPTL4	7.766990e-04	MRPL48	3.923928e-02
RHOBTB3	4.849867e-02	GYG1	1.098383e-02
ITPKC	4.120601e-02	IMP4	1.032957e-02
C4A	2.190833e-18	GDI2	2.158936e-02
PTH1R	4.861674e-02	PIGP	7.549669e-03
LRP10	1.848907e-02	EBNA1BP2	1.494087e-02
KCNN3	1.535714e-03	AKAP12	1.639506e-02
F3	7.029988e-03	RP11-651P23.4	9.185185e-04
S100A6	1.149740e-02	CA2	3.989740e-02
PBXIP1	7.104203e-03	CREB3	3.088906e-02
JUP	4.694836e-05	MAGED2	3.450824e-02
TIMP3	7.336712e-03	SMAP1	1.676653e-02
MID1	3.257564e-02	CCT2	2.102950e-02
EML3	2.190833e-18	LARP6	1.381176e-02
AXL	4.800662e-02	MKKS	2.562620e-03
SLC22A5	3.674419e-03	NGLY1	6.884186e-03
BEST1	1.494087e-02	RP3-352A20.1	2.618177e-02
SMARCD2	4.695341e-03	SLC25A11	3.004702e-02
SERPINA3	4.694836e-05	UTP18	1.272353e-02
ZNF451	1.403631e-02	PSMC3	5.962532e-03
GNG12	1.082982e-03	MGST3	4.176392e-02
TGFB3	1.223118e-03	THTPA	2.293578e-03
SF3A2	2.225758e-02	GNB1	3.357760e-02
GNA12	3.284431e-02	GMPR2	1.298501e-02
ATRIP	4.086211e-02	TMEM14D	4.556690e-02
RARRES3	3.538351e-02	NOL7	8.296296e-03
AL021707.2	2.630705e-02	KIF21B	1.102908e-02
CAPN2	1.562297e-02	DNM1L	2.069908e-02
CPNE3	7.336712e-03	WTAP	3.002681e-03
RASL11B	1.494087e-02	OXR1	3.587927e-02
AHNAK	6.020473e-03	CDC25B	1.654425e-02
UNG	9.884393e-03	POLR2K	2.636841e-02
COL4A2	4.427178e-02	ABCF1	1.339321e-02
PIEZO1	9.332337e-03	CTSL1	1.626016e-02
NUP214	4.861674e-02	ASAP2	4.597701e-04
OSBPL11	4.500734e-03	ATXN10	1.081726e-02
TRAF3IP2	5.992509e-04	IFIT1	4.695341e-03
LEPRE1	1.440774e-02	CDC42	3.780499e-02
RAPGEF3	1.450379e-02	PGK1	3.014184e-03
ZCCHC14	7.744108e-04	MRPL16	8.972010e-03
ZNF14	3.434579e-03	ARMCX3	4.695341e-03
EBLN2	1.369188e-02	STAM	4.346847e-03
CHST3	1.542112e-03	RELN	2.617702e-03
SSH3	6.672761e-03	BZW1P2	7.515252e-03
TGM2	6.617284e-03	SLC25A46	2.694056e-02
PXDC1	8.703992e-03	MAPK9	5.721890e-03
NQO1	1.035631e-02	NSG1	2.920110e-03
THNSL2	2.463343e-03	GTF2H5	4.673799e-02
ITGB4	2.190833e-18	SYNDIG1	2.267081e-03
ITGA7	4.595404e-02	VTI1B	3.967764e-02
PLIN2	8.277689e-03	HNRNPA3P5	1.200169e-02
ZNF395	2.325581e-04	METAP1	6.985507e-03
ZNF16	1.349661e-02	CCT5	1.951545e-02
ABCB9	3.988592e-02	GNAQ	3.507822e-02
TMPRSS5	1.471471e-02	ADSS	3.379971e-02
IL4R	1.515152e-04	TIMM10	3.850070e-02
DAPK2	2.363369e-02	PSMA2	3.266867e-02
BCL2	3.276284e-03	TRAPPC3	5.908497e-03
LIPE	1.671859e-02	CCBL2	1.333333e-03
EDN1	2.190833e-18	MCTS1	6.666667e-04
RASSF4	7.188209e-03	IMP3	1.703779e-02
RTEL1-TNFRSF6B	1.272353e-02	ALAS1	2.024880e-02
PALLD	4.597701e-04	GTF2B	1.258239e-02
CRISPLD2	6.054812e-03	RP11-255N24.4	4.079484e-02
AFF1	4.694836e-05	RP11-785H5.1	8.842377e-03
IGF2BP2	5.917969e-03	RP11-613H2.2	7.823465e-03
OFD1	4.679229e-02	TIMM23	1.110222e-02
PARD3	1.090580e-02	EEF1E1	2.325581e-04
AC009113.1	4.065041e-04	NDRG3	7.155323e-04
RPS10P2	1.180805e-02	SDHB	4.814815e-03
CES3	3.424154e-02	WARS	3.532134e-02
PKD1P6	9.332337e-03	TMEM208	4.190190e-02
SLC2A4RG	1.784175e-02	PDIA6	8.137715e-04
ROM1	3.158770e-03	EIF2B2	6.726404e-03
FERMT2	1.046154e-02	AC007560.1	2.784745e-02
EMX2	4.924242e-04	EPB41L3	2.876622e-02
IL11RA	4.429437e-02	SRSF2	2.130802e-03
ADORA2B	1.566549e-03	GRPEL1	3.231175e-02
HEPH	5.917969e-03	NECAB3	1.358640e-02
MAOA	1.654399e-02	CMPK1	2.880886e-03
RASL12	2.190833e-18	ASB13	4.396649e-02
TRAF4	2.524414e-02	LAMTOR3	3.935358e-02
POU2F1	2.841754e-02	NFU1	7.766990e-04
LDB3	2.224750e-02	ASS1	9.475767e-03
RHBDF1	4.586353e-02	EIF2B3	1.527273e-03
ARPC4-TTLL3	4.045506e-02	SNF8	2.487562e-04
SLC27A3	3.821656e-04	ARL4C	1.019524e-02
ZFP36L1	2.167435e-02	KAT5	2.144672e-02
FAM48A	9.041856e-03	SPOCK2	3.293461e-03
SDS	3.933747e-04	MRPS7	2.190833e-18
PPAT	4.830963e-02	NPTX2	1.786942e-03
TNFRSF25	3.386236e-02	RPA2	1.038282e-02
LMOD1	2.006429e-02	TOLLIP	1.669792e-02
AC092839.1	9.580283e-03	PVALB	1.403509e-04
PPFIA1	1.186785e-02	DNAJB6	5.090656e-03
RPL17	3.986301e-02	GPKOW	3.433673e-02
PCTP	2.111838e-02	SNRNP27	3.036633e-02
SMTN	4.049568e-02	GABRG2	4.266755e-02
EIF3K	1.429714e-02	LSM4	1.669792e-02
FOXP3	4.755013e-02	PRPSAP1	4.971631e-03
TAB1	4.620160e-02	ARF4	1.315453e-03
KRT8P3	1.355133e-02	IRAK1	1.090580e-02
TMEM176B	3.320456e-02	POP4	1.609330e-02
CD38	1.127464e-02	SEPT7	9.210526e-04
ABCA1	2.528765e-02	RPA3	4.694836e-05
AZGP1P1	2.405759e-02	YIPF1	6.273016e-03
IGSF9B	3.874363e-02	TIMM8B	2.099277e-02
IQCA1	1.109772e-02	GLRX	4.860479e-02
CHI3L1	7.969844e-03	SDF2	3.966323e-02
DIO2	3.415934e-02	DUSP1	7.766990e-04
DIAPH2	9.009009e-04	DYNC1LI1	1.298701e-04
ZNF34	1.198312e-02	LANCL1	2.457711e-03
ACSL5	5.665323e-03	HN1	1.288233e-02
CC2D1A	3.628233e-02	CHST2	1.151358e-02
MAML1	4.266931e-02	MEAF6	3.966300e-02
PDK4	1.298501e-02	SST	2.190833e-18
HIF3A	8.010753e-03	COX7BP1	8.973192e-03
LRRC1	4.120601e-02	CRK	1.012876e-02
PATZ1	3.993848e-02	SUMO3	2.222222e-04
STAP2	2.409855e-02	RAD51C	1.534772e-03
BACE2	3.380917e-02	RFK	8.844169e-03
SLC16A1	2.678473e-02	SUPT4H1	1.298501e-02
HIST1H1C	3.890046e-02	F8	4.310935e-02
MLL	2.136561e-02	MBOAT7	3.655914e-04
PIR	2.103599e-02	TMEM126B	2.876297e-02
VPS13D	3.771709e-02	SCG3	2.267081e-03
ODZ3	1.737517e-02	STOML2	2.562620e-03
CPT2	2.167435e-02	MSRA	2.941068e-02
TBL1X	5.298611e-03	SMYD3	1.937969e-02
FKBP5	7.766990e-04	INSIG1	3.771709e-02
PIGA	4.462651e-02	SPRY4	3.922953e-02
FGR	1.791751e-02	APLP2	7.388316e-04
ACOX1	7.535991e-03	KIAA0196	1.298501e-02
SLC2A1	1.141612e-02	RGS4	3.697291e-02
SLC25A37	4.361075e-02	NELL1	2.327981e-02
S100A9	6.701940e-04	NEUROD6	7.744108e-04
KIF13A	3.071553e-03	MRPL46	7.766990e-04
PRKY	1.812813e-02	PRMT5	1.535442e-02
RPS20P22	1.098383e-02	HTRA2	6.221374e-03
IL1R1	1.431887e-02	CCDC25	2.483917e-02
AC010335.1	3.498187e-02	DPY19L1	2.789702e-02
S100A8	2.190833e-18	GLS	2.829439e-02
IL22RA1	3.314746e-02	USPL1	3.749824e-02
ERBB2	9.670543e-03	PPIH	4.721030e-03
RHCG	2.961710e-02	TMEM50B	7.912621e-03
GRAMD1C	1.334932e-02	ARHGEF2	2.436186e-02
CDKAL1	1.198312e-02	MRPS28	4.266931e-02
DGKG	3.372828e-03	UQCC	6.604824e-03
AQP4	4.595404e-02	NDUFAF4	7.898894e-04
IL1RL1	2.876622e-02	BECN1	1.918860e-03
ITPR2	1.915604e-02	RP11-231C14.3	1.009579e-02
RREB1	1.897511e-02	COPS6	2.099277e-02
SEMA6A	4.500734e-03	CGGBP1	2.449499e-02
ZNF516	1.162360e-02	MTIF2	1.408218e-02
PRKX	7.521368e-04	TMED3	2.733880e-02
FGF2	9.898990e-03	DUSP12	1.151358e-02
CP	1.264822e-03	SLC24A3	7.879781e-03
EMP1	4.153379e-03	TMEM183A	6.434837e-03
KIAA0754	2.876622e-02	NUP93	3.293461e-03
CYP11A1	1.572557e-02	SAE1	1.127464e-02
TTC22	1.669792e-02	ZMAT4	3.684831e-02
OSMR	1.399612e-02	IVNS1ABP	1.560284e-03
SLC14A1	2.190833e-18	UXS1	2.100750e-03
AASS	2.900552e-03	DDX46	1.399612e-02
EFCAB6	4.664776e-02	TOPBP1	1.098383e-02
S100A12	2.619048e-04	TMEM30A	4.576972e-02
PTMAP1	4.587302e-02	DOK5	8.115016e-03
ZNF107	3.058687e-02	COMMD8	8.128655e-03
DLEU2	4.266755e-02	PEPD	4.072513e-02
IL33	2.664189e-02	RPP14	3.216189e-02
SCGB1D2	4.266931e-02	ERCC1	1.403509e-04
ERAP2	4.513791e-02	GRSF1	3.122896e-03
TNP2	2.369520e-02	RP11-15K19.2	6.020473e-03
		RAP1GDS1	3.122896e-03
		ARL4D	1.038282e-02
		RAB7A	2.112527e-03
		FAM49A	4.120601e-02
		UFSP2	1.348086e-02
		EMC9	2.021433e-02
		TDRD7	7.130584e-03
		MCOLN1	3.293461e-03
		SYT11	3.655914e-04
		KIF5A	1.731641e-02
		IDH3A	3.226863e-03
		UBE2D2	2.803509e-02
		SEC22B	3.091398e-02
		RP11-159D12.5	1.752275e-02
		HEXIM1	9.009009e-04
		COG8	6.020473e-03
		RP11-13N13.2	4.361075e-02
		CAB39	1.444824e-02
		PTPLAD1	1.997414e-02
		MRPL12	3.507822e-02
		RFX5	1.814059e-03
		APEH	3.933747e-04
		ADO	2.405556e-02
		LYRM4	2.267081e-03
		DUSP14	2.409408e-02
		RP11-737O24.3	9.138973e-03
		WDR37	2.130165e-02
		CORO1A	4.291101e-03
		MRPL23	1.951545e-02
		ABCG2	2.190833e-18
		WDR73	3.935358e-02
		IARS	2.000323e-02
		CCDC91	2.449499e-02
		TXNDC9	1.034321e-02
		B4GALNT1	2.573599e-03
		RANGAP1	3.538351e-02
		C1DP1	2.000000e-03
		PPL	4.954184e-02
		ADSL	1.683761e-02
		CHMP1B	1.078486e-02
		TMEM189-UBE2V1	2.394259e-02
		SNRPD1	4.288288e-02
		SRRD	2.888713e-02
		SEC61A2	1.404075e-02
		ETF1P1	1.207133e-03
		PMS2P3	1.675293e-02
		ACLY	4.597701e-04
		MOB4	3.293461e-03
		CX3CR1	2.477740e-02
		CYP51P2	1.161826e-03
		OSBP	4.179384e-02
		CAPZA2	6.672761e-03
		FARSA	1.624113e-02
		EIF5	6.985507e-03
		RARS	2.158936e-02
		UBE2A	1.315453e-03
		ZFAND1	3.348148e-02
		FHL2	4.417671e-04
		POLE3	1.572456e-02
		TIMM23B	3.185185e-03
		ATP5F1	5.528121e-03
		GBAP1	4.896636e-02
		PIGH	2.253682e-02
		AAGAB	1.494087e-02
		RAB11A	3.512599e-02
		MRPL4	7.898894e-04
		TAC3	2.410078e-02
		NEU1	2.710692e-02
		RAB22A	1.127464e-02
		PSMA3	2.773703e-02
		SIAH2	1.288233e-02
		SMARCA2	3.026583e-02
		RABGGTB	4.755319e-02
		AC074182.1	6.697025e-03
		LBX2	1.127464e-02
		ACOT7	6.923526e-03
		DEF8	1.240000e-03
		ECD	3.092784e-03
		UBE2B	1.855116e-02
		RP11-552M11.4	2.112527e-03
		AP1S2	1.626016e-02
		MAD2L1BP	2.610787e-02
		METTL13	1.515152e-04
		HOMER1	1.151358e-02
		ATP1B3	1.355133e-02
		TOMM22	2.190833e-18
		AC104698.1	2.190833e-18
		MAFB	2.190833e-18
		DLK2	1.965662e-02
		ICT1	4.406732e-02
		SLC25A14	3.598717e-02
		MECR	1.298501e-02
		FTSJ2	4.866953e-02
		FAR2	1.535442e-02
		NHP2L1	1.309987e-03
		BHLHB9	3.591482e-02
		ATP6V1A	2.304659e-02
		TRAF3	4.850554e-02
		PPA2	5.900458e-03
		PPP1R2P3	1.186785e-02
		RPS6KA3	2.190833e-18
		MPDU1	4.179384e-02
		TUSC2	1.324096e-02
		BHLHE40	3.122896e-03
		GAD2	2.373737e-03
		BLMH	4.513791e-02
		PPID	9.210526e-04
		MRPL22	2.319308e-02
		NPY	2.487562e-04
		SLC2A14	4.694836e-05
		RP11-406A9.1	1.808874e-03
		NIT2	4.120601e-02
		RWDD1	1.550362e-02
		FASTKD5	3.399364e-02
		ABI2	4.266755e-02
		PRKAG2	7.912621e-03
		HABP4	3.966804e-02
		DCK	4.153379e-03
		GNAI1	4.426589e-02
		CD53	9.528719e-03
		INSIG2	4.491941e-02
		COPS8	4.595404e-02
		KIF2A	3.168317e-03
		PCSK1	2.737374e-02
		CRH	2.190833e-18
		CREBL2	1.218434e-02
		SPATA2L	7.883252e-03
		GNB5	2.288151e-02
		STIP1	4.135662e-02
		FLII	1.121454e-02
		G3BP2	1.309987e-03
		AIFM1	1.472285e-02
		UTP11L	1.276543e-02
		CMAS	6.530359e-03
		UBE2K	2.958005e-02
		RND3	4.694836e-05
		CYTH2	9.146586e-03
		HSPD1	4.130152e-02
		IGFBP6	1.403509e-04
		TUBGCP4	1.298501e-02
		FDX1P1	2.977169e-03
		ELP3	3.967764e-02
		DEPDC5	2.593428e-02
		ARIH1	3.216189e-02
		NME5	9.304304e-03
		NETO2	8.079187e-03
		TIMM17A	2.190833e-18
		USO1	3.310216e-02
		STK24	3.874363e-02
		PSMG1	4.266755e-02
		ACAT2	1.298701e-04
		GLRX3	2.023650e-02
		RAB1A	3.909679e-02
		COMMD10	1.012876e-02
		ISCA1P6	1.709402e-04
		MAP2K4	1.403509e-04
		MRPL42	4.823226e-02
		MAP2	2.463343e-03
		CAPRIN1	1.965662e-02
		VAMP1	2.103599e-02
		NDUFB2	2.190833e-18
		MRPL35	2.929381e-02
		PQBP1	3.165777e-02
		UQCRB	8.051530e-03
		MXRA7	2.099277e-02
		NRXN3	1.501650e-02
		TESC	4.695341e-03
		BID	1.515152e-04
		FAM13B	1.897310e-02
		GAPVD1	6.672761e-03
		RASGRF1	2.021433e-02
		RP11-164O23.5	2.487562e-04
		IFIT2	1.385037e-02
		PIK3R3	3.358235e-02
		PSME3	2.449499e-02
		RPP40	2.826333e-02
		LAPTM4B	2.190833e-18
		NR3C1	2.190833e-18
		TBC1D4	2.479772e-02
		NOLC1	2.841754e-02
		EGR1	1.440137e-02
		AC004797.1	5.596206e-03
		RP11-18A3.4	5.024770e-03
		TM6SF1	9.650655e-03
		UBA5	1.675629e-02
		CYB5A	3.445496e-02
		DUSP6	1.161826e-03
		HLA-DRB6	7.150997e-03
		HMGCS1	3.043860e-03
		GRK5	3.693305e-02
		PGRMC2	2.841754e-02
		SNX2	6.906433e-03
		FOS	2.793664e-02
		PSMA7	6.629698e-03
		MRPS30	1.786962e-02
		CDS1	2.598776e-02
		TARS	9.429563e-03
		DHRS7B	5.859788e-03
		ZNF593	6.969168e-03
		AMIGO3	2.006429e-02
		CPSF6	4.206667e-02
		RPRD1A	7.744108e-04
		KBTBD2	1.617930e-02
		ATP2B2	4.800662e-02
		MRPL11	4.458414e-02
		FBXO3	2.024880e-02
		SOCS5	1.404075e-02
		PAFAH1B1	3.123953e-03
		FJX1	2.089877e-02
		RACGAP1	2.941068e-02
		CANX	2.379189e-02
		CKS1B	1.654425e-02
		RALB	4.500734e-03
		TSN	2.190833e-18
		SEPHS1	3.801843e-03
		CRADD	3.419405e-03
		CYP26B1	7.912621e-03
		CTPS1	9.549020e-03
		RIC8B	4.516763e-02
		ARL1	8.696781e-03
		DDX3X	2.382382e-03
		ASUN	3.173627e-02
		RCBTB2	3.158391e-02
		CDC27	4.804298e-02
		SPIN2B	1.396175e-02
		SRP72P2	7.029988e-03
		POLR3K	3.055470e-02
		AKR1C1	2.190833e-18
		MIR22HG	3.434579e-03
		GLIPR1	1.463571e-02
		CAB39L	6.684915e-03
		MRTO4	4.896636e-02
		MFSD1	1.368836e-02
		HSPA9	4.849959e-02
		RTCA	1.866667e-03
		DPP3	3.001047e-02
		M6PR	1.272353e-02
		PNOC	2.190833e-18
		GGH	8.338608e-03
		MED6	3.067540e-02
		TRIM32	2.167435e-02
		RAB4A	1.828182e-02
		RNFT2	7.360179e-03
		CARS	7.843459e-03
		PPCS	2.192308e-02
		ATP6V1C1	6.714542e-03
		NHP2P2	1.881540e-02
		ARHGEF9	3.671395e-02
		ABCF2	1.669792e-02
		NAA50	4.530604e-02
		UCHL5	3.533908e-02
		DUSP5	1.467662e-03
		RP3-437C15.1	1.730104e-03
		MYO5A	1.915836e-03
		FEN1	1.403509e-04
		TUSC3	4.069709e-02
		CAND1	3.293461e-03
		AP001055.7	1.402552e-02
		C1GALT1C1	1.176319e-02
		ACVR1	2.382382e-03
		IFT57	1.526252e-03
		TRMT12	2.083965e-02
		BAD	4.312925e-02
		NNT	3.734177e-02
		DENR	1.494087e-02
		AC079780.3	3.153153e-04
		MLYCD	4.590818e-04
		SSR1	8.566978e-04
		CA10	2.951367e-02
		YIPF5	3.874363e-02
		TFB2M	3.712239e-02
		RCHY1	3.986301e-02
		GFPT1	3.082902e-03
		TOMM70A	1.866667e-03
		BYSL	1.072626e-02
		SEMA3G	3.070567e-02
		TBL1XR1	4.372959e-02
		TMED2	4.823226e-02
		SAMM50	9.528719e-03
		GOLT1B	3.235294e-03
		FKBP4	6.635916e-03
		RABL2B	1.602358e-02
		PRPF18	7.912621e-03
		MAPK1	1.786942e-03
		DLAT	5.721890e-03
		ING2	4.153379e-03
		PPP3CB	1.358640e-02
		FXC1	2.325581e-04
		KCNK3	4.266755e-02
		ATP8A2	1.678707e-02
		RANBP9	4.974578e-02
		TOR1A	8.972010e-03
		SSX2IP	1.606353e-02
		PLXDC1	3.507822e-02
		SYNCRIP	1.305085e-02
		CACNA2D1	3.684608e-02
		ACSL6	3.933747e-04
		KLF10	2.273663e-03
		GEMIN6	1.012876e-02
		FLOT1	4.691149e-02
		ARC	2.359564e-02
		FABP3	8.425197e-03
		SUMO1	4.179384e-02
		AMIGO2	6.261510e-04
		MRPS15	2.876622e-02
		UST	4.597701e-04
		PEX6	7.515252e-03
		NR4A2	4.694836e-05
		HSD11B1	2.190833e-18
		SNX24	1.669792e-02
		ELP5	2.345767e-02
		KCTD20	1.506769e-02
		HIPK1	5.318119e-03
		MYO1B	1.151358e-02
		ATP5E	2.103599e-02
		RP11-762H8.2	9.523810e-04
		BAG1	4.402093e-03
		SLC39A6	1.141361e-02
		SIK1	7.150997e-03
		NR1H3	4.363438e-02
		PRDM10	9.605263e-03
		ARFGEF1	4.346847e-03
		CHCHD3	4.530090e-02
		CRYBB2P1	1.404075e-02
		NOVA1	1.794640e-02
		FAM120A	1.684085e-02
		PIAS2	3.206253e-02
		GMFB	1.491248e-02
		OBFC1	1.866469e-02
		DCTD	2.190833e-18
		SLC2A3	7.160704e-03
		TTPAL	2.487562e-04
		B3GNT2	5.087352e-03
		RNGTT	1.670132e-02
		MRPL13	8.989899e-03
		FBLN5	1.467420e-02
		GSR	1.714286e-02
		RMND5A	2.501558e-02
		CAV1	1.090580e-02
		APPBP2	3.767322e-02
		RASGRP3	4.840839e-02
		PIP4K2B	2.875666e-02
		FGF12	1.315453e-03
		NUDT15	6.761397e-03
		LEPROTL1	4.971713e-02
		MAN1A1	1.113626e-02
		TRIB2	4.694836e-05
		SAR1A	1.186785e-02
		BCLAF1	9.580283e-03
		ST6GAL1	2.746330e-02
		KPNA1	4.247921e-03
		AC016292.3	1.736913e-02
		CLCN4	2.190833e-18
		ETV1	1.669792e-02
		AC098614.2	3.004702e-02
		DUSP3	4.095785e-02
		PTPRR	7.549669e-03
		TEX30	1.408812e-02
		PIN4	1.786962e-02
		ALG13	2.524414e-02
		GAD1	1.403509e-04
		GLMN	4.433052e-02
		WI2-1896O14.1	5.872703e-03
		CLSTN2	2.479772e-02
		B4GALT6	3.705219e-02
		TGFBR2	5.591837e-03
		STS	6.714542e-03
		SOS1	1.494838e-02
		CYB5R4	7.130584e-03
		RNF14	5.087352e-03
		CTSC	4.513791e-02
		GNS	2.190833e-18
		HSPA4L	2.708812e-02
		GCOM2	3.081597e-03
		AP1S1	3.596767e-02
		ZNF329	9.146586e-03
		PRKCD	2.062023e-02
		DNAJB4	4.595404e-02
		NOP16	1.131671e-02
		FZD3	3.789658e-02
		SLC12A2	2.407730e-02
		PPP3R1	3.158779e-02
		MREG	1.390845e-02
		SMPDL3A	8.563218e-03
		FAM110B	1.078103e-02
		B9D1	2.076534e-02
		GTF2H1	2.664189e-02
		PTPN4	3.257564e-02
		MTMR2	3.173627e-02
		NAPG	4.792860e-02
		MOSPD1	4.679229e-02
		TRAPPC2P1	1.161826e-03
		RP3-406P24.1	2.876622e-02
		TRPV2	3.173627e-02
		POPDC3	2.253682e-02
		MSH3	2.439263e-02
		UCK2	4.484039e-03
		SCARB2	4.986390e-02
		ZP3	4.427083e-03
		ARG2	2.190833e-18
		CDK14	2.325581e-04
		KIAA1549L	1.207133e-03
		ARHGEF12	4.587302e-02
		ZNF576	2.463343e-03
		IMPAD1	1.403509e-04
		TAF12	3.424154e-02
		TAC1	2.190833e-18
		RABIF	4.411241e-02
		PENK	2.190833e-18
		PTENP1	4.500734e-03
		MAF	3.862069e-03
		MTO1	1.397661e-02
		URI1	3.656723e-02
		RBM12	4.429437e-02
		MAGI1	5.445135e-03
		RARB	6.969168e-03
		NUDT4P1	3.341289e-03
		FHIT	4.072513e-02
		HSPB11	3.275905e-02
		DCUN1D4	6.648250e-03
		MET	1.801603e-02
		AVEN	2.134595e-03
		DUSP2	7.766990e-04
		NR4A3	7.130584e-03
		TP53I3	9.768116e-03
		THSD7A	4.560722e-02
		ERO1L	2.489211e-02
		SENP6	4.199643e-02
		ESRRG	4.984553e-02
		ZNF318	4.266755e-02
		ZWINT	3.324425e-02
		PLCB4	2.099277e-02
		ATG5	2.190833e-18
		EGR4	5.555556e-03
		IRGQ	1.257310e-02
		UROD	2.405759e-02
		ZNF323	2.875666e-02
		CGREF1	6.492537e-03
		IGF2	3.044619e-03
		SCN8A	4.108637e-02
		ALDH1A3	1.501650e-02
		PLEK	4.771470e-02
		UBFD1	2.621723e-03
		ARNTL	3.955663e-02
		SLC39A7	1.554832e-02
		LPAR6	1.403509e-04
		ZNF131	9.218045e-03
		YKT6	2.190833e-18
		C3AR1	1.683761e-02
		PIGB	4.334209e-02
		TRIM23	6.714542e-03
		GLT8D2	3.929509e-02
		PELO	1.654399e-02
		TMEM251	2.841754e-02
		PRPS1	1.709402e-04
		FLAD1	1.801603e-02
		TFCP2	3.314746e-02
		RNF19B	1.264822e-03
		FDX1	1.186785e-02
		KCNS3	2.190833e-18
		YAF2	1.151358e-02
		NMD3	3.421245e-02
		ABHD6	1.090580e-02
		ATP5S	3.678006e-02
		RBM19	2.256757e-02
		OSTM1	3.099002e-02
		DGKI	3.257200e-02
		VAV3	2.501558e-02
		TRBC2	2.190833e-18
		TPP2	3.379971e-02
		PDCD2	1.316828e-02
		KLF4	2.169424e-02
		MAGOH	2.405759e-02
		LIG4	2.256826e-02
		SOX4	5.596206e-03
		CYP26A1	1.885386e-02
		RP3-425P12.4	6.479751e-03
		PPP1R17	1.403509e-04
		NFYC	4.209194e-02
		PLS1	1.305085e-02
		API5	8.696781e-03
		HIVEP1	4.840839e-02
		ITIH5	2.359292e-02
		FARS2	3.015031e-03
		PAK1	2.573599e-03
		NUS1	1.362164e-02
		KRT5	1.141361e-02
		CDC73	1.620114e-02
		MEF2A	3.058520e-02
		CDV3	1.515152e-04
		COQ2	1.515152e-04
		MIPEP	2.105691e-02
		KCNJ3	1.494087e-02
		NRBF2	5.611900e-03
		PDE1A	4.317116e-02
		ANKRD34C	9.210526e-04
		ALOX5AP	4.844842e-02
		B3GALT2	1.607843e-02
		APITD1	9.009009e-04
		TMEM177	1.669792e-02
		KIAA1199	2.573599e-03
		SPA17	4.389513e-03
		SNIP1	1.078486e-02
		HSPA13	3.670925e-02
		SRD5A1	2.421433e-02
		DCTN5	3.025506e-03
		ALK	4.758484e-02
		KCNJ8	1.403509e-04
		MED28	3.052237e-02
		MCHR1	1.186785e-02
		TASP1	2.139535e-02
		PDK3	3.771709e-02
		AC007229.3	4.242424e-04
		TPM3	1.080000e-02
		FLT3	8.216561e-03
		GRIK1	2.658120e-02
		SCAMP1	7.155859e-03
		TCP11L1	1.298701e-04
		MED21	1.683761e-02
		HBQ1	2.109028e-02
		CUL4B	2.245773e-02
		DIEXF	3.786014e-02
		CEP63	7.912621e-03
		IGF1	3.655914e-04
		RAB23	4.404607e-02
		RET	4.595404e-02
		CRHBP	2.190833e-18
		PCDHB6	1.186785e-02
		RNASEH2B	1.848907e-02
		RP11-313P13.3	3.727657e-02
		B3GALNT1	4.206667e-02
		ARHGAP26	1.845618e-02
		PTPLA	3.293461e-03
		LYRM2	6.732026e-03
		IFI44L	3.423865e-02
		PRPF4B	1.009579e-02
		CCNA1	2.978142e-03
		PTGS1	1.471471e-02
		FRZB	2.222222e-04
		BDNF	4.694836e-05
		ITIH2	6.666667e-04
		NOS1	3.428224e-02
		GLCE	8.973192e-03
		RAB6A	4.513791e-02
		PEX5	1.127152e-02
		COCH	2.235027e-02
		FAIM	3.834264e-02
		AGMAT	2.190833e-18
		COBLL1	4.065212e-02
		STX16	3.958936e-02
		GMDS	1.801603e-02
		CCND1	1.272966e-03
		LAMB3	2.190833e-18
		PLCL2	3.555556e-04
		ANXA1	4.755319e-02
		OSGIN2	3.314746e-02
		RP11-397A15.4	1.355133e-02
		ABCB1	4.595404e-02
		RP11-649A18.7	4.603074e-02
		SLC29A1	1.078486e-02
		SYNJ1	2.253682e-02
		PROSC	2.449499e-02
		RPS20	2.203416e-02
		CITED2	2.619048e-04
		ATF2	1.257310e-02
		KPNA4	5.721890e-03
		SULF1	3.507822e-02
		LRRC17	3.655914e-04
		CCDC22	4.771470e-02
		SLC25A15	3.655914e-04
		SRR	3.349169e-03
		BLVRA	2.574664e-02
		SMPX	1.126879e-02
		KCTD9	2.405556e-02
		KCNC4	3.183220e-02
		MAP3K13	3.379971e-02
		SLC30A5	5.962532e-03
		STXBP5L	1.030217e-02
		RPP25	3.293461e-03
		PDSS2	1.191624e-02
		SLC33A1	1.298501e-02
		CXCL12	1.403509e-04
		PANX1	2.190833e-18
		ANKRD26	1.624113e-02
		TMF1	2.077093e-02
		BRAF	3.158333e-03
		CYP2E1	2.325581e-04
		STAG3L4	1.398364e-02
		BRCC3	1.322477e-02
		EDN3	7.360179e-03
		TMCO3	6.906433e-03
		CELF1	3.373215e-02
		RRAGB	8.904321e-03
		SMU1	2.981394e-02
		CEBPG	2.320524e-02
		KLK5	2.409855e-02
		ISLR	1.850860e-02
		GCH1	2.746330e-02
		COL6A2	4.510095e-02
		ODF2	2.590301e-02
		PRSS3P1	1.488242e-02
		NDNF	4.489892e-02
		AC005822.1	1.515152e-04
		BBS7	1.298501e-02
		KCNMA1	1.110222e-02
		PDGFD	2.125428e-02
		CYP1B1	5.482094e-03
		WARS2	8.459119e-03
		GOSR2	1.596737e-03
		ST3GAL6	1.089286e-02
		DGKB	2.385609e-02
		GRIA4	9.528719e-03
		P2RY13	4.876430e-02
		TNFSF10	2.190833e-18
		SKAP2	1.730078e-02
		DLGAP1	1.092718e-02
		TBCE	2.917129e-02
		NDUFAF5	2.405759e-02
		TIMM8AP1	1.371507e-02
		CCNB1	1.265340e-02
		CDADC1	3.801843e-03
		FAM188A	1.457435e-02
		LIG3	2.328287e-02
		PVRL3	1.965662e-02
		DEDD	2.678473e-02
		EPM2A	1.850381e-02
		GREM1	4.800662e-02
		HS2ST1	3.373215e-02
		GUF1	3.874363e-02
		RFC3	2.405759e-02
		FAM118A	2.449499e-02
		NMU	2.190833e-18
		LXN	1.675293e-02
		STEAP1B	1.868577e-02
		CPD	4.513791e-02
		MXD1	1.298501e-02
		RP11-645C24.5	2.320524e-02
		CDC40	2.394259e-02
		EMCN	3.933747e-04
		SCRN3	4.206667e-02
		SLCO1A2	3.050246e-02
		PPP4R4	1.416189e-02
		GCFC2	1.259583e-02
		MFSD6	1.025095e-02
		ECM2	1.032957e-02
		PRSS16	1.334932e-02
		DUSP4	3.118519e-02
		RSAD2	3.063223e-02
		ADCY7	2.434833e-02
		LCP2	1.506593e-02
		NCBP1	1.938998e-03
		SIKE1	2.434833e-02
		COPA	1.488242e-02
		DDX28	2.507074e-02
		MAPKAPK5-AS1	3.110941e-02
		VN1R1	2.169424e-02
		TMEM48	2.463343e-03
		CCDC68	4.560442e-02
		RP5-1119A7.11	5.945419e-03
		CRYGS	1.828182e-02
		NUDT21	4.065041e-04
		STX3	2.190833e-18
		SPOCK3	2.817422e-02
		INCENP	1.098383e-02
		FGL2	3.153153e-04
		QPCTL	2.556492e-02
		CXCR4	3.122896e-03
		ADAMTS5	2.490213e-02
		VAMP4	6.714542e-03
		AP4S1	4.086043e-02
		ARNTL2	7.469342e-03
		UEVLD	4.072513e-02
		UBE2D1	3.850070e-02
		FOXJ3	1.333333e-03
		PROM1	5.063559e-03
		KIAA1462	1.463571e-02
		RNMT	9.528719e-03
		PHLDA2	1.515152e-04
		BEAN1	2.803350e-02
		TUBGCP5	1.999677e-02
		PERP	1.000000e-02
		HPGDS	3.381863e-02
		WNT5A	1.265340e-02
		CNIH3	3.899214e-02
		FRY	1.403509e-04
		KCNV1	6.666667e-03
		COL6A3	3.651494e-02
		SMC2	3.124458e-02
		ST8SIA1	1.019971e-02
		ZNF33B	5.953307e-03
		DCAF17	4.568640e-02
		SOCS6	2.190833e-18
		RP1-256G22.1	9.753266e-03
		STAM2	2.538678e-02
		ST8SIA4	1.323155e-03
		STEAP1	1.031073e-03
		ADRA1D	5.694165e-03
		SPAG1	2.573599e-03
		YEATS4	2.573599e-03
		SCLY	2.613100e-02
		DSP	3.894055e-02
		BCAT1	6.403013e-03
		GAS2	3.058687e-02
		RERGL	1.078486e-02
		VIP	8.412198e-03
		BAG4	3.255639e-02
		GIMAP6	1.223118e-03
		CCL3	1.515152e-04
		N6AMT1	2.110072e-02
		RAB35	2.167435e-02
		EVI2B	7.150997e-03
		HEATR3	4.516763e-02
		DIRAS3	2.829439e-02
		TADA2A	2.167435e-02
		KIAA0146	4.866953e-02
		BAG2	7.515252e-03
		EGFL6	4.840839e-02
		CENPN	1.298701e-04
		LGALS8	1.035631e-02
		CLIC2	3.203283e-02
		BLNK	6.732026e-03
		TMEM45A	3.310216e-02
		CNTN6	6.454432e-03
		ZNF45	2.192308e-02
		MGAT4A	2.475293e-02
		TRPC3	3.206253e-02
		IFIH1	1.399612e-02
		RGS1	2.274933e-02
		TLK1	4.039162e-02
		SLC3A1	2.352854e-02
		ZNF407	3.175013e-02
		HAPLN1	1.281046e-03
		ST8SIA3	2.215937e-02
		PMAIP1	4.473139e-02
		ZNF135	2.386737e-02
		ANKRD55	5.723772e-03
		RARRES1	2.328885e-02
		GPR126	3.002681e-03
		PHF14	1.524070e-02
		FH	1.316828e-02
		GPR85	1.474597e-03
		KCNK2	9.185185e-04
		ZNF557	1.534772e-03
		ASPN	2.920622e-02
		EPHA3	1.675293e-02
		TYRP1	2.405759e-02
		PAH	2.190833e-18
		TWIST1	4.924242e-04
		SEMA3E	2.574307e-02
		SLC18A2	1.951545e-02
		OLR1	2.190833e-18
		SAMSN1	2.558140e-03
		SCN11A	4.513791e-02
		DRD1	3.922207e-02
		TCHH	2.076534e-02
		RP11-430B1.2	3.310216e-02
		PLA2G4A	6.666667e-04
		OGN	2.000000e-03
		TLR7	7.293785e-03
		TMOD2	3.055470e-02
		GPR65	2.021433e-02
		LUM	1.535714e-03
		SRD5A3	1.408812e-02
		COL15A1	3.024691e-03
		DKK2	2.273663e-03
		HMGB1P3	2.192308e-02
		RP11-478H13.2	3.053747e-02

## Sheet: PD
UPREGULATED		DOWNREGULATED
GENE	P-value	GENE	P-value
EEF1A1P19	1.517151e-02	TUBA1C	4.349415e-04
EEF1A1P6	5.023705e-03	RP11-121L10.3	2.574345e-04
AC107983.4	4.871243e-02	TUBA1B	2.702703e-04
RPS6	4.119430e-02	GAPDH	5.683580e-03
MT2A	1.186765e-03	TUBA1A	7.362673e-03
RPL13AP5	3.223401e-02	PPIAP29	1.574189e-02
QDPR	6.829064e-03	AC007272.2	2.261492e-03
RPL24	3.192938e-02	PPIAP11	1.175603e-02
MT1P2	2.833658e-03	NGFRAP1	4.309508e-19
FTLP3	4.951387e-02	SKP1P1	2.797658e-03
RPS17	1.142203e-02	LDHB	1.566324e-04
FTH1P20	1.831211e-02	SOD1	2.019224e-02
AC018462.3	2.094045e-02	ACTG1	2.312515e-02
MT1H	1.747788e-03	RTN4	3.762987e-02
RP11-51O6.1	2.908013e-02	TUBB2A	4.309508e-19
MT1E	4.561105e-03	RP11-887P2.3	1.652089e-04
IFITM3	6.769050e-03	EEF2	3.871593e-02
CRYAB	3.259984e-05	NDUFA4	1.532916e-02
SPP1	1.854781e-03	CLTC	6.692161e-04
MT1G	6.647491e-04	COX6C	3.372549e-04
PLEKHB1	2.995939e-02	ATP5A1	4.309508e-19
MT1X	1.914286e-03	NDUFB8	2.258356e-04
CSRP1	1.345287e-02	GAPDHP1	2.104874e-02
NDRG1	5.150846e-05	RTN3	3.809426e-02
EFHD1	3.557618e-04	ALDOC	3.831671e-02
RPS5	3.734696e-02	TUBB4B	7.738095e-05
MT1F	1.670418e-03	CYCSP55	2.368075e-02
PKD1P1	8.628464e-03	MDH1	4.309508e-19
RPL13P12	5.308842e-03	SLC25A3	4.309508e-19
TOMM7	1.442402e-02	HIGD1A	2.932476e-03
RP11-231C14.4	6.680162e-03	TUBB3	6.680027e-05
HSP90AA1	2.549026e-02	FAM127A	3.866976e-05
FAM107A	2.664919e-04	CHCHD2P2	7.738095e-05
SUMO2	4.068415e-02	BASP1	4.309508e-19
PTMAP5	8.196222e-04	SCRN1	7.161458e-05
PTMAP3	3.215007e-02	LDHA	3.864230e-02
STARD7	6.148684e-03	COX8A	1.228641e-03
PTGES3	3.636255e-02	MGST3	1.639443e-02
RP11-403P17.4	2.645503e-04	UQCRQ	2.652416e-02
YBX1P1	3.291977e-03	COX6B1	1.066104e-03
PTMAP2	1.063830e-03	BEX1	4.309508e-19
RP11-396K3.1	3.463133e-02	HK1	4.309508e-19
MXI1	4.309508e-19	ATP5B	3.866976e-05
JTB	7.566651e-03	TPI1P1	1.657881e-02
AL592188.3	2.538002e-02	NDUFA1	2.205110e-02
PABPC3	4.444258e-02	SEC31B	6.225681e-04
RGCC	7.407407e-05	TERF2IP	2.272937e-03
ADIPOR2	2.767135e-04	PFN2	1.280406e-03
RP11-641D5.1	3.779709e-02	MYL12B	4.309508e-19
PCDH9	9.462366e-03	CDIPT	5.150846e-05
HSPA1A	8.274232e-05	UCHL1	1.566324e-04
GLTSCR2	9.359793e-03	EIF1B	9.275031e-03
ATF4P3	4.309508e-19	AP000304.12	2.090952e-03
ZCCHC24	1.077098e-04	ATP6V1E1	2.181012e-03
ANP32B	1.937187e-02	ISCU	9.699094e-04
HMGN3	1.909979e-02	ATP5C1	4.309508e-19
IST1	9.649835e-03	NDUFC2-KCTD14	8.357855e-03
HSPB1	4.309508e-19	SERINC1	1.275456e-03
PPP1CC	1.067116e-03	TUBBP2	8.096548e-04
IFITM1	1.021762e-02	AC007318.5	1.019313e-02
SASH1	1.077441e-03	STXBP1	3.015283e-04
ST13P4	4.674911e-03	ATP6V0E2	1.424936e-04
NFKBIA	9.606148e-06	CHN1	4.689139e-03
SPOCK1	2.652116e-03	TCEAL4	8.633803e-03
EEF1D	1.021762e-02	PSMC5	4.489490e-02
CASC3	7.407407e-05	NPTN	1.030251e-03
APLP1	2.375058e-02	MAGED1	4.309508e-19
PKP4P1	2.608311e-03	RAC1	5.668016e-04
FAM171A1	5.937936e-03	MLLT11	5.710207e-05
CCT3	4.316493e-02	NSF	4.309508e-19
ACADVL	5.572086e-03	HIGD1AP14	2.418658e-03
HERC2P2	9.606148e-06	NDUFA3	4.535222e-02
SUN2	4.309508e-19	COX7A2L	5.150846e-05
RP11-118B22.3	2.258356e-04	EIF3CL	3.709422e-03
CEBPD	4.309508e-19	HINT1	1.364583e-02
MT1M	6.158358e-04	SLC25A5	1.578165e-02
SLC6A8	1.149425e-04	PSMD2	1.535414e-04
AC011498.1	2.894907e-03	ANAPC13	7.407407e-05
GNG5	1.928198e-03	BLCAP	3.896368e-02
SGK1	7.161458e-05	OAT	7.045814e-04
AHSA1	3.292079e-03	PSMC1P1	4.309508e-19
ITGB1	4.474567e-02	UQCRFS1P1	5.750877e-03
LRRC8D	1.851370e-02	ACO2	7.205514e-04
RPL36	8.257215e-03	BNIP3	1.386624e-02
AL162497.1	4.309508e-19	PI4KAP1	2.158256e-02
MID1IP1	6.369427e-05	NHP2	4.309508e-19
B3GAT1	3.233083e-03	CCDC92	5.333693e-03
RP11-518D3.3	5.710207e-05	AC073869.1	1.303538e-03
RP6-218J18.2	3.154912e-03	RP11-93O14.2	2.374429e-03
DNAJA1	3.633924e-02	TBCAP1	7.613742e-04
HDGF	4.689755e-04	ATP5J2	2.434604e-02
LHPP	5.878424e-04	PFKM	1.722653e-05
PHC2	1.784585e-03	UQCRC1	4.591586e-03
MKNK2	4.309508e-19	CCT8	1.974359e-02
PTPRK	5.678763e-04	PINK1	1.197917e-04
FOXO3	4.309508e-19	TSPYL4	3.128649e-02
RP11-603J24.7	2.023557e-03	INPP5F	3.168603e-02
ARL2	5.856760e-04	NDUFAB1	5.228070e-04
PABPC1P3	2.523615e-02	SH3GL3	3.911408e-02
WDR45L	3.085451e-02	SPCS1	7.738095e-05
GS1-111G14.1	3.306167e-02	GLRX5	6.680027e-05
RP11-347C12.2	3.339495e-03	GLO1	2.802686e-03
DDIT4	4.309508e-19	PSMB6	3.372549e-04
PHGDH	3.068790e-02	GOT2	7.336930e-03
CERS2	5.000000e-03	GYG1	3.730488e-03
CEBPB	1.145059e-03	USP11	1.012991e-02
STOM	4.997248e-03	VBP1	2.670112e-04
RP4-781L3.1	2.805195e-03	ACTR10	4.309508e-19
DNAJB2	2.004662e-04	CAPNS1	1.123617e-02
DNAJB1	7.067395e-03	NDUFB3	4.625195e-02
HERPUD1	2.746173e-02	SDHA	5.411927e-04
LPAR1	4.309508e-19	ATP6V1B2	2.551020e-05
RXRA	4.119850e-04	APMAP	7.230047e-04
TCF7	2.540107e-04	PSMB7	4.309508e-19
PLOD3	4.309508e-19	RRAGA	3.718230e-02
HN1L	6.960931e-03	PSMD14	9.606148e-06
ERBB2IP	1.274314e-02	VAT1	8.870968e-04
CALCOCO1	4.577335e-02	SERPINI1	3.697250e-02
TXNIP	2.654206e-02	DYNLT3	4.309508e-19
BAG3	1.004446e-02	NDUFB5	2.425068e-03
YBX1P10	1.465739e-03	PSMB5	9.909267e-03
HECA	9.167433e-03	ENO2	7.362673e-03
SLC38A2	5.294323e-04	SLC9A6	2.664919e-04
AC009948.7	1.070910e-02	TUBB	1.041795e-02
SEPT8	2.038989e-02	NHP2L1	1.605784e-03
RASSF7	5.127226e-03	DYNC1H1	1.329095e-02
AC079250.1	9.556159e-03	GSTO1	3.816207e-02
DYNLT1	1.110919e-02	PRKCZ	4.586636e-03
TECRP1	9.766607e-03	MZT2A	3.653082e-02
BMI1	4.309508e-19	NEDD8	1.197917e-04
RNF220	3.759369e-03	YPEL5	2.942057e-03
WNK1	3.685268e-02	B3GNT1	1.066104e-03
SLC31A2	2.467077e-02	LASP1	1.108030e-02
CA2	1.141549e-02	AC007347.1	2.045302e-02
PLA2G16	3.911408e-02	SLIRP	5.599717e-03
CDK5RAP3	7.524876e-04	ATP9A	1.177760e-03
HNRNPAB	4.907815e-02	TRIM37	6.743003e-04
AL021977.1	3.016341e-02	MOAP1	4.309508e-19
CCND3	6.647491e-04	RCAN2	4.309508e-19
SERPINB6	6.907478e-04	EMC7	1.864745e-02
RP11-87C12.5	2.437642e-03	APEX1	6.602254e-04
CTD-2341D24.1	2.603196e-03	NDUFB6	7.701787e-04
FBXW4	7.407407e-05	IDI1	7.161458e-05
LAMP2	2.258356e-04	PUF60	4.457948e-02
H2AFX	2.004662e-04	PSMA6P1	2.943615e-04
AFTPH	4.955437e-04	WASF3	2.807310e-02
ARHGEF18	6.098446e-03	PSMB1	2.020176e-02
FBL	1.616275e-02	GHITM	1.583906e-03
PTBP1	4.309508e-19	MAPRE2	4.575095e-02
YY1	2.531362e-03	NEFM	1.350780e-03
PTOV1	1.897949e-03	DSTN	7.738095e-05
SPN	5.241090e-04	SARS	3.455062e-03
SCAMP2	1.492748e-02	RP1-228P16.7	3.961749e-03
RBM4	7.685185e-04	GARS	1.722653e-05
GPM6B	4.815638e-03	PHB2	3.386700e-02
CYP27A1	7.738095e-05	ATP6V0B	3.707119e-02
DENND4B	3.070254e-02	SRSF9	3.168028e-02
HLA-G	4.788251e-02	STX12	1.126126e-04
BCAS1	6.790807e-03	VPS51	2.850320e-02
FAM208A	4.309508e-19	DRG1	1.569678e-03
BANF1P3	7.738095e-05	ATP5G3	1.066104e-03
SLC3A2	6.113123e-03	NDUFS2	4.996399e-02
ACTN4	4.349415e-04	NDUFS3	2.792391e-02
WBP1L	3.514493e-03	GLUD1	2.201258e-03
SRSF4	2.761780e-03	SCG5	5.392896e-03
RAPGEF5	1.366180e-02	CAPZA1	1.494662e-02
PACS2	4.497642e-04	DYNC1I1	4.309508e-19
TOP1	2.477133e-02	CAMLG	6.313443e-03
ZNF384	5.734880e-03	INA	3.557618e-04
CRELD2	1.243998e-02	GPI	2.006054e-02
MRPL48	3.610860e-02	PGRMC1	1.119798e-02
FAM50A	4.327099e-04	REEP5	4.309508e-19
ZBTB16	4.309508e-19	OAZ2	7.231834e-03
CLDN5	3.580838e-03	ATP1A1	2.199151e-02
KLHL2	2.467970e-03	AP2M1	9.837963e-04
NCK2	1.035620e-02	ATP6V0D1	4.309508e-19
COASY	1.442313e-02	DCTN3	4.309508e-19
VPS72	2.472934e-02	DDX1	3.717112e-03
RP11-79D8.2	1.747788e-03	NDRG4	3.557618e-04
ABL1	2.045560e-04	TCEAL2	1.060865e-03
RING1	9.890427e-04	PSMA1	7.336930e-03
RIN2	1.341905e-02	BZW1	1.249687e-02
SHC1	1.658521e-02	NDUFA6	3.391759e-02
CTDSP1	3.374820e-02	ARL8B	1.039233e-02
NEK9	1.465739e-03	STK39	2.489434e-02
PHF1	5.717556e-03	STMN2	1.149425e-04
CPSF7	5.976096e-04	AC067852.1	2.740826e-02
IFT20	9.606148e-06	TRIP12	4.558976e-02
ERN2	1.751800e-02	AL139385.1	2.045302e-02
CHI3L1	3.552514e-02	SYNGR3	4.309508e-19
KCNMB4	3.465732e-04	EPS15	2.670112e-04
SS18L2	2.670112e-04	TSG101	1.778589e-03
TMC6	9.606148e-06	TXN	8.951450e-03
PAK4	2.131576e-02	GPX3	3.268951e-03
ACSL1	1.492283e-02	WDR7	3.707951e-04
SOX10	1.450566e-02	RP11-38L15.6	2.642841e-03
TIPARP	1.198257e-03	TTC1	2.571111e-03
TPD52L2	9.243212e-05	NCKAP1	2.990378e-02
KAT2A	4.309508e-19	IARS	4.309508e-19
POLR2F	1.655380e-03	DDB1	9.606148e-06
C2CD2	2.375058e-02	AP2S1	4.489490e-02
RPS7P1	1.789315e-02	TAGLN3	2.540107e-04
CTD-2210P15.2	2.516944e-02	PSMD10	2.800240e-02
SCCPDH	9.412301e-03	PAM	4.427889e-03
HIST2H2BE	3.866976e-05	PSMA4	7.386419e-03
DNAH3	1.819923e-04	ATP5G1	7.362404e-03
COBL	7.407407e-05	TSPAN13	1.849218e-04
PHLDB1	4.185682e-02	KLC1	7.407407e-05
PLIN3	9.718225e-03	PNMA1	1.187102e-02
EPHX1	4.274691e-03	DIABLO	8.680718e-03
GRN	2.282042e-02	CISD1	5.710207e-05
DDAH2	3.370439e-02	MYCBP2	2.301049e-02
ROCK1	1.532916e-02	MYL6B	1.840915e-02
HILPDA	3.516064e-03	RP11-305B6.1	2.867641e-02
GOLGA4	4.597695e-02	CYC1	7.390084e-04
SLTM	7.098428e-03	PTDSS1	4.309508e-19
EI24	3.976798e-02	LRRC47	3.228114e-02
PODXL	3.165618e-03	DCTN6	4.445714e-03
TMEM109	4.309508e-19	NME2	4.497642e-04
HIST1H2AC	3.866976e-05	YWHAB	2.957506e-03
P4HA1	5.710207e-05	CETN2	6.462377e-03
AC009469.1	2.461712e-03	ST3GAL5	3.222431e-03
MBD3	3.254167e-03	TUBA4A	3.866976e-05
TJAP1	1.186624e-04	SNRPB2	8.437844e-03
NUPR1	5.710207e-05	PAK3	6.087529e-04
PPP6R3	1.157866e-03	PRPF19	8.996127e-04
FAM63A	1.356558e-03	SPAG7	4.955437e-04
LRP10	1.066104e-03	SLC6A1	3.019319e-02
PSRC1	1.770452e-03	PFKP	6.960931e-03
SIRPA	4.537195e-03	WBP2	4.982860e-02
MAN2A1	2.364927e-03	ASAH1	4.309508e-19
BCL6	9.606148e-06	DDHD2	4.309508e-19
DUSP1	1.836636e-02	WRB	6.837349e-03
CSF1R	2.776682e-02	SNRNP25	3.582678e-02
KEAP1	1.535414e-04	PPP2R1A	3.311455e-02
SIRT2	5.150846e-05	ATP6AP2	1.646232e-02
SH2B2	1.804209e-02	SLC25A4	3.264755e-03
AUP1	4.309508e-19	FKBP3	1.701868e-02
POLR2H	1.486408e-02	HARS	1.197917e-04
EIF2B4	1.040351e-02	RP11-21J18.1	9.849798e-04
NOSIP	5.486631e-03	RAN	1.914286e-03
ARHGEF2	2.432494e-03	ARPC1A	1.860761e-02
AC008731.1	1.133448e-02	IDH3B	3.662502e-03
RAMP1	2.740826e-02	UQCR10	5.391523e-03
ZRSR2	4.309508e-19	CALM3	3.851285e-03
RNF130	5.629478e-04	PYGB	2.206736e-03
SLC35E1	5.710207e-05	PPME1	2.374429e-03
ZC3H11A	1.722653e-05	TCF25	6.225681e-04
RUFY1	4.309508e-19	UBB	3.312732e-03
KLHL21	9.606148e-06	DNM1	7.701787e-04
TGFB3	1.722653e-05	PRAF2	2.570093e-03
PNPLA6	1.578165e-02	CKAP5	3.177959e-02
MYH9	1.623925e-02	KIAA0513	1.804748e-03
AGAP5	6.158358e-04	NDEL1	1.361243e-03
CDC25B	1.866445e-02	P4HTM	1.377427e-02
HP1BP3	4.884835e-03	PDHB	9.498681e-04
ZHX2	5.463918e-04	IMPA1	5.730377e-03
CROCCP2	1.813564e-02	MAGEH1	4.427889e-03
RGL2	7.161458e-05	ARL3	3.372549e-04
NOTCH2NL	3.259984e-05	GPD1L	1.897949e-03
MRPL34	6.520780e-03	FAM32A	6.686899e-03
C1QB	3.087959e-02	GABRB1	4.309508e-19
SF3B3	2.505047e-02	SYBU	4.368280e-03
RAP1A	1.543779e-03	PFDN1	1.290667e-03
AMD1	5.252799e-03	RP11-44F14.11	1.985075e-02
S100A8	2.054615e-02	RAP1GAP	1.159659e-03
NME4	4.457948e-02	TMEM222	2.966452e-02
EIF2D	3.161480e-02	PSMD8	3.686636e-04
NINJ1	2.324138e-03	CIRBP	3.259984e-05
MGAT1	1.200253e-02	DCTPP1	2.026059e-02
DGKD	1.174211e-03	NDUFA5	1.722653e-05
CDC42SE1	2.004662e-04	PLCB1	2.080444e-04
NME3	1.942070e-03	FXYD6	1.623925e-02
SUMO4	1.426602e-02	GS1-257G1.1	1.149425e-04
TENC1	1.831211e-02	MRPS35	1.535414e-04
RP11-386M24.4	3.864230e-02	ISCA1	5.376344e-04
ABHD4	2.932476e-03	SCAMP5	1.340959e-02
SLCO4A1	4.309508e-19	RAB6B	4.309508e-19
FAN1	2.258356e-04	TMEM14A	5.739863e-03
CDKN1A	1.137204e-02	PARL	4.309508e-19
GUSB	6.722138e-03	HMP19	1.722653e-05
NCOA6	1.945037e-03	VDAC3	3.707951e-04
VKORC1	4.136290e-02	RTN1	1.538462e-03
BCL2	2.088116e-02	LANCL1	3.007663e-03
CTCF	3.660714e-03	FIBP	9.606148e-06
SRGN	1.936432e-02	PSMD7	3.311455e-02
S100A11	2.552217e-02	GNG3	4.309508e-19
KRT10	2.024741e-02	PJA2	5.411927e-04
NXF1	5.668016e-04	PNMAL1	1.769457e-03
LMAN2L	5.668016e-04	AP3M2	1.722653e-05
FAM102A	8.138383e-03	SEPHS2	4.283503e-02
PLXND1	2.254275e-02	TXNL1	8.661356e-03
SEC24C	2.805695e-04	IQSEC1	3.995752e-02
ATP8B1	1.707620e-03	TMX4	8.771930e-05
MRAS	4.100920e-02	VDAC1	2.466370e-02
PLXNB1	9.710471e-03	ARFGAP2	5.772059e-03
NUDT9	4.946652e-03	LCMT1	1.612903e-04
XPO1	1.249617e-02	GGNBP2	5.553184e-03
MUS81	8.771930e-05	OPTN	9.731935e-04
PHLPP1	3.259984e-05	CRMP1	4.086989e-04
RAB9A	4.922255e-02	HEY1	2.536717e-02
PLXNB2	1.715046e-02	CEND1	7.626189e-03
ARGLU1	1.714557e-02	GSTA4	9.776617e-04
KIAA0907	1.652089e-04	NDUFA9	6.680027e-05
RP11-54K16.2	9.061200e-04	SLC6A3	4.309508e-19
FAM53B	4.309508e-19	COPS5	3.988112e-02
DUS1L	2.634484e-02	UBE2L5P	2.172283e-02
CDK19	5.629478e-04	RUSC1	2.643128e-02
RP11-542C16.2	2.824183e-02	SNAPC5	1.722653e-05
TCF12	1.349775e-03	ACOT7	5.150846e-05
DHRS3	4.133314e-02	AP2A2	1.186624e-04
MAP4K4	9.278413e-03	LRPAP1	2.386648e-02
KCNJ2	4.309508e-19	RUNDC3A	2.702703e-04
ABCA2	9.991387e-04	FABP5P2	3.804177e-03
CYP2J2	3.203569e-04	SV2A	6.272228e-04
NSUN5P2	4.418293e-03	ARPP19	2.365662e-02
ZNF862	7.960558e-03	FIG4	4.309508e-19
INTS3	4.996217e-02	APOO	4.309508e-19
TPD52L1	3.512453e-02	COX7B	1.096993e-02
DAPP1	4.198895e-04	NAP1L3	4.351585e-03
GNA11	8.000961e-03	OXA1L	8.824537e-03
COMT	3.465732e-04	POMP	3.178484e-04
CSDA	2.045134e-03	COPS4	4.309508e-19
AMOTL2	1.516961e-02	RIMS3	6.825397e-04
LHFPL2	5.349506e-03	CYFIP2	6.715488e-03
PRPF40A	1.452466e-02	SEC31A	8.364899e-03
CHKA	8.870968e-04	NTSR2	2.547708e-02
SLC5A6	1.021762e-02	PBX1	4.309508e-19
NACAP1	4.477374e-02	PCMT1	8.870968e-04
STX10	4.309508e-19	KIF3C	5.710207e-05
LRRC32	9.241216e-04	BEX4	4.514190e-02
PNRC1	4.309508e-19	ASH2L	3.015283e-04
NENF	4.309214e-02	IARS2	6.647491e-04
BIN1	3.292079e-03	ANKRD46	3.741859e-03
PARP4P2	7.708032e-03	MRPS33	2.774342e-02
HDAC1	5.829146e-04	OLFM1	2.861452e-03
RPS17P5	3.165618e-03	SLC12A5	1.098137e-03
JARID2	7.161458e-05	PPAP2B	1.242805e-02
CMTM6	6.717121e-03	SNAP25	1.266505e-03
TMEM43	5.190812e-03	CERK	7.572936e-04
CARHSP1	3.370439e-02	SPOCK2	9.498681e-04
RP11-721G13.1	3.692010e-02	GGCT	4.438084e-03
STYXL1	2.080444e-04	CNTNAP1	8.228918e-03
IER3	3.506508e-02	SMARCD3	3.629073e-02
RP11-796E2.3	3.372549e-04	RDH11	4.491213e-02
KIAA0930	1.722653e-05	COPS7A	9.498681e-04
CHST3	4.309508e-19	DLD	4.309508e-19
ZNF358	2.670112e-04	IMP4	4.309508e-19
FAM69A	2.843278e-02	UBE2N	4.309508e-19
GIMAP5	1.522819e-02	PLD3	3.259984e-05
ARPC1B	8.212861e-03	PTS	3.259984e-05
CEBPA-AS1	4.227906e-02	ATP6V1H	6.680027e-05
RALGDS	1.070597e-02	PTPRN2	4.309508e-19
WSCD1	1.722653e-05	PSMD1	4.524887e-05
PKMYT1	4.411357e-02	ATXN10	4.309508e-19
ID3	3.614728e-02	CDC123	1.028769e-02
TRIM39-RPP21	1.722653e-05	VAMP7	5.849057e-03
RGS19	1.534193e-02	RP11-298C3.2	3.012330e-03
RPL28	4.309508e-19	SRRM1	2.654206e-02
ICAM2	9.606148e-06	CIAPIN1	4.309508e-19
ANKS1A	3.289828e-03	AZIN1	4.841930e-03
SNRNP70	2.320562e-02	GOT1	1.587907e-03
ZNF146	1.651109e-02	SHFM1	1.748956e-03
AC006978.6	6.566734e-03	SPATA20	8.340459e-03
FURIN	8.480000e-03	GBE1	4.309508e-19
CRYBG3	2.443992e-03	MDH2	1.424936e-04
TYK2	4.309508e-19	OXCT1	1.214344e-03
POP5	2.548536e-02	CLTB	1.427159e-02
IQGAP1	3.733333e-04	AP2B1	4.655021e-02
LARS	4.068415e-02	ANXA6	4.524887e-05
HIGD1B	1.722653e-05	SLC41A3	4.185185e-04
SDF2	5.557921e-03	BRD9	2.019110e-02
RAF1	6.369427e-05	REEP2	6.068465e-03
EFNA1	1.987225e-03	PSMB2	1.350278e-03
PTPN18	1.080035e-02	KIFAP3	3.259984e-05
HNRNPA3	1.738971e-02	CTNND2	1.366180e-02
CYTH1	1.747788e-03	SHOC2	4.309508e-19
CREB3L2	2.887053e-02	GPM6A	9.823854e-03
TAGLN	3.812084e-02	GAP43	4.524887e-05
LPP	1.453386e-02	BABAM1	1.849218e-04
RBM10	2.867641e-02	MFSD1	8.957559e-03
BANP	1.186624e-04	SC5DL	6.680027e-05
ABTB2	4.417671e-04	PANK2	6.052267e-03
ASXL2	2.846204e-02	STX7	3.447783e-02
KRCC1	5.023705e-03	ZNF365	3.086906e-02
FAM193B	4.507123e-03	TTC19	4.309508e-19
TSPO	6.493374e-03	SNCA	4.309508e-19
MYO1C	1.027397e-04	TMEM70	2.383563e-02
SLX1B-SULT1A4	8.025830e-04	DPP6	2.540107e-04
ZFC3H1	1.164746e-02	HMGCL	1.781332e-02
METTL17	6.647491e-04	EHBP1	6.680027e-05
MZF1	2.805695e-04	AMPD2	1.141323e-02
RP11-488C13.7	9.012517e-03	SCG2	4.524887e-05
SHC2	3.407965e-02	IMMT	4.309508e-19
HEATR2	4.254005e-03	VPS11	4.021045e-04
LBR	1.098137e-03	MARK4	3.502620e-03
CLK2	7.407407e-05	NDUFA7	3.436929e-03
LRP4	4.309508e-19	IFFO1	1.769457e-03
SETD3	3.720887e-02	LETMD1	1.854781e-03
CAPN2	2.264543e-03	IDH3G	2.011131e-02
GJC2	4.477374e-02	MAGED2	5.185588e-03
ZDHHC14	7.769206e-03	HSPA12A	2.645503e-04
TMEM165	6.268452e-03	WDR61	4.309508e-19
TCTN1	2.858211e-02	FKBP9L	2.250820e-02
GTPBP6	2.664919e-04	FAM134B	1.465739e-03
DDX21	4.223170e-02	ATP6V1G2	3.372549e-04
TYRO3	1.840915e-02	NDUFS4	2.841223e-02
KDM3A	2.976680e-02	ARPC5L	8.567969e-04
TSR1	1.070681e-02	NEFH	1.197917e-04
VSIG4	2.943615e-04	NDN	1.933050e-04
SPR	1.974611e-02	ITPA	3.758542e-04
ACACB	2.496635e-03	ARF5	6.885219e-03
DYRK4	3.462705e-03	COMMD9	1.735990e-02
XPC	4.663774e-04	MSMO1	6.700371e-03
KANK2	1.691617e-03	TIMM8B	3.590689e-02
GLT25D1	8.771930e-05	LSM4	1.432025e-02
NASP	1.197917e-04	CCDC28A	1.083194e-03
SEPP1	7.161458e-05	CTNNBIP1	4.678114e-02
TBC1D2B	9.606148e-06	HPRT1	4.309508e-19
CPNE1	1.030076e-02	PJA1	4.192282e-02
ZC3HAV1	1.687890e-03	GRB10	1.635829e-02
PEPD	1.009456e-02	ABR	3.700804e-02
NACC2	3.488607e-03	POLDIP2	2.972490e-02
PGF	3.792188e-04	PITRM1	2.670112e-04
CEP85	3.728333e-02	ARHGEF17	1.112035e-03
ZNF783	2.754098e-03	SACM1L	9.157830e-03
CTD-2514K5.2	1.533750e-02	FDPS	1.526962e-02
AXIN1	6.087529e-04	RP4-614O4.11	1.075896e-02
RALY	2.773096e-02	SULT4A1	3.372549e-04
MIIP	3.415849e-02	KIAA0284	9.134045e-04
FKBP4	1.708016e-02	REEP1	4.309508e-19
IL17RA	3.065434e-02	EXOC1	1.121186e-02
INPP5D	1.795663e-02	FAM134C	8.806733e-04
TNIP2	4.309508e-19	RNMT	4.309508e-19
ZNF692	4.309508e-19	KDM1A	1.473302e-02
MAP3K3	4.309508e-19	RPL15	1.303538e-03
YY1AP1	2.077439e-02	EMC3	6.960931e-03
STAG2	1.502823e-02	TRAP1	6.824121e-03
E2F4	3.840409e-03	GPRASP1	6.680027e-05
POLR1B	7.173267e-03	ATPIF1	4.185682e-02
TFEB	2.943615e-04	ARL2BP	1.164820e-02
TRIM26	3.022889e-02	PDHX	9.134045e-04
CAT	2.841223e-02	EXTL2	5.668016e-04
IL17RB	4.309508e-19	DDX41	1.007253e-02
RBM4B	6.680027e-05	GS1-124K5.12	1.933724e-02
MRP63	1.578165e-02	GABARAPL1	4.309508e-19
TNFRSF1A	3.195010e-02	SNCG	2.670112e-04
RSAD1	2.114943e-04	ANK2	6.381489e-03
DNASE2	5.156959e-03	RAB15	2.297294e-02
SLC9B2	4.700165e-02	MKRN1	3.154799e-03
TMCC2	5.976352e-03	DDX42	4.524887e-05
NOP2	4.309508e-19	WDR37	1.722653e-05
ARAP1	4.309508e-19	NREP	5.139036e-04
RARRES2	5.980903e-03	GMPR2	2.697482e-02
POGK	1.587947e-02	COQ10B	6.824121e-03
CD14	3.835973e-02	UFM1	4.602187e-03
SSNA1	5.023705e-03	SCD	1.450652e-02
ZBTB5	9.243212e-05	CLCN3	3.863073e-02
ESRRAP1	4.309508e-19	NELF	4.888405e-02
TOB2	3.866976e-05	PARN	4.300622e-02
CLIP2	4.814609e-03	STOML1	2.836879e-04
ARAP2	3.564141e-02	ENTPD6	8.006081e-03
SNRPA	2.470800e-03	MAGEF1	2.090529e-02
SAMHD1	1.249687e-02	ARL1	4.309508e-19
AC019178.1	1.475096e-02	ACP1	4.309508e-19
RP11-553L6.5	4.823614e-04	POLR2C	1.703633e-02
LSM14A	4.216425e-03	MPP1	3.022889e-02
SF3B2	4.487545e-03	CHCHD3	3.121843e-02
VGLL4	1.089159e-02	PITPNA	1.149425e-04
DDX27	6.023909e-03	KCTD2	1.014903e-02
SPRY2	6.743003e-04	GNAS	1.770452e-03
C1QA	4.537195e-03	RP11-617F23.1	2.992545e-03
RELN	2.540107e-04	TRAPPC12	2.699978e-03
AAR2	4.905120e-04	KIAA1467	3.049426e-02
NDE1	1.722653e-05	SNAP91	4.663774e-04
KDM2A	3.594684e-02	MTCH2	1.350278e-03
DDX11	1.197917e-04	MFSD2B	6.087529e-04
MYO10	1.510622e-02	PADI2	1.512256e-02
TRIM28	1.535414e-04	SLC35B1	9.254165e-03
KTN1	1.486408e-02	UBE2B	4.315160e-02
LDLRAP1	2.657438e-02	NCAN	2.045302e-02
MPST	4.309508e-19	ANKMY2	1.424936e-04
CTB-91J4.3	6.680027e-05	FADS1	3.672350e-02
SLC25A20	2.605673e-02	GSS	4.309508e-19
TULP3	4.309508e-19	NANS	4.637717e-02
SLC6A10P	7.407407e-05	B4GALT5	1.985075e-02
FAM115B	2.534304e-02	VPS4B	1.149425e-04
PHC1P1	1.722653e-05	UROS	7.194471e-04
PHF2	6.087529e-04	TRAPPC2L	4.309508e-19
PRR11	1.438267e-02	BCAS2	4.309508e-19
SLC29A3	1.016609e-03	WDR47	5.710207e-05
CABIN1	3.761146e-02	RP1-40E16.8	2.570093e-03
NAP1L4	4.871243e-02	MX1	9.606148e-06
PPFIBP2	2.664667e-02	GALNT11	4.524887e-05
PPM1G	4.440643e-02	SUMO3	1.605784e-03
PPP1R14BP3	9.606148e-06	ABHD10	5.274923e-03
ZNF395	4.309508e-19	SNX10	4.309508e-19
KAT2B	1.864325e-02	PDXK	4.309508e-19
HAPLN2	8.041743e-04	AIMP2	2.044225e-03
SCRIB	1.435257e-03	SUCLA2	2.767135e-04
CPSF1	6.860582e-03	KCNAB2	2.528568e-02
MUTYH	4.309508e-19	SV2B	4.309508e-19
PHLDA3	3.109705e-02	KIAA1279	2.249033e-02
RNASET2	2.850320e-02	ANAPC15	1.850782e-03
IRF3	4.309508e-19	ORC3	7.407407e-05
ELF2	3.203569e-04	YTHDF2	4.100920e-02
NES	2.528070e-02	CTC-554D6.1	3.557618e-04
TRIM62	2.526215e-02	SRM	2.600000e-02
FTSJ3	4.349415e-04	AGTPBP1	7.176582e-04
USPL1	6.508745e-03	PI4KAP2	7.752050e-03
FAM13A	4.463253e-02	CAB39	4.004631e-02
PHF15	3.245192e-04	CES2	2.551020e-05
TAZ	1.466869e-04	ACTR1A	4.309508e-19
COL16A1	7.176582e-04	MRPS27	2.374429e-03
NXN	1.840915e-02	USP14	3.641423e-03
BCAT2	4.309508e-19	TBC1D9	4.309508e-19
ATP6V0E1	2.208260e-02	MSL1	2.939666e-03
ABCC10	1.566324e-04	ADH5	1.535414e-04
SLC4A2	1.853987e-03	NISCH	6.825397e-04
THOC1	2.258356e-04	DUSP26	1.502311e-03
DOHH	1.849218e-04	MRPL15	4.309508e-19
NOL11	1.092737e-02	LYRM1	4.297218e-02
SERPINH1	1.149425e-04	GNAO1	3.141835e-03
EWSR1	9.621589e-03	TAF9	1.605876e-03
ANGPTL4	4.397163e-03	BZW2	5.668016e-04
NOTCH1	2.670112e-04	THAP4	2.598607e-02
UBE2G2	3.757531e-02	UBXN6	4.529088e-03
CDK18	9.822282e-03	COPS3	3.812760e-04
CCDC9	2.037345e-02	UQCRC2	2.805695e-04
SART1	9.045637e-03	FAM3C	3.245192e-04
WWC3	4.309508e-19	COX5A	1.212338e-02
RP4-710M16.1	6.648101e-03	RER1	2.543094e-03
KLF2	2.960639e-02	TMEM208	1.215719e-02
ZBTB20	1.434533e-03	NAPA	2.007625e-02
GTF2H3	7.023217e-03	RAB11FIP5	3.319823e-02
HPX	4.874552e-04	SEPT6	7.161458e-05
SRSF1	7.613742e-04	GBAS	6.409207e-03
STX2	2.245453e-02	THOC7	3.686636e-04
AC099668.5	2.750385e-02	GSTM3	9.462366e-03
SRSF7	1.149425e-04	FAM206A	2.731236e-02
WASF2	9.770115e-05	NAT10	1.628845e-03
CTDSP2	5.710207e-05	SYT17	5.318040e-04
UIMC1	4.309508e-19	NDUFAF1	3.128649e-02
HIST1H2BD	4.309508e-19	SAE1	1.209090e-02
ZNF324	3.128649e-02	SCAF8	2.781039e-03
ARHGEF1	3.286778e-02	PEX11B	4.327099e-04
NXT1	5.411927e-04	OGDHL	7.292282e-03
CNPY3	6.080871e-03	CTD-2323K18.1	1.164820e-02
RBM6	4.309508e-19	CDK5	4.689755e-04
ANKRD28	8.003522e-03	GPKOW	2.792391e-02
GMEB2	3.291977e-03	ACTR3	4.134078e-04
CTC-479C5.10	5.637904e-03	SIN3B	3.812760e-04
TBC1D9B	1.395002e-02	HRAS	8.473858e-03
USP21	4.309508e-19	ELAVL4	1.670418e-03
FLT1	4.309508e-19	RP11-785H5.1	1.168158e-02
CHSY1	2.641438e-02	ATMIN	7.194471e-04
PHIP	1.266505e-03	TPI1	2.293898e-02
SRRM2	2.672874e-02	UBE2A	9.056197e-03
CLK1	4.309508e-19	PTGES2	3.372549e-04
UNC45A	2.605673e-02	GOLPH3L	2.269006e-02
CTDSPL	9.606148e-06	SYN1	9.649835e-03
TSPAN14	7.534402e-03	SV2C	4.309508e-19
AC100791.1	7.407407e-05	G6PC3	3.026713e-02
DMBT1	2.180260e-02	PPP2CA	1.309966e-02
MARCH8	3.391759e-02	GLOD4	7.407407e-05
HNRNPL	1.386871e-02	CSDC2	1.334015e-02
MXD4	9.155904e-03	LAPTM4B	8.096548e-04
TSKU	2.199151e-02	RP11-446E9.1	2.607830e-03
TUBB6	2.646168e-02	AUH	6.158358e-04
EMP2	1.272463e-02	THY1	3.866976e-05
PLIN2	4.986226e-03	EPB49	5.411927e-04
PHF10	4.309508e-19	AK5	3.628101e-02
PIEZO1	4.309508e-19	GABBR2	1.149425e-04
RAB20	1.478341e-02	NELL2	6.680027e-05
MED13	2.678532e-03	ACOT13	4.531907e-02
SMG5	1.837916e-03	MKKS	1.002522e-02
NEO1	1.244630e-02	STX18	1.849711e-03
TTC38	5.150846e-05	CYB5R1	1.818841e-03
BST2	1.362799e-03	ACLY	8.870968e-04
PAPD7	7.301822e-03	NQO2	3.816207e-02
CXCR1	3.286778e-02	RAP1GAP2	4.309508e-19
CREBBP	3.866976e-05	GRPEL1	1.530202e-02
SELENBP1	7.034460e-03	MYH10	3.686636e-04
DDX39A	3.539479e-04	DPM1	3.493130e-02
SMO	2.477490e-02	CACNA2D2	6.680027e-05
ADORA3	3.525988e-03	ALDH1A1	4.309508e-19
CALCOCO2	3.422873e-03	SRA1	2.838946e-03
ITGA5	1.169932e-02	PTRH2	3.975438e-02
BAZ2B	2.207745e-02	CRY2	5.486631e-03
NFKB1	1.066104e-03	SPINT2	1.800292e-03
LRCH4	1.943060e-03	RAB5A	8.364899e-03
KIF1C	1.282051e-03	CHMP3	1.819923e-04
CAV1	3.688345e-02	PTPRF	3.556871e-02
ANKZF1	4.309508e-19	GTF2H5	7.677939e-03
ZNF76	9.254165e-03	EIF2B3	1.535414e-04
DNAJC1	1.862222e-02	PPA2	1.840915e-02
TF	6.225681e-04	KAL1	8.418319e-03
ZNF274	1.470448e-02	PITPNB	2.570093e-03
SLC2A5	4.650133e-02	MTMR9	6.178862e-04
TMEM204	1.113322e-02	PCCB	2.004662e-04
HYAL2	1.974359e-02	ICMT	5.710207e-05
ZNF444	3.214137e-02	NECAP1	3.259984e-05
NBPF12	3.446387e-02	MAPK10	9.633816e-03
IGF2R	4.663774e-04	FAM214B	1.317030e-02
IL4R	7.205514e-04	FAM136A	3.152585e-03
ANGEL1	8.861940e-03	NDFIP1	3.965282e-03
COL5A3	9.606148e-06	CAP2	5.956855e-03
MTF1	1.332651e-02	TIMM10	3.145425e-04
FCGBP	2.289916e-02	TUBA3E	2.973141e-02
Z82188.1	4.651990e-02	NIF3L1	3.561786e-02
TMEM140	1.535414e-04	NIPSNAP1	9.849798e-04
HAUS2	2.151666e-02	SH3GL2	3.078325e-02
UNC5B	9.991387e-04	PIN1	6.680027e-05
OR7A5	1.722653e-05	ARHGAP19	4.309508e-19
MAFF	4.309508e-19	SRPRB	5.139036e-04
CD151	4.365289e-02	SUB1	4.309508e-19
NECAP2	3.198582e-02	ENSA	3.363075e-02
DPM3	1.860761e-02	MRPS7	4.798290e-03
ATP13A1	4.759923e-02	RAB3A	1.722653e-05
ZFYVE26	1.694030e-03	UQCC	4.309508e-19
PIP4K2A	2.300406e-04	USP7	2.342280e-03
ELAVL1	2.049009e-02	POP4	1.399371e-03
KDSR	3.802001e-02	PSMD4	2.107602e-03
STAT5A	1.951754e-02	CLIP3	2.767135e-04
HLA-F-AS1	2.846204e-02	OCRL	6.680027e-05
NPC1	3.078325e-02	TXNL4A	5.858215e-03
CDK2AP2	4.309508e-19	PDE4A	2.671878e-02
PHF21A	6.087529e-04	TMEM246	9.170881e-03
UTP6	1.194692e-02	NSG1	7.407407e-05
ZNF337	1.434533e-03	SLC25A44	8.553230e-04
FLNC	3.072247e-02	CNPY2	4.309508e-19
INF2	4.003571e-02	RNF187	1.670418e-03
POLR2J4	2.370167e-03	UBE2M	1.646879e-02
DOCK1	6.087529e-04	GLS	2.116328e-03
PLOD1	4.309508e-19	CDS2	3.866976e-05
AC118138.2	1.275456e-03	VAPB	1.867405e-02
EMP3	2.221450e-03	NRN1	1.507674e-02
ZNF160	2.939666e-03	PWP1	9.890427e-04
NCAM1	2.454833e-03	GLB1	1.291321e-02
NT5C2	4.304432e-03	RFTN1	4.661992e-02
PIK3CD	6.680027e-05	RPA3	2.795426e-04
GID8	1.538151e-02	ATP13A2	4.231052e-04
PIM1	2.375230e-02	ESYT1	2.800240e-02
RNF144A	1.197917e-04	DNAJC12	5.651331e-03
DNMT1	1.576111e-02	NUP93	1.149425e-04
PTPN2	9.519625e-04	LGI2	2.098390e-02
RP11-632F7.1	4.314213e-02	SDC2	6.680027e-05
CACFD1	6.824121e-03	NOS1AP	2.188452e-02
PURA	4.627781e-02	AC104698.1	6.680027e-05
CSNK1E	9.177028e-04	ARMCX2	5.161407e-03
ABHD6	5.878424e-04	GLRX3	4.133721e-03
AHNAK	1.997698e-02	TMCO1	1.674163e-03
MCF2L	2.332522e-02	NMNAT2	4.309508e-19
PAQR4	5.063752e-03	SMS	1.526123e-02
VPS37C	4.350882e-02	RABGAP1L	4.309508e-19
SRPK3	6.876982e-03	RP11-454H13.6	3.372549e-04
SGPL1	2.020273e-03	SPCS3	4.309508e-19
PXDC1	2.699561e-03	CCNH	4.309508e-19
TAF1C	1.576111e-02	MT1P3	2.423451e-02
CNOT8	4.507565e-02	USP9X	9.977728e-03
SMARCC1	1.197917e-04	PEMT	1.095318e-03
PDE4DIP	5.485368e-03	CSTF3	7.006803e-03
ZNF32	1.605876e-03	RPS6KC1	1.327039e-02
PNN	1.108416e-02	AMPH	4.309508e-19
ZNF292	2.024482e-03	CKMT1B	2.983355e-03
RNF24	3.724792e-03	NDRG3	1.818205e-02
ILKAP	2.472934e-02	CAPZA2	3.514493e-03
CHD7	3.254167e-03	AASDHPPT	2.219833e-02
APOBEC3C	3.709422e-03	DPP8	1.097187e-03
AFF1	2.425824e-02	PRKAR1B	2.643486e-02
REXO4	1.197917e-04	CAMK2B	2.337006e-03
WDR48	1.655708e-02	LPCAT4	2.379901e-02
N4BP1	3.245192e-04	BCL2L2	4.219061e-02
SIRT7	4.309508e-19	LPHN3	3.588669e-03
INPPL1	1.275456e-03	KIF21B	5.801476e-04
RP11-197N18.2	4.739472e-02	WDR12	2.860037e-02
UCKL1	2.194808e-02	ZNF423	2.066643e-02
PABPN1	6.948333e-03	XPA	3.051135e-03
ATG13	1.022477e-02	EBNA1BP2	9.465021e-04
LAT2	7.034460e-03	HLTF	3.707951e-04
ENGASE	1.755032e-03	PI4K2A	1.149425e-04
CXXC1	4.309508e-19	PSMC2	3.372549e-04
SAFB2	1.722653e-05	OLA1	9.606148e-06
ZNF710	1.146718e-02	KCNJ6	4.309508e-19
TLE1	4.701620e-02	SYNGR1	4.299210e-03
RFNG	1.635220e-03	CAMK2G	4.397163e-03
STARD3	3.758542e-04	TIMM17A	1.722653e-05
VEZF1	3.357314e-04	TBPL1	1.427159e-02
CSNK2A2	1.694030e-03	FBXO28	2.423451e-02
PTH1R	4.351585e-03	BECN1	5.557921e-03
BSDC1	1.635421e-02	FUCA1	2.843898e-03
MCM7	6.680027e-05	GLA	4.878334e-02
IGFBP5	2.687747e-03	STK25	3.250520e-02
NARFL	1.245643e-02	ASS1	1.306773e-03
PRELP	7.407407e-05	TMEM14D	5.139036e-04
AC093838.4	1.580912e-02	LRP3	1.317030e-02
MFGE8	1.264555e-02	TEX10	2.098852e-03
TBC1D1	9.783161e-03	PSD3	1.066104e-03
CCP110	7.336930e-03	DDAH1	6.377778e-03
APBA3	6.158358e-04	CYB561D2	2.106742e-03
PDLIM1	7.531584e-03	RP11-552M11.4	4.235038e-02
KANSL2	1.193726e-02	MCTS1	1.244168e-04
CD300A	2.502213e-02	CCDC51	6.960931e-03
KHNYN	1.198257e-03	TIMM23	4.309508e-19
RPAP1	2.033623e-02	SLC4A3	3.419065e-03
B3GAT3	3.556871e-02	INSIG1	6.148684e-03
ATP5G2	3.863934e-02	AKAP12	1.819923e-04
RMND5A	1.145059e-03	ATP8A2	7.738095e-05
PAN2	4.309508e-19	MRPL4	3.578565e-02
ZNF665	1.614938e-03	MAPK9	4.309508e-19
KLF15	4.462823e-02	GBAP1	2.502213e-02
RBL2	2.360851e-02	ACP2	4.309508e-19
REEP4	3.082614e-04	HNRNPA0	6.069652e-04
CNNM3	5.294323e-04	EEF1A2	1.840915e-02
ACIN1	1.149425e-04	IFT52	8.274232e-05
ZC3H7B	4.309508e-19	TMEM30A	4.185185e-04
INSR	1.126126e-04	ARF3	9.953931e-03
PER1	7.407407e-05	STAM	1.126126e-04
MAN2B1	4.073658e-02	MXRA7	1.351256e-02
RNPEPL1	2.125699e-02	USP12	1.197917e-04
CHN2	2.666226e-03	AC016292.3	1.502101e-02
BIN3	5.225958e-03	PCYOX1L	4.309508e-19
MANBA	9.167433e-03	UFSP2	1.198257e-03
RAPGEF3	4.309508e-19	ITFG1	2.519118e-04
RP11-737O24.3	7.161458e-05	ATP6V1G1	5.500356e-03
DDX23	7.599226e-03	TM2D1	1.234768e-03
SETD5	2.518015e-02	SLC25A22	1.849218e-04
RP4-753P9.3	9.009135e-03	BZW1P2	2.833982e-03
PIEZO2	1.722653e-05	TNIK	1.857585e-02
HAUS4	1.344204e-02	CKAP4	2.006054e-02
TBC1D17	1.435257e-03	HTRA2	5.809274e-03
CDKN1C	4.167150e-03	COQ3	1.242843e-02
SZRD1	6.532791e-03	RCN2	5.652026e-04
EIF1	4.791314e-02	PSMD12	1.424936e-04
CRTC3	1.435257e-03	ATP6V1D	4.309508e-19
MAN2C1	2.673870e-02	CALM1	4.662269e-02
HMBS	3.748818e-02	SPATS2L	4.208998e-02
CBX5	1.623925e-02	ZDHHC4	1.054633e-02
DMWD	9.214515e-03	CRAT	5.869527e-03
DCP1A	4.309508e-19	GCC2	3.372549e-04
FAM111A	4.032640e-02	RP11-526J3.3	3.866976e-05
CLP1	4.768473e-02	ATXN7L3B	2.654543e-02
HMOX1	4.121273e-02	ATP5F1	3.866976e-05
RPS6KA1	5.629478e-04	AP000275.65	9.868931e-03
TINAGL1	1.205096e-02	EXOSC7	6.647399e-04
CBFA2T2	9.959701e-04	APEH	4.309508e-19
OSGIN1	2.946916e-02	ASAP2	2.273375e-02
SCARB1	4.959574e-03	DAPK1	1.652089e-04
ANKRD49	1.197917e-04	BCKDK	1.334423e-02
PDGFRB	4.959263e-04	TMED3	1.350780e-03
SREK1	3.728333e-02	MEAF6	4.185185e-04
CEP350	9.056197e-03	EXOC3	7.101521e-03
SQSTM1	3.881529e-02	MORF4L2	1.317030e-02
ZNF24	7.244159e-03	RP11-831H9.16	3.656939e-03
FSTL3	3.709783e-02	CTD-2527I21.4	1.292666e-02
BRPF1	1.706408e-03	AC020663.1	9.710471e-03
JUP	4.309508e-19	IDH2	1.076008e-02
CPQ	2.985711e-03	ARL4C	3.419065e-03
KIFC3	3.164886e-02	CHST1	2.643486e-02
SLC6A12	7.133838e-04	RP11-574F21.3	4.309508e-19
AKAP10	2.778503e-03	PAFAH1B1	4.524887e-05
PRKY	1.465739e-03	PRKRIP1	3.135495e-02
ARID5A	1.078431e-03	EFR3A	1.437058e-02
KHDRBS3	1.573764e-02	NUDT4	2.069230e-02
PELI1	9.243212e-05	MRPS18A	1.438267e-02
ADAMTS1	4.397163e-03	PPP3CB	8.462709e-04
FHL3	3.020587e-02	PSMA5	9.855397e-03
CLK3	3.863894e-02	CDO1	1.289990e-04
RPL10	4.319276e-03	RETSAT	4.319319e-02
LAMA5	3.841808e-04	SPHK2	1.834892e-02
ABCA8	1.352351e-03	STRAP	9.606148e-06
SESN1	4.934708e-02	PRDX3	1.028769e-02
SIAH2	9.764603e-04	PMPCA	3.196723e-02
HNRNPF	2.136040e-02	CCBL2	1.722653e-05
HIST1H2BK	3.912716e-04	DDX10	8.501802e-03
PHF17	4.309508e-19	TM7SF2	2.943615e-04
CLDN15	6.680027e-05	NLRP1	3.410249e-02
TSPAN1	4.067599e-03	MTX2	5.599717e-03
TSC22D3	1.022477e-02	ARMCX1	5.463918e-04
CCNL2	5.150846e-05	SATB1	1.341905e-02
BRD1	2.853780e-02	RANBP9	1.197917e-04
SECISBP2	4.794342e-03	RALYL	4.309508e-19
ZNF434	4.507565e-02	ETF1P1	4.119430e-02
SLCO3A1	9.606148e-06	GBF1	1.222970e-02
SETD2	3.049426e-02	NDUFS1	4.309508e-19
TNKS2	3.642079e-02	BRE	1.061897e-03
NPTX2	4.309508e-19	PSMD11	1.194692e-02
AP1G2	6.025974e-03	DEF8	3.325108e-03
STAB1	1.722653e-05	SRSF2	1.223017e-02
ZNF611	4.959263e-04	ISCA1P6	1.129398e-02
PRR14	1.722653e-05	ERBB4	7.027540e-04
FAM125B	2.157602e-02	RANBP6	3.557039e-02
PTGER1	9.649519e-03	TSPYL1	1.470448e-02
INHBB	4.784008e-02	POLR2K	9.817550e-04
RASSF1	7.254534e-04	ATP6V1A	6.680027e-05
NCAPD3	1.198257e-03	NDUFA2	1.546524e-03
CD34	3.087959e-02	LANCL2	1.009456e-02
JHDM1D	4.588821e-02	GABARAPL3	7.529183e-03
SIPA1	1.905268e-02	GCAT	1.453216e-02
AKR1C3	4.094197e-02	ALAS1	4.054054e-04
ABCD4	1.814224e-03	PNMA2	4.198895e-04
EIF4EBP1	4.898042e-02	NECAB3	1.208163e-03
FBXL7	3.070733e-03	DKK3	1.694030e-03
REPIN1	4.340845e-02	TMEM41B	2.477490e-02
CTD-2116N17.1	4.309508e-19	SMARCA4	1.333333e-04
NFIL3	6.068465e-03	RNF41	1.870211e-03
CLEC2B	1.522240e-02	FAM98A	3.778829e-03
ITPKC	1.040351e-02	STK19P	1.814134e-02
GUSBP11	1.085077e-03	DCTN2	2.443388e-03
GEM	5.318040e-04	TXNDC9	1.722653e-05
LMOD1	2.684356e-02	F8	5.976096e-04
NOL8	5.801476e-04	FTSJ2	1.260634e-02
CAD	5.023705e-03	ME3	3.866976e-05
HTATIP2	6.868737e-03	RFK	9.606148e-06
EIF2S2	1.535414e-04	DOK5	5.956855e-03
SH3BP2	3.532502e-02	EEF1E1	3.651179e-02
SLC7A7	3.863073e-02	SMAP1	4.309508e-19
DPF2	1.807610e-02	CAPRIN2	5.294323e-04
RP1-142O9.1	3.832698e-02	PSMD13	2.525554e-02
MORC2	8.806733e-04	CDK16	9.738063e-03
MED12	2.879083e-02	SLC35G2	2.664919e-04
PARP16	7.407407e-05	SCN3B	4.309508e-19
RELA	8.538438e-04	STOML2	1.373009e-02
RRAS	1.311221e-02	BTN2A1	3.640664e-02
DLEU1	1.045584e-03	FAM190B	5.569149e-03
CYP3A4	1.280406e-03	CADPS2	4.309508e-19
CENPB	7.390084e-04	CCDC25	4.146125e-02
HIVEP3	1.126149e-02	DNM1L	8.257215e-03
TTC31	3.096747e-03	FOCAD	2.114943e-04
RRP1B	2.667106e-03	DCLK1	4.309508e-19
RP11-22B23.1	1.077098e-04	RP11-395L14.17	3.019953e-02
RP11-183E9.3	2.205110e-02	PTPRU	2.258356e-04
PNMT	3.911331e-02	EAPP	3.079678e-02
PPAP2C	1.722653e-05	RAB7A	5.557921e-03
KPTN	4.767767e-03	COMMD8	1.352877e-02
PTDSS2	1.240876e-03	AF011889.5	1.075896e-02
FKBP15	7.529183e-03	ZMYM4	1.722653e-05
GSDMD	2.795426e-04	FGF13	4.309508e-19
TRMT1	1.197917e-04	MRPL2	8.725261e-03
SERTAD2	4.959263e-04	CFL1	2.607830e-03
GALNS	1.928198e-03	COLEC12	3.118093e-02
PICK1	3.064037e-03	VAMP2	8.364899e-03
PAX6	4.696205e-03	PMS2P3	2.617529e-02
STK38	4.309508e-19	CHMP1B	2.636963e-02
HYI	1.499540e-02	BCL2L13	1.878052e-02
DHRS4	2.282034e-03	RP13-514E23.1	3.103521e-03
ANKRD10	4.753639e-03	SAMM50	1.277108e-03
SMG9	3.866976e-05	MRPL12	2.315325e-02
ZNF767	3.460915e-03	SCFD1	4.524887e-05
IGF1R	4.634330e-03	FBXL2	2.836879e-04
CTSK	1.778589e-03	FBXO9	1.197917e-04
DNAJB6	7.738095e-05	DENR	4.309508e-19
TMPRSS5	1.771596e-03	NDUFAF4	1.870773e-02
CPSF3L	9.274366e-03	OSBP	2.933699e-02
BRD3	4.583910e-02	ELAC2	2.600000e-02
FBXO42	3.368227e-03	NRCAM	2.375230e-02
SLC38A10	3.268075e-02	SMARCA2	2.079804e-02
CDR2L	1.512859e-04	ADARB1	8.762421e-04
SPSB3	1.891253e-04	TCEA2	1.466773e-02
THRB	2.968305e-02	CCNC	4.690249e-03
NUP214	2.221450e-03	ANK1	4.309508e-19
SHMT1	3.974850e-02	SYNRG	2.732627e-02
RAB40B	3.354958e-02	NCALD	3.795113e-02
PILRB	1.216069e-03	MMD	5.011911e-03
DNM2	2.870669e-03	PFDN4	5.150846e-05
TRIP10	4.524887e-05	EIF3M	2.617529e-02
NR1H2	2.684356e-02	SLC20A1	4.884835e-03
HSPA1L	3.866976e-05	RASL10A	3.287728e-03
OFD1	1.849715e-02	RASAL1	1.252677e-02
NEIL1	3.684284e-02	TRPM2	4.433315e-02
TIMM44	8.299255e-03	RWDD2B	2.551020e-05
CCDC94	3.049032e-04	SSBP3	4.616977e-03
RPL31	2.356717e-03	PSMD5	2.197802e-04
MYO15B	3.881564e-02	DMXL2	4.309508e-19
LTBP3	1.427159e-02	DNAJC6	8.257215e-03
MST1P2	1.727181e-02	LIN7B	1.027397e-04
HBP1	3.372549e-04	ABCF3	5.614407e-03
ARHGEF10	1.289031e-03	NAV3	7.006803e-03
SERPINA5	6.522550e-03	PRKCA	2.191142e-03
GJA4	7.592054e-03	EFNB3	3.711838e-02
PTPN9	1.902278e-02	RP11-445H22.3	3.094288e-02
FRYL	2.170157e-02	VSNL1	5.678763e-04
RHBDF2	1.853987e-03	GRSF1	2.197802e-04
TGM2	1.324709e-02	MCFD2	2.570093e-03
SSH3	7.117608e-03	WBP11	4.198895e-04
RP11-802E16.3	3.372549e-04	LMO3	4.309508e-19
AZGP1P1	5.976096e-04	RBFOX2	9.243212e-05
TPST2	1.186624e-04	FH	1.289990e-04
EBLN2	4.309508e-19	ASTN1	1.466869e-04
GIMAP4	3.422873e-03	CAND2	9.167433e-03
JRK	2.884890e-02	HSD17B8	1.149425e-04
ROM1	3.436929e-03	PNPO	1.096891e-02
CARS2	6.381489e-03	DYNLRB1	6.597257e-03
MID1	3.864230e-02	PRKACA	3.470707e-03
INTS9	2.004728e-03	VPS33B	3.866976e-05
CRY1	5.023705e-03	IQSEC3	7.668522e-04
DUT	4.522856e-02	TOLLIP	7.738095e-05
FYCO1	4.320263e-02	CHMP2B	2.858583e-02
CSF1	9.523810e-03	AMIGO2	3.264755e-03
CD163	1.851370e-02	TOM1L2	3.214137e-02
USP3	1.215108e-02	OPA1	4.309508e-19
TSC22D4	1.424936e-04	PCNXL2	2.583979e-02
COG2	3.740126e-03	MRPL22	4.183790e-02
HIST1H2BF	9.868931e-03	TSSC1	4.309508e-19
HSPB2	7.946744e-03	SLC25A14	9.241216e-04
RPS21	3.851285e-03	MED24	1.110919e-02
GFPT2	4.702915e-03	RBP1	2.128388e-02
HS1BP3	1.197322e-02	PEG10	6.680027e-05
ATF3	1.578165e-02	SRPK2	2.258356e-04
TSSC4	1.769457e-03	TRPC4AP	2.155405e-02
PCID2	7.407407e-05	RP11-231C14.3	7.445483e-04
TNRC6B	5.012821e-03	TOR1A	3.862434e-03
HSD17B7P2	1.644042e-03	CHGB	4.309508e-19
IGFBP3	4.289379e-02	PPP2R5C	1.738971e-02
MAP3K11	1.540382e-02	PPP1R7	1.000445e-02
ALMS1	4.610099e-02	SLC2A8	4.651990e-02
DLG5	2.561705e-02	DNAJA2	8.553230e-04
FBN1	3.526594e-02	TSPYL5	3.081641e-03
TAOK1	3.079365e-03	DHDDS	4.309508e-19
TCF3	2.004662e-04	CYB561	4.309508e-19
PRPF38B	6.215009e-03	PLEKHB2	4.443173e-03
BFAR	9.522081e-03	CTD-3074O7.11	1.500263e-02
ZXDC	1.770452e-03	SYT1	4.309508e-19
KIAA0913	2.933678e-02	RPP14	3.196870e-02
SH3BP4	9.243212e-05	ZC4H2	4.959263e-04
BLM	5.452266e-03	PIK3R3	1.535414e-04
IFRD2	1.048994e-02	SUMO1	4.878334e-02
ZDHHC11	1.196721e-03	PLEKHA5	1.197917e-04
TNS1	4.198895e-04	HMGB3	5.976096e-04
CCDC101	4.309508e-19	ASB6	4.309508e-19
GNB2L1	2.980644e-02	ZDHHC17	4.987374e-02
SNRNP35	1.837916e-03	CERS6	3.245192e-04
SFTPB	1.333333e-04	PIK3R4	1.465739e-03
DUSP7	2.308176e-02	PRKAR2B	4.309508e-19
S100A4	8.703536e-04	PPIH	2.681275e-02
BMP4	2.467077e-02	SLC23A2	1.721149e-03
TRAF2	1.583269e-02	NDUFA10	8.756039e-04
UNG	4.651990e-02	KLHDC10	1.776982e-02
POU2F1	5.130927e-04	PIGZ	2.574345e-04
BAHCC1	7.407407e-05	GUCY1B3	3.259984e-05
RTEL1-TNFRSF6B	4.795831e-02	TP53BP1	4.044457e-02
SERPING1	1.761382e-02	CASD1	7.251520e-03
STARD8	2.065707e-02	ERI3	1.011077e-02
ZIC1	3.460915e-03	HECTD4	3.866803e-02
AKAP8L	4.309508e-19	HGSNAT	1.138005e-02
MON1B	5.992022e-03	R3HDM1	2.709155e-03
RBM38	9.262537e-04	DLST	4.634330e-03
VPS37B	1.501774e-02	CHD3	4.542476e-02
SAP30	3.058123e-02	MECR	4.309508e-19
TLR2	1.197322e-02	SRSF3	1.244168e-04
HIST1H1C	4.309508e-19	MRPS10	2.215263e-03
TMBIM4	1.002966e-02	CLTCL1	2.091452e-02
HOXB2	2.670105e-02	KIF2A	1.722653e-05
OR1F1	4.067599e-03	NARS2	2.421555e-03
CXCR4	4.254005e-03	SLC30A9	4.309508e-19
LTBP2	4.064628e-02	ACTR6	1.655380e-03
SDCCAG3	3.686636e-04	FABP7	9.606148e-06
SMARCD2	2.767135e-04	NUDT11	9.606148e-06
TRIP4	3.968811e-03	LINC00094	7.738095e-05
SIVA1	1.609653e-02	USP13	2.602603e-02
ST14	7.161458e-05	ABCE1	4.959263e-04
VWA1	1.540382e-02	SLBP	2.462874e-02
KRI1	7.890763e-03	CHL1	1.460761e-03
SMAD7	4.235160e-02	NRIP3	4.309508e-19
JMJD6	4.309508e-19	NIT1	8.400315e-03
SNAP23	1.060865e-03	SNCB	4.884835e-03
TMEM180	2.243812e-03	LRRN3	4.309508e-19
PGPEP1	1.158330e-02	SLC25A46	9.606148e-06
PLEKHM1	4.123460e-02	ENTPD4	8.404222e-03
CALHM2	3.394872e-03	MEST	9.280597e-03
ZNF282	9.534603e-03	TMEM164	1.867405e-02
PEX6	2.312638e-02	AACS	1.244168e-04
TSPAN9	3.118416e-03	GNB5	2.608311e-04
POGLUT1	8.480000e-03	EMC9	4.959263e-04
RAI14	9.395321e-03	GPD1	3.145425e-04
PCBP2	1.897949e-03	NEFL	1.467181e-03
ING1	4.497642e-04	LPIN2	2.950816e-02
LILRB3	3.408840e-02	CYP51A1	4.207443e-02
LRRFIP2	3.112270e-02	IGSF3	1.530202e-02
MGA	1.386511e-02	DYRK1A	3.016784e-03
VEZF1P1	1.369800e-02	TPBG	4.309508e-19
RACGAP1	2.564790e-03	SLC1A4	9.718225e-03
GCC1	2.710279e-02	TOMM70A	2.805695e-04
DMPK	2.540107e-04	MAN1C1	5.411927e-04
MTMR11	4.672300e-03	CDK14	4.309508e-19
AC004692.5	4.951387e-02	WDR70	7.390084e-04
ACSL5	8.636008e-03	TYMS	2.647956e-02
TFCP2L1	1.804209e-02	NCDN	3.463910e-02
SLC5A3	1.070910e-02	SSBP1	4.545354e-02
FAM60A	3.081453e-02	PIAS2	4.309508e-19
ATM	8.236230e-03	RRM1	2.098390e-02
TROAP	4.838880e-02	RNF38	2.363941e-02
LEPRE1	2.761406e-03	ECE2	1.186624e-04
MFSD12	5.515588e-04	CTSO	1.186624e-04
CASZ1	1.149115e-02	SEC61A2	2.805695e-04
BATF3	1.230532e-02	STAU2	1.126126e-04
FAM48A	4.309508e-19	HN1	4.309508e-19
LAMB2	2.258356e-04	POLR3B	2.643486e-02
SERHL	2.608311e-04	MAP2K4	3.181400e-02
ZNF133	3.786745e-02	DUSP3	3.812084e-02
DESI2	1.123382e-02	ABCC8	7.006803e-03
CFHR1	1.198507e-02	PYROXD1	9.606148e-06
RP11-77K12.7	8.638211e-03	LRRC20	9.047619e-04
PKN1	7.251520e-03	TSNAX	3.101266e-03
POLA1	2.702703e-04	DMXL1	1.905268e-02
SERTAD3	1.017552e-02	DOLK	4.309508e-19
SH3PXD2A	3.022889e-02	SAR1A	2.570093e-03
ZNF672	1.114570e-02	IDS	2.540107e-04
SRGAP2	4.841930e-03	PDLIM2	2.215263e-03
SPEN	5.023705e-03	TMEM189-UBE2V1	3.571001e-03
MEIS2	7.098428e-03	RP11-382A20.3	4.084437e-02
RYK	2.446845e-02	MAP3K9	3.866976e-05
DOK1	2.128936e-02	SIK3	3.370439e-02
PRPF3	4.574238e-02	RTCA	3.259984e-05
MFNG	9.018973e-03	HPCAL4	1.045584e-03
S100A9	1.316872e-02	MSRA	2.853082e-02
TNXA	4.928539e-02	RP11-566K19.6	1.636864e-02
TMEM63A	1.039233e-02	UAP1	3.805867e-03
PPP1R13L	4.365655e-02	PREPL	3.516064e-03
RBBP6	1.187102e-02	GALNT2	1.331422e-02
TLE2	7.677939e-03	COG5	2.183150e-02
NCOR1	2.759943e-02	VWA5A	6.647491e-04
SOCS3	1.831211e-02	VAV3	4.309508e-19
NFASC	4.309508e-19	DDA1	6.680027e-05
RBM14	4.485432e-02	DENND2A	4.134078e-04
GNG11	2.067817e-02	FBXL15	5.241090e-04
IGF2BP2	2.454833e-03	COG8	1.523007e-02
PHKA2	1.419813e-02	BAI3	5.668016e-04
FRAT1	1.564912e-02	AP3S2	1.427789e-02
DHFR	9.744037e-04	AC005280.1	3.816652e-02
HK3	3.319823e-02	ZMYND11	1.287433e-02
RCC1	1.609653e-02	BSN	4.490688e-03
DDB2	5.156959e-03	CALY	3.372549e-04
MAF	2.930596e-02	ZW10	2.206736e-03
P2RX7	6.680027e-05	MAPK1	3.128649e-02
LBP	1.136865e-03	GMFB	1.292666e-02
MYOF	3.779709e-02	PRKCB	6.130922e-03
IFRD1	1.578165e-02	UROD	3.166928e-02
NFIC	1.677099e-02	ME2	6.158358e-04
ZFHX2	1.364583e-02	RAP1GDS1	1.407452e-02
PDE4C	3.460619e-02	RP11-255N24.4	3.233083e-03
ZCCHC8	7.738095e-05	HMG20A	2.331725e-03
SLC35D1	1.174211e-03	ZNF544	4.020639e-03
RUNX1	9.582013e-03	STAT4	3.604142e-03
CPOX	4.494705e-02	AGGF1	2.960639e-02
T	1.804748e-03	PSMD6	4.073658e-02
HMG20B	1.819923e-04	LRRC49	4.309508e-19
LEPREL1	8.002462e-04	RP11-13N13.2	1.804748e-03
MYO9B	3.553394e-02	SMYD3	9.606148e-06
PHACTR4	7.904624e-03	ENY2	1.847615e-02
ZMIZ2	2.963761e-02	MARCH5	1.966910e-02
TTI2	6.472690e-03	EIF2AK2	3.178484e-04
TXLNA	9.731935e-04	B4GALNT1	3.703924e-03
HDAC4	1.818841e-03	QPRT	1.164820e-02
THRA	3.841808e-04	APBA1	3.993818e-02
NUP188	7.205514e-04	BZRAP1	3.571001e-03
IRF2	3.629073e-02	PID1	4.309508e-19
RNASEH2A	2.843278e-02	YME1L1	4.075461e-02
HMHA1	3.190865e-03	FAM184A	1.614938e-03
RNASE3	4.352472e-02	ITPR1	4.309508e-19
HINFP	4.332179e-03	RAD51C	3.821330e-03
KCNJ8	1.719950e-03	FAM174B	1.592650e-02
LUC7L3	4.798290e-03	ENTPD3	2.268493e-02
TM4SF1	4.559682e-02	DCUN1D4	6.602401e-03
CDK5RAP2	1.714449e-02	MRPL42	2.124911e-02
ZCWPW1	5.678763e-04	SDS	1.066104e-03
RP11-795F19.5	1.100564e-02	HSPA13	8.096548e-04
ZNF302	3.455062e-03	PAIP1	1.566324e-04
PCDHGA10	1.606646e-02	CHMP6	1.424837e-03
SIRT1	5.139036e-04	OGFOD1	5.274170e-03
GP1BA	2.843278e-02	RTF1	4.309508e-19
FGFR1	4.309508e-19	SLC24A3	2.438251e-03
KLF9	4.341594e-02	CDK20	2.288149e-02
RIN3	3.462705e-03	RP11-406A9.1	1.132931e-02
MORC3	9.649519e-03	RALB	1.275456e-03
PLEKHM1P	1.359339e-02	NAP1L2	3.145425e-04
ZHX3	6.272228e-04	CITED1	1.905268e-02
PODNL1	2.045302e-02	CX3CL1	4.612776e-03
TNFRSF10B	2.477133e-02	AAGAB	4.309508e-19
CD22	4.309508e-19	ATP1A3	3.590510e-03
MLXIP	5.557921e-03	SUPV3L1	5.327574e-03
CBS	7.613742e-04	LYRM4	3.629073e-02
FCHO1	3.292079e-03	AGPAT5	1.009456e-02
LUC7L	2.790445e-03	CYP51P2	2.020176e-02
ZNF652	9.282778e-03	EBP	3.551552e-03
PLCB3	3.015812e-02	ARHGDIG	2.116328e-03
THEMIS2	3.890153e-02	DZIP3	7.738095e-05
AZGP1	2.477477e-04	DAAM1	1.613940e-02
ITGA10	8.870968e-04	FDX1P1	3.864230e-02
ISYNA1	3.460915e-03	PPP2R5E	3.585828e-02
TLR5	5.376344e-04	SNRK	5.411927e-04
TGFBR3	6.629498e-03	PITPNM1	2.481873e-02
SMTN	4.309508e-19	EXOSC9	2.603682e-03
SLC14A1	3.516064e-03	CIAO1	9.551427e-03
CD40	1.851852e-03	FBXO21	4.888405e-02
CTNNAL1	3.474576e-03	ARHGEF4	5.137148e-03
KAZN	4.309508e-19	NAB1	3.408044e-02
MEPE	2.170925e-02	FAM70A	9.606148e-06
PPP2R1B	3.771780e-02	ASIC2	1.747788e-03
PTPRH	2.667333e-02	HERC1	1.877103e-02
GMEB1	9.159754e-03	NIT2	4.309508e-19
SFMBT1	1.438267e-02	CDC42	4.309508e-19
LINC00667	7.336930e-03	FAM216A	9.776617e-04
ZNF143	1.334423e-02	DDC	4.309508e-19
AL162458.1	1.386397e-02	ACOT9	3.612585e-02
TAF5	9.606148e-06	CSNK1D	2.667665e-02
GOLGA1	2.200731e-02	TLK1	9.061200e-04
FTCD	5.171289e-03	ARFGEF1	5.599717e-03
ARAP3	4.524887e-05	PTN	1.464172e-02
SLC6A6	4.741370e-02	G3BP2	5.612594e-04
ISG20	1.655363e-03	ZFAND1	8.878011e-03
MAP3K14	8.408125e-03	SLC35E3	1.306773e-03
FLCN	4.309508e-19	TERF2	2.946916e-02
PMEPA1	8.304816e-03	NUDCD3	1.123148e-02
IL10RA	3.641423e-03	CAMK1G	1.608498e-03
GMPPA	1.273458e-02	RNFT2	4.309508e-19
VCAN	3.571001e-03	AGL	1.543779e-03
PLA1A	2.886022e-03	NTRK3	1.020778e-02
ITPK1	4.309508e-19	FRY	4.309508e-19
TECPR2	4.309508e-19	SEZ6L	7.161458e-05
XPNPEP3	4.110917e-03	ZNF593	3.723442e-02
MYOT	1.652089e-04	RABEPK	3.911408e-02
POLA2	7.367221e-03	SEMA3G	1.743323e-03
LIMD1	2.968177e-02	RNF14	9.606148e-06
MKLN1	1.465739e-03	ARHGEF9	4.309508e-19
CPT1B	4.309508e-19	RTN2	9.817550e-04
RGS12	3.466809e-02	CRYZL1	4.309508e-19
IL1R1	3.669061e-02	RPH3A	9.953931e-03
FHOD1	1.466773e-02	MAPK8IP2	8.771930e-05
TMED5	3.750763e-02	RCHY1	9.300167e-03
NHEJ1	1.353946e-02	PMS2CL	1.885619e-03
FOXF2	1.265167e-02	GGCX	3.259984e-05
CP	4.921774e-03	MAPKAP1	4.199392e-02
IL11RA	2.947148e-02	SLC35C1	3.526594e-02
IKBKB	7.335300e-03	PLGRKT	4.052898e-03
NUAK2	4.788251e-02	RPS6KA3	3.339495e-03
AC009113.1	3.836775e-03	CDC27	4.309508e-19
TAF12	3.614310e-02	AP5S1	8.357855e-03
TRIM38	2.213874e-02	TPGS2	3.552752e-02
STX16-NPEPL1	3.195010e-02	PSME3	3.419065e-03
AOAH	2.946916e-02	ATF2	3.291150e-02
FCGR2B	3.135495e-02	RARS	7.685185e-04
FBRS	2.774342e-02	FAM86DP	4.841930e-03
LEF1	4.570349e-03	CNTN1	1.898444e-02
ZNF606	6.898449e-03	RAB1A	3.995752e-02
CAPN10	2.769214e-02	TIMM23B	9.770115e-05
ELF1	6.192195e-03	DEPDC5	4.367509e-02
ADA	2.641669e-02	NOVA1	3.087697e-02
ZBTB40	1.879446e-02	MPI	3.243638e-03
BCORL1	2.168561e-02	PRPS1	4.309508e-19
CD177	3.114445e-02	HR	3.595813e-02
SYNJ2	8.364899e-03	FRS3	3.704850e-02
IRF1	3.869121e-02	ATP6V1C1	3.812760e-04
ZC3H14	1.197322e-02	TBC1D19	1.275456e-03
SLC12A9	4.709453e-02	TMEM8A	3.766893e-02
RPS10P2	9.449750e-03	SEPT7	3.669370e-04
MSX1	8.620690e-04	TMEM242	1.342989e-02
RP11-727A23.4	8.041743e-04	SEC23A	5.710207e-05
DOCK6	2.020273e-03	FBLN5	3.696067e-02
PLEKHG3	1.024320e-03	LPGAT1	4.609408e-02
SLC35F2	1.028278e-03	MAP1B	8.180802e-03
KIAA1551	5.480529e-03	MYL3	1.249617e-02
SP4	2.219833e-02	PHKB	1.805910e-02
NCAPD2	4.309508e-19	GSPT2	7.407407e-05
BARD1	4.468587e-02	P2RX5	3.422873e-03
CHURC1-FNTB	3.515493e-02	TRMT61B	4.309214e-02
KDM5A	3.292105e-03	GPR89B	2.477133e-02
IRF7	3.758542e-04	KCND3	4.309508e-19
THEG	2.376812e-02	SOGA2	7.407407e-05
LHX6	2.071600e-02	CD200	1.316872e-02
TMEM2	3.677030e-02	SLC25A12	7.362404e-03
ASPHD1	1.986414e-02	ACOT8	3.466972e-02
STAG1	2.670112e-04	RRP12	2.633132e-02
KB-1896H10.1	9.606148e-06	PKP4	2.836879e-04
POLG2	2.609636e-02	DYNC1LI1	4.309508e-19
FUBP1	1.495520e-02	PDCD2	4.309508e-19
CST8	2.525554e-02	SEH1L	3.866976e-05
CALR	9.012517e-03	METTL1	1.447129e-03
APOL5	3.704850e-02	VWA8	7.738095e-05
ASCL1	4.119430e-02	ACAT2	6.313443e-03
KIAA0040	4.995582e-02	CRKL	1.319091e-02
BACE2	2.413742e-02	SGSH	4.514190e-02
SNTB2	8.870968e-04	GRIA1	9.606148e-06
RASGRF1	1.512859e-04	PEX16	4.121334e-02
STX6	2.464551e-03	YWHAZ	3.066328e-03
GCN1L1	3.254126e-02	DLG3	2.759943e-02
SMURF2	3.700020e-02	GSTZ1	9.275618e-04
BCCIP	4.609408e-02	L1CAM	4.309508e-19
FAM208B	6.717121e-03	SEC22B	5.678763e-04
SAV1	4.131539e-02	RAB2A	4.524887e-05
HIP1	5.452918e-03	PSEN2	4.309508e-19
ZNF799	5.992022e-03	CEP68	9.738063e-03
TLN1	1.145059e-03	AHCYL2	2.968305e-02
MFAP3	4.136290e-02	FARSA	3.881708e-03
FGR	4.309508e-19	PTP4A1	5.811473e-03
HPN	4.523452e-02	TTLL1	9.710471e-03
CRTAC1	5.252799e-03	FEN1	3.516064e-03
ZNF768	2.636963e-02	RGS7	7.407407e-05
RBM28	3.579829e-02	TMEM183A	7.538835e-03
GADD45G	1.148307e-02	MAK16	7.407407e-05
SERHL2	8.762421e-04	TNFRSF21	1.083194e-03
WDR5B	1.043072e-02	SCN3A	3.259984e-05
NCOA1	3.748818e-02	RP11-345J4.8	4.462766e-02
SAC3D1	3.093895e-02	OBFC1	8.762421e-04
PRKX	8.200830e-03	ORC4	3.629073e-02
FZD9	4.814195e-03	NEDD4L	1.649694e-02
ST3GAL4	3.974165e-02	YEATS2	3.528099e-02
ATHL1	2.090529e-02	SUSD4	4.198895e-04
FBXO46	2.661554e-02	RAB14	9.018973e-03
SMC1A	3.022889e-02	FKBP11	6.315519e-03
NRIP2	7.176063e-03	RAB36	2.461712e-03
IL15RA	3.478664e-02	RASA1	2.867641e-02
TCL1B	1.834892e-02	TAC1	1.177154e-02
ZNF500	4.309508e-19	SCN2A	8.468426e-03
SURF1	2.272203e-03	RND1	5.515588e-04
CLK4	1.780540e-02	AP5M1	3.866976e-05
AL356740.1	4.518392e-03	ACSL3	8.538438e-04
GAS1	1.149425e-04	NHP2P2	2.574899e-02
FAM129A	4.492657e-02	ASMTL	7.738095e-05
CTA-204B4.6	5.150846e-05	AARSD1	5.734880e-03
IL1RL1	4.327099e-04	APC	8.228918e-03
RBMS2P1	9.395321e-03	UTP11L	6.862155e-03
RP11-395B7.7	6.108374e-04	SMARCA1	1.054633e-02
NOMO3	1.150335e-02	CADM3	1.445953e-02
GDPD3	4.309508e-19	EMC1	2.792391e-02
FAM120C	1.272463e-02	GTF2H1	2.356721e-02
HSPA6	3.243638e-03	HNRNPD	2.461712e-03
PKNOX1	2.209245e-02	RAB11FIP3	4.784796e-02
RHD	3.862210e-02	ATG7	6.369427e-05
TPSAB1	1.571911e-02	RABL3	2.206736e-03
TNFRSF1B	4.866776e-02	EIF2S1	5.668016e-04
AKAP3	3.745487e-02	TOX4	2.329274e-02
SERPINA1	3.728333e-02	PTBP2	9.731935e-04
HIST1H2BE	1.028278e-03	CXXC4	3.086028e-03
E2F6	2.868008e-02	TSN	5.735372e-03
CPVL	4.814609e-03	AKAP6	3.291977e-03
KCNMA1	3.288448e-02	TBP	4.240636e-02
IGLL5	4.968220e-02	IVD	9.275618e-04
PKD1P6	4.309508e-19	PRKACB	2.467970e-03
CNOT2	2.960639e-02	B3GNT2	4.497642e-04
PPM1D	6.330749e-04	ATP2C1	2.790091e-03
RBM26	4.378920e-02	KIAA1045	1.083194e-03
OR10H3	2.843016e-02	ARFGEF2	9.497655e-03
DUSP6	7.173267e-03	TMEM168	1.328409e-02
PLCL1	1.627436e-02	MLH3	1.515068e-02
ZNF14	4.269747e-02	MRTO4	4.309508e-19
ELL2P1	4.327505e-02	ACOT1	8.257215e-03
NUP210	9.198462e-04	PPP2R5D	9.991387e-04
CPED1	9.435851e-03	UCHL5	3.733333e-04
SLC27A3	2.759943e-02	IGSF1	2.361970e-03
RRNAD1	2.375058e-02	PPFIA2	8.096548e-04
DHX34	2.675523e-02	RGS4	4.309508e-19
GSDMB	3.259984e-05	UBE2K	1.101860e-03
CTGF	2.088323e-02	DHRS7B	4.309508e-19
FCGR2A	4.333803e-02	DET1	3.405530e-02
SLC7A9	6.769050e-03	C1DP1	1.334015e-02
STK3	1.944049e-03	CLASP2	5.460232e-03
MOGS	1.768795e-02	COX15	9.056197e-03
SWAP70	2.610887e-02	SLC9A1	5.271612e-03
CELP	2.540638e-02	PCDHA1	1.891440e-03
PLAGL2	2.905933e-02	AC004797.1	8.565163e-03
LUC7L2	9.011142e-03	NRXN3	4.309508e-19
UBXN1	4.996217e-02	FGF9	5.772059e-03
MUM1	2.051993e-02	AHNAK2	4.309508e-19
STC2	1.271024e-02	NRXN1	9.770115e-05
CFH	3.325108e-03	PIP5K1B	4.309508e-19
COL9A1	1.864325e-02	RBKS	4.309508e-19
ZNF669	4.996217e-02	DIMT1	2.675415e-02
CYHR1	2.316725e-02	IFT57	2.805695e-04
CYP2C9	4.651990e-02	AKAP9	4.841930e-03
RASA4CP	3.531889e-03	PNPLA4	3.633924e-02
PNISR	5.652026e-04	ME1	1.769457e-03
NARG2	8.833411e-03	RP11-164O23.5	4.427889e-03
CD37	4.959574e-03	PTPRM	9.841909e-03
NEAT1	4.922255e-02	RPP40	3.707951e-04
NPFF	8.884914e-04	GRIK5	4.907815e-02
DTYMK	9.275031e-03	IBTK	1.858432e-02
PRKD2	3.049032e-04	RHOF	3.259984e-05
VPS54	3.908451e-03	PCLO	9.606148e-06
MCM5	2.818400e-02	HERC6	7.045814e-04
CERS4	6.628057e-04	VCAM1	9.280597e-03
ODF1	2.477133e-02	CHP1	1.236776e-02
KRT8P3	4.674545e-03	ASL	1.149425e-04
ATXN7	8.196222e-04	TFCP2	8.257215e-03
TGIF1	1.197917e-04	AGBL5	2.462874e-02
GREM1	9.649519e-03	AGK	4.309508e-19
SGSM2	1.047994e-02	AKAP7	3.261379e-02
TTC23	1.334015e-02	ABCB9	2.424449e-03
WHSC1	4.663552e-02	CDH11	9.018973e-03
TNFRSF25	4.199392e-02	TIPRL	1.197322e-02
RP11-181G12.2	2.440823e-02	UBA5	9.959701e-04
CALD1	4.365289e-02	GPC5	5.348795e-03
BCL3	2.830448e-02	SNX24	1.457847e-03
CDKN2C	1.722653e-05	MTPAP	4.309508e-19
TYRL	3.660777e-02	CPNE6	2.608311e-04
DRAM1	3.558184e-02	SNX4	3.245192e-04
IL10RB	1.558110e-03	TMED2	2.933678e-02
CNOT6	2.802686e-03	GALT	1.209897e-03
PTCH2	1.040351e-02	WDR77	8.096548e-04
ADARB2	3.089805e-02	FAM155A	2.750385e-02
NPHP4	3.681701e-02	GPRC5A	4.154561e-03
NACA	7.738095e-05	TMEM135	3.438843e-04
XRCC2	3.972900e-02	GCOM1	3.254126e-02
RP11-54H19.8	1.777615e-03	DHX8	4.451667e-02
SLC43A1	4.907815e-02	TRAPPC2	4.507565e-02
SLC17A4	1.242310e-02	CACNB3	4.309508e-19
AQR	4.224749e-02	SPTBN2	1.036337e-02
TRABD	7.362673e-03	KCNS3	4.309508e-19
STARD13	1.496972e-02	SFXN1	7.362673e-03
CDON	4.772640e-02	FHL1	4.794342e-03
IRF4	4.600848e-02	WDR46	6.472789e-03
LRRC1	7.407407e-05	IMPAD1	9.964349e-03
RHOBTB1	2.899764e-03	TMUB2	3.790145e-02
MSANTD2	8.364899e-03	ERC2	4.309508e-19
Y_RNA	4.309508e-19	RIMS1	2.389463e-02
GTF2H2B	1.652518e-02	FECH	1.819923e-04
TCOF1	2.570603e-03	MCAT	9.606148e-06
TMEM194A	7.161458e-05	ABCG4	5.484735e-03
KLKB1	7.006803e-03	BLVRA	2.795426e-04
FRAS1	1.276416e-02	AC016732.2	8.880609e-03
MICA	2.454833e-03	SMCR7L	3.636255e-02
EFR3B	1.566324e-04	MAP2	4.309508e-19
TRPS1	4.574238e-02	NTSR1	4.309508e-19
PMEL	2.164831e-02	DRD2	9.606148e-06
CASP3	2.375230e-02	PNKP	3.245192e-04
DUSP5	4.716648e-02	TMEM35	3.866976e-05
RP11-96D1.10	6.641337e-03	KPNA1	2.322891e-02
DAXX	7.651515e-03	OTUD3	1.292666e-02
PIAS4	4.309508e-19	BEND5	8.870968e-04
CSF3R	3.748818e-02	API5	7.336930e-03
EIF3K	1.819923e-04	JMJD4	6.680027e-05
NEDD9	1.849218e-04	SLC12A2	1.275456e-03
NYNRIN	2.122619e-02	KIAA0319	4.309508e-19
FRMD4A	4.883537e-02	FST	2.780552e-02
STAG3	1.370190e-02	PIPOX	3.334364e-02
ZNF83	9.145891e-03	ZNF226	4.309508e-19
NPL	1.418776e-02	GYG2	5.440771e-04
RAD54L	1.083194e-03	ATF7IP2	2.185802e-02
SETD1A	1.189709e-02	GFPT1	2.258356e-04
ADAMTSL4	1.164746e-02	COPS8	1.897949e-03
NGFR	1.466869e-04	CDC37L1	1.349775e-03
MAN1A1	3.689035e-02	METTL22	9.606148e-06
CCL16	3.556871e-02	FAM168A	1.778589e-03
NOL12	4.309508e-19	TH	4.309508e-19
TAF4	1.747788e-03	ASTN2	2.146671e-02
RBM47	2.802599e-02	RUNDC3B	2.768694e-03
PLA2G10	2.580355e-02	PPFIA3	1.571911e-02
TNFRSF14	4.474567e-02	DDX25	4.309508e-19
LRP2	8.884914e-04	TRPV2	4.309508e-19
LAMA2	3.915592e-03	CDK5R1	3.991208e-02
CENPT	3.732840e-02	COX11	2.767135e-04
EPHA2	1.148386e-02	SPIN2B	9.628329e-04
PTBP3	4.609408e-02	EXOSC4	4.445534e-02
NPC1L1	1.070681e-02	NBEA	3.245192e-04
GALK2	1.264583e-02	DLAT	7.469655e-04
TEAD4	3.254126e-02	CHRNA6	1.077098e-04
MYO1E	5.123726e-03	LDB2	2.381930e-03
ZNF35	3.112270e-02	GABRG2	1.545152e-03
MICALL2	2.792391e-02	ARHGAP44	3.245192e-04
PAPSS2	7.918472e-03	EXOG	6.520706e-03
ZNF193	1.008137e-02	UBE3B	4.186002e-03
TIE1	1.402683e-02	FGGY	3.465732e-04
SLC44A1	1.119424e-03	PPCS	1.808279e-03
LGR5	4.007328e-02	RP4-788L13.1	4.309508e-19
IL9RP3	4.957283e-02	YTHDC2	2.628672e-03
CDK2	1.863014e-02	PLCL2	1.845695e-02
RHOD	2.767135e-04	PSMG1	4.309508e-19
ENTPD7	2.525554e-02	ABHD11	4.436808e-03
MERTK	4.794342e-03	MEF2BNB	2.670112e-04
SLC26A6	4.823614e-04	TMEM97	5.668016e-04
FOSL2	3.112270e-02	FXC1	7.176582e-04
SLC25A37	2.461712e-03	DNAJB12	3.903902e-02
INVS	4.334179e-02	B4GALT7	3.609435e-02
SOX12	8.725261e-03	MRPL13	7.599226e-03
CDK10	7.495127e-03	FAR2	6.680027e-05
CHRNG	1.966046e-02	DBP	2.774964e-02
SULT1B1	9.465637e-03	NUDT18	1.186624e-04
AC092839.1	1.857585e-02	FHOD3	7.407407e-05
MECOM	1.236472e-03	HCCS	1.875338e-02
TMEM249	2.130435e-02	FBXW2	7.407407e-05
KDM4C	1.459305e-03	MSANTD3-TMEFF1	2.048391e-03
TMEM120B	1.215108e-02	GABRA4	4.874552e-04
ANXA13	4.709990e-02	FJX1	4.309508e-19
SMAD4	1.866445e-02	SYNJ1	4.309508e-19
EED	4.251820e-02	SLC2A6	4.309508e-19
ERN1	2.402065e-02	DOPEY1	4.309508e-19
ZBTB39	9.282778e-03	SETD4	7.562237e-03
ZNF235	1.819923e-04	TOR1AIP2	1.804748e-03
LECT1	1.519173e-02	PDZD8	3.711838e-02
FIGF	8.828198e-03	OBSL1	8.771930e-05
CETN1	2.421855e-02	VRK1	4.309508e-19
SFI1	3.214137e-02	DCAF6	8.386944e-03
ACP5	2.245836e-02	ATR	1.287433e-02
RPE	2.494719e-02	SCAPER	3.779709e-02
ZNF281	5.308842e-03	CSNK1G3	1.578165e-02
FOLR3	3.716068e-02	RRAS2	3.733333e-04
EPX	1.994545e-02	UBE2V2	6.612576e-03
GART	9.227120e-03	CELF2	1.630134e-03
NAA16	1.298347e-02	ORC5	1.535414e-04
CALCRL	2.320566e-02	PTPRN	1.722653e-05
VNN2	1.456790e-02	MRPS15	3.264755e-03
PUS1	6.127198e-03	RAB11A	2.664919e-04
IL22RA1	1.734244e-02	LRRC40	2.045560e-04
DCLRE1C	3.203569e-04	KCNB1	3.655145e-03
KCNMB3P1	2.254275e-02	TUFT1	2.795139e-03
RAD52	7.407407e-05	FOXK2	3.016976e-02
SMC4	2.933096e-02	FEM1B	1.367383e-02
NBEAL2	1.748547e-02	MYL5	5.905906e-04
ZFP161	1.466773e-02	GCLM	1.379491e-03
EPB42	2.018414e-03	ACHE	2.475870e-03
SOLH	1.875338e-02	RAB3GAP1	8.255407e-03
WRAP73	2.503744e-02	JMJD7-PLA2G4B	2.080444e-04
LRP2BP	1.828021e-02	MIA3	1.722653e-05
RP11-661A12.7	4.309508e-19	PEX14	1.170001e-02
VPS13D	3.608411e-02	SSSCA1	4.309508e-19
HIC2	1.937698e-02	FKTN	1.383994e-02
MARK2	4.747079e-02	CLSTN2	4.309508e-19
HIST1H2BI	3.557618e-04	FAM5B	3.402172e-02
CCNB2	4.530349e-02	PARP2	1.464783e-02
LALBA	2.820639e-02	TUSC3	3.474576e-03
KRT8P12	4.272315e-02	TTPAL	1.149425e-04
ZNF34	2.664919e-04	KRT18	4.707362e-02
KIR3DL1	4.951089e-02	VARS	6.158358e-04
HERC2P3	2.297773e-02	GOSR2	2.031706e-02
TEX13B	4.609408e-02	CAMSAP1	1.863805e-02
AC009237.1	3.087697e-02	OXR1	5.015559e-03
ZNF573	2.750385e-02	KIAA1644	1.012622e-03
TMEM39A	5.492619e-04	SERF1B	1.466773e-02
GPATCH1	3.066900e-02	NME5	4.309508e-19
KRT85	4.160903e-02	GCH1	3.116031e-04
LCAT	4.535222e-02	UBE2J1	4.309508e-19
FAM118A	2.503923e-03	TRMT11	1.686372e-02
TRIM52	3.368210e-02	RP11-762H8.2	2.943615e-04
GABRE	3.684577e-02	LIMK2	2.733598e-02
CASP7	3.897044e-03	LUZP2	1.140524e-02
KLF12	2.759943e-02	SCN2B	1.534514e-03
CPM	1.448598e-03	DGUOK	1.594225e-02
CNGB3	2.315086e-02	FAM117A	3.034578e-02
LY6G5C	4.418293e-03	PYGL	6.673052e-04
ST20	3.474022e-02	MN1	1.309966e-02
AHCTF1	4.309508e-19	FOXA2	1.244630e-02
CD101	4.084437e-02	PRPF18	6.597293e-03
THG1L	2.675415e-02	CMAS	3.372549e-04
LRCH3	1.242805e-02	SEPT5	1.212338e-02
DOCK5	2.543047e-02	KATNB1	1.186624e-04
SHMT2	4.468587e-02	TMEM209	4.329480e-02
ACTL6A	6.105935e-03	CCK	4.955437e-04
HCRT	1.292666e-02	VAMP4	1.067116e-03
NBR2	1.600438e-02	CDC25A	3.579197e-02
SP140L	8.053423e-03	ATP2B3	1.395246e-02
CLIC5	1.007108e-02	HSDL2	1.164746e-02
PIDD	4.309508e-19	MRPS30	2.360745e-02
MTMR10	8.233795e-03	INSIG2	1.233795e-02
GDF3	3.311455e-02	LZTFL1	3.515493e-02
S100A12	8.687578e-03	RPRD1A	1.854781e-03
PAXIP1	4.147894e-02	DNAJC2	4.007328e-02
MYO1D	1.628861e-02	MED7	6.344969e-03
ANKRD36B	1.266505e-03	SLC18A2	4.309508e-19
ANG	1.831898e-02	NSDHL	1.987147e-02
MSL3	2.065707e-02	GRIN1	2.870669e-03
SGCA	3.795762e-02	AC124309.1	3.203569e-04
MAML1	2.732627e-02	MAGI1	4.497642e-04
CNKSR1	2.311344e-02	INO80B	4.134078e-04
KIF13A	2.769063e-03	GLRB	2.769432e-03
RETN	4.020639e-03	ANKRD17	7.176063e-03
PHF16	4.696205e-03	SENP5	2.952442e-02
NHLRC2	1.303456e-02	EXOSC2	6.087529e-04
RUNX3	8.953975e-03	ALDH1A3	4.570349e-03
BAZ1A	2.114943e-04	VLDLR	7.529183e-03
HIF3A	4.068415e-02	MYO5A	1.722653e-05
UAP1L1	4.113602e-02	CHRNB3	4.309508e-19
STAG3L1	4.309508e-19	MTMR6	2.361410e-02
UCN	1.722653e-05	NF1	3.744622e-02
MLL4	3.660777e-02	METAP2	3.015283e-04
OR2H1	4.284178e-02	IRGQ	1.957374e-02
EHBP1L1	2.387875e-02	LPO	1.061897e-03
PLK1	1.576129e-03	DYNC2H1	1.197917e-04
SLC30A4	3.968922e-02	MEIS3P2	4.463470e-03
CYSLTR2	3.893520e-02	HMGCR	5.150846e-05
ZNF562	4.058490e-02	TBCE	1.078431e-03
EXO1	1.378757e-02	PRKDC	1.242310e-02
TUBD1	4.449307e-04	GOLT1B	2.396261e-03
SRP19	1.849218e-04	TRIM27	4.609408e-02
CDA	1.266505e-03	MARK1	1.361243e-03
MTRF1L	3.561786e-02	GRP	1.364583e-02
ZAP70	1.862222e-02	HLF	3.177283e-02
INPP5B	1.292666e-02	PPP1R2P3	4.309508e-19
DONSON	5.869110e-03	AP3B2	7.407407e-05
KDM6A	6.370788e-03	SLC25A32	5.710207e-05
CHIT1	4.970304e-02	NAA35	1.358682e-02
TULP2	4.207443e-02	BBS4	4.309508e-19
GID4	4.951491e-02	SMPD3	2.836466e-03
ZNF253	3.354958e-02	DHX57	2.899485e-03
WNT7A	3.629073e-02	FABP3	1.100000e-03
RREB1	1.344073e-02	FAM115A	3.137503e-03
DACT1	3.372549e-04	EDC3	1.233062e-03
RIT1	2.038989e-02	DIRAS2	2.359366e-02
CARD10	1.905268e-02	RIMBP2	4.309508e-19
RP11-517A5.7	2.311344e-02	PBLD	9.606148e-06
ZNF224	2.805695e-04	SERGEF	2.607830e-03
CCPG1	4.116600e-02	NR4A2	4.309508e-19
CXCL1	3.860784e-03	LMF1	5.139036e-04
ANKRD40	1.184430e-02	DNAJB14	4.559682e-02
CD207	2.800240e-02	BPHL	2.530760e-02
MORC4	5.938317e-03	RP1-136J15.3	6.458866e-03
GTF2H2C	4.165667e-02	SOS1	1.635829e-02
BACH2	2.258356e-04	TRAK1	3.748225e-02
RP1-190J20.2	1.571911e-02	MIR22HG	1.466869e-04
RP11-612B6.2	1.453386e-02	GPR161	4.309508e-19
EMCN	3.874100e-02	FRMPD1	4.674911e-03
PIGA	4.237176e-02	FBXO3	6.484787e-03
TMEM45A	8.367250e-03	MLF1	3.633924e-02
NEDD4	1.768882e-02	MAPRE3	1.747788e-03
SLC47A1	2.437314e-02	SNAPC3	4.772558e-03
NFATC3	1.066104e-03	CDH10	1.614938e-03
DGKG	2.100024e-02	RP11-18A3.4	2.361410e-02
ATAD2B	1.713790e-03	PTPRO	5.150846e-05
IGHV1-2	3.571270e-02	KIAA1107	7.996795e-03
PRPF39	3.466809e-02	UCK2	2.761406e-03
FZD7	1.754545e-02	DBNDD1	3.357314e-04
ANGPT2	6.272228e-04	PIGB	2.118894e-02
ZIC3	3.137465e-02	DDX51	4.971756e-02
RP11-680F8.4	5.557921e-03	MAST1	3.349098e-02
CSPG4	3.866976e-05	EPHX2	2.286966e-02
DNAI2	2.818400e-02	PAK6	3.915592e-03
HYDIN	8.880609e-03	GLB1L	5.127226e-03
RP11-166B2.1	2.805695e-04	LARP4B	1.330463e-02
AC080125.1	2.843898e-03	ARHGAP24	4.309508e-19
NXF2	3.419065e-03	DBC1	3.629073e-02
CLDN4	4.649485e-02	GNAL	2.665667e-02
CYP3A7	3.276173e-02	TBL3	9.699094e-04
FBXW4P1	1.683200e-02	TFB2M	4.339296e-03
AC099522.1	1.905268e-02	CACNG3	1.640348e-02
PDK4	3.325108e-03	MPPED2	4.309508e-19
CASP1	4.365289e-02	ATPAF2	3.480656e-02
SLC12A3	3.391759e-02	NNT	2.689876e-02
RPS20P22	1.488049e-03	RP11-566E18.3	5.057408e-03
AL163636.6	3.022889e-02	ATP5S	4.309508e-19
LYVE1	1.835951e-02	BPGM	3.419065e-03
ARID3A	1.186624e-04	BTN2A2	1.178779e-02
MLL	4.513177e-02	ADAM23	5.710207e-05
CLIC2	1.149425e-04	SLK	5.980903e-03
EPOR	6.315699e-03	KIF3A	5.241090e-04
TLE3	1.858432e-02	PDE4D	8.432390e-03
PLEKHF2	1.879613e-02	AVL9	3.533774e-03
KCNE4	2.004662e-04	ABHD2	2.526215e-02
PLG	2.038989e-02	PKNOX2	3.732168e-02
ARL17A	1.016609e-03	SLC39A7	3.357422e-02
TGM4	2.692561e-03	ADD2	4.854028e-03
DNA2	3.604142e-03	RAI2	4.020514e-02
PRRG4	2.665785e-03	PEX26	4.161333e-02
MALT1	4.915285e-03	FDX1	1.631420e-03
FZD2	1.857585e-02	YKT6	9.606148e-06
CEP135	3.261712e-02	CYP2E1	2.017482e-03
LRP5	1.588622e-02	MED4	9.175858e-03
TTTY9B	1.773756e-02	PYCRL	1.670418e-03
OR7C1	7.407407e-05	DZANK1	1.840915e-02
SENP3	1.312466e-02	FAM82B	4.874552e-04
GAS2	3.677030e-02	SLC25A17	1.578165e-02
RP11-499P20.2	9.662010e-03	FAM110B	1.408092e-02
HIST1H2BH	1.210970e-02	PEX3	1.177760e-03
C5AR1	3.181400e-02	MOSPD1	1.587786e-03
TNFSF14	4.544454e-02	SLC25A13	3.022889e-02
NAALADL1	2.574345e-04	GGH	3.214137e-02
EMR3	1.283382e-02	AJAP1	6.576402e-04
BCL2L11	4.570349e-03	TMEM62	4.185185e-04
DLC1	5.460232e-03	SYT5	7.389323e-03
AKT2	4.996217e-02	LY6H	1.498618e-02
CASP4	3.287728e-03	SDC1	4.309508e-19
SERPINB3	9.018973e-03	INPP4A	3.422873e-03
FMO5	5.572086e-03	RP11-57H14.4	1.837444e-02
AIM1L	1.470448e-02	ENC1	4.138349e-02
DFFB	1.077098e-04	CABP1	4.240636e-02
ZNF74	2.716130e-03	FAM49A	1.275456e-03
CFHR2	1.535414e-04	BRF2	3.283023e-02
PIK3CG	4.510251e-03	CABYR	9.730337e-03
OR12D3	3.556871e-02	RP3-425P12.4	4.172568e-02
CALML4	5.518776e-03	LIMK1	3.471212e-02
LEPREL4	3.462705e-03	SMPDL3A	5.999307e-03
SOX5	4.012720e-02	CUL2	4.309508e-19
ERG	4.674545e-03	HTR2A	1.124031e-03
GGA1	4.808809e-02	ARFRP1	1.047994e-02
ABCA6	1.181960e-02	AK4	2.578302e-02
SCAF4	8.119658e-04	ATP2B2	3.842074e-03
SLC17A3	3.874100e-02	HS2ST1	3.146162e-03
ASLP1	3.122923e-02	MSH3	2.050199e-03
SP1	2.780552e-02	PLCB4	3.812760e-04
WDR33	3.640672e-02	VAV2	1.705195e-03
HIST1H4H	3.050955e-03	ORC6	3.591014e-02
ABCC6	3.594684e-02	RGS6	1.116681e-02
TNFRSF10D	3.344465e-02	ZWINT	1.722653e-05
GDNF	2.024741e-02	TPM3	8.231358e-03
PSPH	9.892809e-03	LAMA4	2.387875e-02
NR0B1	1.650466e-02	SLITRK5	4.309508e-19
APAF1	1.021358e-02	NMD3	4.856035e-03
PPP2R3B	2.525554e-02	SLC30A5	1.421838e-03
RP11-325P15.3	2.747157e-03	MSH2	6.158358e-04
RBBP5	4.610099e-02	DAPK3	3.569625e-02
CCNA2	4.309508e-19	TMEM231	1.066104e-03
ISL1	1.864325e-02	PLXNA3	3.524883e-02
WWC2	1.769473e-02	CBLN1	4.309508e-19
ZNF227	6.315338e-03	SPRYD7	6.087529e-04
DTWD1	1.376501e-02	CAND1	8.423785e-03
HSD17B1	8.490122e-03	DDX28	1.566324e-04
FAM106B	2.468971e-02	GRIA3	5.023705e-03
MINOS1P1	1.846228e-03	PCSK2	3.281445e-03
DLEU2	2.813373e-02	CUL3	2.762658e-02
AC084219.3	4.681681e-02	RWDD2A	2.204902e-02
ANGPTL7	2.065707e-02	SENP6	4.361471e-02
CDH19	3.101647e-02	GLS2	4.440393e-02
GPR25	3.966783e-02	NUDT21	1.495720e-02
RBM48	4.122254e-02	PRMT7	1.466773e-02
KIAA0754	9.012517e-03	GPN2	1.849770e-02
EFNA4	5.651331e-03	NHLH2	3.200229e-02
CDC42EP3	2.857623e-02	ADK	1.358122e-03
NME8	1.743323e-03	ZEB1	1.950884e-02
PLGLA	6.169591e-03	USP46	1.623925e-02
IFNG	6.451943e-03	CACNA2D3	7.747748e-03
HIST1H2AB	1.084058e-02	OSBPL10	4.309508e-19
RP11-313D6.4	1.135829e-02	SPATS2	3.641423e-03
KANSL1L	6.647399e-04	GDAP1L1	3.372549e-04
SIRT4	1.394220e-02	SLC22A6	3.256666e-02
VHL	1.704127e-02	CAMKMT	4.365927e-02
CEP152	2.180205e-03	RP11-313P13.3	3.116031e-04
DAZ1	1.353946e-02	FAM189A1	1.298347e-02
IL27RA	1.392497e-02	FASTKD3	1.065760e-03
KIAA0146	3.696067e-02	E2F3	2.273375e-02
BRWD1	3.402172e-02	FARS2	4.182320e-02
TRAV21	2.472346e-02	ARHGEF11	3.466809e-02
ICOS	4.213622e-02	SHANK2	1.694030e-03
SLC9A3R2	4.269747e-02	DLK1	4.309508e-19
SERPINB13	3.215876e-02	NLK	1.369611e-03
UCP3	3.498423e-02	FGF12	2.004662e-04
PPBP	1.856807e-02	NAPG	9.895833e-03
SPINK1	1.182266e-03	STAT1	2.609636e-02
B3GALT5	3.633924e-02	SEC23IP	2.273670e-03
NFE2	8.758567e-03	AGPS	2.937271e-02
TBX3	1.088184e-02	UNC13A	4.224749e-02
ZNF225	1.759778e-02	MREG	2.773096e-02
RP11-158D1.1	7.112874e-03	RAB6A	1.441823e-02
OIP5	4.545354e-02	AMACR	5.737619e-03
PPYR1	4.418293e-03	MARC2	6.692161e-04
RP1-20N2.4	3.089805e-02	TRAPPC2P1	1.135046e-03
GPR45	1.779955e-02	EFCAB11	3.903902e-02
HELLS	3.498423e-02	LRP1B	5.122884e-03
BCOR	9.298326e-03	CPLX2	1.021762e-02
IFNW1	2.423451e-02	PPAT	3.678916e-02
TRIM5	4.316394e-02	AC079780.3	7.439024e-03
ADH1B	2.544154e-03	UBXN8	4.213622e-02
SNHG3	5.499733e-03	ZDHHC13	1.375328e-03
LILRA5	3.200229e-02	BCAS4	3.229290e-02
RP11-727A23.5	8.255407e-03	B9D1	4.134078e-04
LINC00115	1.424837e-03	TNFSF10	1.085035e-02
RPA4	9.424712e-03	MYT1L	2.540107e-04
FABP3P2	9.831394e-03	EIF4E	1.304432e-02
HIST1H4A	6.713829e-03	NDUFAF5	1.007108e-02
FOXL2	5.179348e-03	CDK5R2	9.155556e-04
OR2W1	2.886477e-02	ARMC8	3.411234e-03
KRTAP2-4	4.009447e-02	CCDC6	4.309508e-19
ICAM4	7.234848e-03	SLC7A4	3.207705e-03
MMP8	4.100920e-02	ADRA2A	6.954856e-03
FUT9	1.164746e-02	UBE3A	4.487716e-02
ITK	3.678916e-02	MYRIP	4.309508e-19
DNAJA1P4	3.807802e-02	EXOC2	2.311344e-02
CD163L1	1.148608e-02	PPIP5K2	1.722653e-05
MAP3K8	1.849715e-02	COPS2	4.185185e-04
MGAM	7.397104e-03	DNAJB9	1.895956e-02
CTAGE5	7.244159e-03	SCAMP1	4.265740e-02
CYP4B1	2.667106e-03	LIAS	9.647537e-03
TAS2R13	2.881717e-02	BMP2K	3.292079e-03
HMHB1	1.281700e-02	LGALS8	2.607830e-03
RP11-863N1.2	1.227266e-02	JPH3	1.962595e-03
OR2B2	1.924176e-02	FZR1	1.747788e-03
MMP3	1.980449e-02	FAM188A	6.860582e-03
RP11-714L20.1	1.625625e-02	SMPX	4.309508e-19
PCK1	1.819923e-04	TTC37	9.784753e-03
CCDC121	1.291477e-02	CCL19	4.116600e-02
ZNF551	1.712311e-02	SIDT1	1.197917e-04
ZNF695	4.922548e-02	CKAP2	9.744037e-04
PCDHA2	4.657957e-02	TTC39A	3.259984e-05
CYP39A1	5.433692e-03	RTDR1	4.746280e-02
PDZK1P1	4.870264e-02	NRBF2	2.240780e-02
HIST1H2BO	3.422873e-03	NOL4	1.175953e-02
IGF2BP3	2.624497e-02	ZNF329	1.625625e-02
RBL1	3.777155e-02	ALDH1B1	2.189566e-02
IL5	2.806920e-02	POLR3C	4.309508e-19
RP11-496I2.2	5.599717e-03	PCIF1	6.485963e-04
LPAR4	3.306167e-02	GPATCH2	1.403728e-02
HIST1H2AG	2.684356e-02	SPA17	1.027397e-04
GNRH1	7.407407e-05	SLC22A4	2.022343e-02
MAGEA11	4.531907e-02	ACTR3B	3.428920e-03
DSG1	1.854895e-02	SLITRK3	6.383342e-03
VENTXP1	2.422398e-02	TCP11L1	4.309508e-19
MMRN1	3.099008e-03	ACTL6B	4.874552e-04
SLC26A3	5.956113e-03	ORC2	1.765091e-02
SOX30	4.043604e-02	CYP26B1	1.499540e-02
		TDRKH	3.748818e-02
		SMN2	4.651990e-02
		TRIM36	9.606148e-06
		SSR3	4.316394e-02
		KLHL1	3.374820e-02
		KCTD9	5.203938e-04
		ELOVL6	1.849218e-04
		ATP2A3	6.369427e-05
		TFR2	1.435257e-03
		RBM3	4.309508e-19
		NETO2	7.161458e-05
		CRYGD	4.110917e-03
		ADCYAP1R1	3.864230e-02
		AGMAT	4.813319e-02
		EIF3J	2.340172e-02
		PTPN4	2.664667e-02
		HPGD	4.309508e-19
		GLMN	1.708016e-02
		EAF2	1.971543e-02
		TOX3	1.551092e-02
		TBC1D30	4.309508e-19
		LYRM2	1.762733e-02
		HMGCS1	4.309508e-19
		SRR	6.907478e-04
		BNIP1	3.049426e-02
		CHD5	1.722653e-05
		NUPL1	2.375058e-02
		SCYL2	3.714696e-02
		FRMPD4	7.251520e-03
		SRD5A1	4.309508e-19
		KDR	1.769772e-02
		PCYOX1	2.245453e-02
		TRAF3IP1	2.805695e-04
		ZNF204P	3.686636e-04
		RFPL1-AS1	1.587907e-03
		RAB27B	7.531584e-03
		CDH8	4.309508e-19
		PRC1	7.738095e-05
		B4GALT6	2.551020e-05
		MRS2	2.886440e-02
		IMPACT	1.583906e-03
		ANAPC10	2.952991e-03
		SCG3	1.566324e-04
		PDSS2	1.613940e-02
		RPAP3	2.985934e-03
		ARMCX5	4.309508e-19
		GMDS	4.309508e-19
		TMEM185B	4.445714e-03
		TUBGCP3	2.119686e-02
		PDLIM7	7.738095e-05
		PEX1	5.772059e-03
		UHRF1BP1L	8.771930e-05
		DNAJC8	1.400322e-02
		ARMC9	9.167433e-03
		DHRS11	3.866976e-05
		CHRFAM7A	9.606148e-06
		MOCS3	2.304905e-02
		CACNB2	2.939666e-03
		CGREF1	1.197917e-04
		LRFN3	3.224592e-03
		UEVLD	3.111357e-02
		GDAP1	1.767070e-02
		EDN3	1.197917e-04
		RIOK3	1.067278e-02
		ST8SIA5	2.944176e-02
		PANX1	4.703622e-02
		RET	4.309508e-19
		PRR7	1.506430e-02
		HRASLS	2.004662e-04
		TASP1	2.114943e-04
		STAR	1.371158e-03
		ZNF37BP	2.269006e-02
		XK	1.566324e-04
		PACRG	3.245192e-04
		ANKRD6	7.738095e-05
		OSBPL3	3.664271e-02
		PDE1A	3.264626e-03
		SLC18A1	9.254165e-03
		BCAP29	4.309508e-19
		CCNA1	1.746725e-04
		RNF128	7.161458e-05
		DCHS2	3.122923e-02
		TMEM177	2.157943e-04
		PHTF1	1.722653e-05
		PAK1	1.891253e-04
		RRAGB	6.680027e-05
		SLC4A8	2.635762e-03
		TIMM8AP1	4.309508e-19
		ODZ1	1.197917e-04
		ELOVL4	1.297629e-03
		GFRA1	6.680027e-05
		WNT16	4.610099e-02
		RIT2	2.418658e-03
		PLCH1	4.309508e-19
		CCT6B	7.572936e-04
		GABRB3	1.124931e-03
		AGTR1	4.309508e-19
		MFSD6	1.535414e-04
		ACSL4	8.257215e-03
		SFTPD	4.109882e-03
		ZNF33B	9.385113e-04
		AGA	1.072186e-02
		ACSL6	8.274232e-05
		SPOCK3	3.137465e-02
		CDKN3	3.259984e-05
		CALB1	2.418658e-03
		LXN	9.606148e-06
		POLR3G	2.344340e-02
		IFT81	3.466809e-02
		CCNB1	2.603196e-03
		STS	9.243212e-05
		QPCT	1.722653e-05
		ARHGAP6	3.907035e-02
		B3GALNT1	6.680027e-05
		PCSK1	4.309508e-19
		HLCS	8.953975e-03
		PCDH8	4.309508e-19
		PRMT8	3.551552e-03
		ZWILCH	3.391759e-02
		SLC38A6	9.792320e-03
		EIF5A2	4.112963e-02
		PVR	8.692872e-03
		RSAD2	2.670112e-04
		ETNK1	4.283489e-02
		CUX2	4.309508e-19
		VPS13A	2.358102e-02
		RPL23	5.190812e-03
		HCRTR2	8.567969e-04
		DGKI	1.929199e-03
		RFC3	7.335300e-03
		FAM65B	1.251948e-02
		RBP3	4.878334e-02
		RAC3	3.267123e-02
		TRPC1	4.814609e-03
		LOXL1	1.759778e-02
		ZKSCAN5	3.807802e-02
		ELAVL2	5.966667e-04
		PARG	2.084320e-02
		SPATA7	1.476337e-03
		ABCA11P	1.149425e-04
		SCLY	2.206736e-03
		TTTY15	1.704747e-02
		ANKH	2.224537e-03
		STXBP5L	2.670112e-04
		WNT3	1.330738e-02
		GCFC2	7.331037e-03
		RMND1	1.465739e-03
		BCKDHB	4.033859e-03
		KIN	2.892919e-02
		CORO2A	4.309508e-19
		DCX	4.157956e-03
		NXPE3	3.106468e-02
		PEX7	3.245192e-04
		ST6GALNAC5	5.710207e-05
		PARP11	3.303669e-02
		PLAA	4.309508e-19
		NUBPL	6.158358e-04
		IGF1	5.404339e-03
		USP9Y	4.859558e-02
		DNAH7	1.540382e-02
		MCF2	1.289990e-04
		NRG1	4.309508e-19
		ATP6V1B1	3.170433e-02
		EN1	4.309508e-19
		NIPSNAP3B	8.126299e-03
		TOX4P1	3.072648e-02
		NUDT6	4.282342e-02
		PVRL3	3.893489e-02
		SLC39A9	3.438843e-04
		BRCC3	3.419065e-03
		TUBGCP5	2.281308e-03
		GPR85	2.694177e-02
		WNT4	1.769772e-02
		CATSPERG	2.925183e-02
		ANKRD34C	2.080444e-04
		INSM1	9.606148e-06
		BDNF	1.722653e-05
		MTMR1	9.606148e-06
		BCAT1	9.606148e-06
		RERGL	2.266831e-02
		CPN2	1.219276e-02
		DPYS	4.120352e-02
		RP11-473I1.9	1.872542e-02
		PRKAA1	2.376812e-02
		EPHA7	6.398840e-03
		MAP3K13	1.311221e-02
		HHAT	4.613936e-03
		TNMD	4.515272e-03
		NCAPG	2.664919e-04
		BFSP1	2.124911e-02
		PAPPA	1.027397e-04
		ZNF804A	1.638282e-02
		IL13RA2	2.551020e-05
		CACNA1D	3.932826e-03
		HSF2	1.309258e-02
		SLC25A16	1.634256e-02
		TTC40	6.195876e-03
		ANO3	4.788251e-02
		CLDN1	5.668016e-04
		EPCAM	2.050199e-03
		INPP4B	4.309508e-19
		TTC9	3.257727e-02
		GUF1	2.474823e-02
		MAD2L1	4.309508e-19
		TECTA	2.744327e-02
		CNIH3	4.309508e-19
		EPHA5	4.309508e-19
		IL33	5.763633e-03
		KLHL7	1.434533e-03
		GPR1	1.148307e-02
		TRIM58	1.032409e-02
		SNX16	7.738095e-05
		STMN3	7.544881e-03
		LRP12	1.156829e-02
		CLGN	1.819923e-04
		ALS2CR8	3.159015e-02
		CLUL1	3.737637e-02
		MTNR1A	4.020514e-02
		CACNA1G	7.738095e-05
		DDI2	9.150900e-03
		MAB21L1	3.868693e-02
		TWIST1	3.571001e-03
		BBS7	9.243212e-05
		ACADSB	5.228070e-04
		AGAP2	3.528099e-02
		TRPC6	2.147805e-02
		MTUS2	6.178862e-04
		CNTN6	1.722653e-05
		SLC3A1	2.905933e-02
		GABRA5	5.392896e-03
		DGKB	2.249191e-03
		STYK1	1.722653e-05
		CYP4F11	3.557006e-02
		SEMA3E	4.814609e-03
		SRD5A3	4.395845e-02
		TTC30A	3.419065e-03
		LINC00472	2.027979e-02
		RPGRIP1L	1.747788e-03
		PRR16	5.976712e-03
		CASC1	3.135872e-02
		VGLL3	2.515873e-02
		KIF11	4.856035e-03
		PDE6H	1.197917e-04
		ZNF492	1.576111e-02
		HMGB3P30	4.996399e-02
		THNSL1	2.626188e-02
		GIPC2	3.926453e-02
		BBS5	9.621589e-03
		RP11-770J1.4	1.608498e-03
		RP11-430B1.2	3.963964e-02
		RPE65	5.836392e-03
		LRRC2	2.621573e-02
		PHF14	1.333333e-04
		MATN3	4.722689e-03

## Sheet: AD
UPREGULATED		DOWNREGULATED
GENE	P-value	GENE	P-value
MT-ND5	6.907514e-20	AC091304.2	6.907514e-20
RP11-673C5.1	1.685110e-02	CALM2	1.973944e-05
AC107983.4	3.026058e-04	TUBA1A	4.715066e-02
RP11-761N21.2	8.532423e-06	NGFRAP1	6.907514e-20
PTMAP5	6.907514e-20	MTCH1	2.182845e-05
RP11-403P17.4	6.907514e-20	FTH1P5	1.321087e-02
GJA1	6.907514e-20	SPARCL1	3.647695e-04
RP11-282O18.3	6.907514e-20	BASP1	1.254181e-05
RP11-396K3.1	6.907514e-20	DPYSL2	2.311100e-02
PFKFB3	6.907514e-20	RPS11	3.723724e-05
MT2A	6.907514e-20	TUBB2A	6.907514e-20
RP11-771F20.1	6.907514e-20	RPL24	5.778240e-04
KLHL2	1.197609e-02	EEF1A1P9	9.639426e-03
FAM107A	6.907514e-20	RP11-887P2.3	6.907514e-20
GABRB1	2.029031e-02	CHN1	6.907514e-20
AC011498.1	6.907514e-20	PPIAP29	6.907514e-20
MT1E	6.907514e-20	SKP1P1	6.907514e-20
PRDX6	6.907514e-20	RPL27	1.239453e-02
AL592188.3	6.907514e-20	RTN4	1.343784e-03
PABPC3	6.907514e-20	BEX1	6.907514e-20
LAPTM4A	1.993474e-02	UBC	6.907514e-20
RP11-118B22.3	6.907514e-20	ATP1B1	2.298800e-03
RP11-36C20.1	4.037936e-02	STXBP1	6.907514e-20
AL162497.1	9.459899e-04	EIF3L	3.283473e-05
RP11-347C12.2	2.894775e-06	RP11-121L10.3	6.907514e-20
RPL13A	6.548839e-04	RPL3P4	3.970129e-03
PTTG1IP	6.907514e-20	AC007969.5	3.981274e-03
CSRP1	6.907514e-20	AC018462.3	4.123048e-02
MT1P2	1.741693e-05	TMSB10	6.907514e-20
SERPINE2	4.165824e-03	NPTN	2.131809e-03
MT1H	6.907514e-20	HK1	6.907514e-20
AL021977.1	6.907514e-20	PARK7	3.283473e-05
ANP32B	6.907514e-20	NDUFB8	1.973944e-05
RNPS1P1	5.400562e-03	CLSTN1	2.210588e-04
MXI1	6.907514e-20	TUBA1C	6.907514e-20
PLP1	1.062375e-04	TMEM66	1.687255e-04
IST1	7.609567e-03	COX7A2	1.973944e-05
NOTCH2NL	6.907514e-20	RP1-111B22.2	1.219358e-03
HLA-C	3.283473e-05	FAUP1	1.584424e-03
RP4-545K15.3	1.366503e-03	AC004453.8	6.946078e-03
CAMLG	5.299235e-04	PI4KAP1	6.314886e-04
TNS3	6.907514e-20	LDHB	5.477308e-05
CASC3	6.907514e-20	RPS7P10	1.353830e-02
MNT	6.907514e-20	RPL13AP20	5.350481e-03
ALDH9A1	3.133179e-03	ARL6IP1	1.317686e-04
NDRG1	3.381833e-03	RP13-258O15.1	2.894775e-06
IFITM3	8.602987e-03	PPIAP11	6.907514e-20
PQLC1	2.972134e-03	RPS3AP47	4.910124e-03
LASP1	1.613424e-06	TMSB4XP8	1.376273e-05
RP11-146N23.1	6.907514e-20	GAPDH	6.907514e-20
BMI1	2.977223e-03	TUBA1B	6.907514e-20
NFKBIA	6.907514e-20	CLTC	6.907514e-20
RP11-79D8.2	3.102095e-03	HIGD1A	8.417115e-03
RP11-466P24.2	3.669137e-04	NARS	6.907514e-20
HSPA1A	2.507417e-04	HSP90AA1	1.255708e-04
CEBPD	6.907514e-20	RPL15P3	4.641012e-04
RP11-87C12.5	6.907514e-20	TSPYL4	2.091273e-04
SYNM	9.908618e-03	UBA52	8.927109e-04
METTL7A	6.907514e-20	CYCSP55	6.907514e-20
DENND5A	6.907514e-20	COX6A1	6.907514e-20
SETD1B	4.825940e-03	SRP14	3.453993e-04
RP11-518D3.3	1.199495e-03	DYNLL1	2.894775e-06
PABPC1P3	2.749336e-04	NSF	6.907514e-20
KIAA0664	2.412271e-03	FTH1P20	2.529084e-05
DBI	5.169701e-05	RPS4X	2.030447e-02
MT1X	6.907514e-20	ALDOA	6.907514e-20
HLA-A	7.535251e-03	DNM1	1.129465e-05
MT1G	6.907514e-20	TSPAN13	8.532423e-06
PTPRZ1	5.790258e-03	NCOA4	4.407330e-05
SEMA4C	6.907514e-20	ATP5A1	6.907514e-20
PTMAP2	1.613424e-06	B3GNT1	6.907514e-20
AHCYL1	1.160418e-03	BLCAP	1.718454e-02
ARHGEF18	1.741693e-05	NDUFA4	6.907514e-20
EFHD1	6.907514e-20	RP11-365D23.4	6.907514e-20
SLC6A8	6.826286e-04	PFN2	6.907514e-20
KIAA0930	2.894775e-06	RPL7A	2.185952e-04
PTMAP3	6.907514e-20	SOD1	6.907514e-20
AC005035.1	6.907514e-20	AC040173.1	2.033169e-02
ACADVL	1.872072e-02	ACTG1	6.907514e-20
AMPD2	6.907514e-20	MLLT11	6.907514e-20
KAT2A	3.502415e-05	MDH1	6.907514e-20
XPO6	1.973944e-05	CUTA	6.907514e-20
ZCCHC24	6.907514e-20	COX7A2L	6.907514e-20
EPAS1	2.218347e-04	HIGD1AP14	2.894775e-06
CERS1	6.907514e-20	RPL24P4	3.283473e-05
DVL1	6.907514e-20	BNIP3	1.613424e-06
DNAJB2	3.780238e-03	FAM153C	9.365584e-04
PMP22	4.087106e-02	RPL13AP5	1.511483e-02
SPP1	1.363683e-04	NDUFS5	6.907514e-20
MT1F	2.894775e-06	SLC9A6	9.969244e-05
CTD-2341D24.1	2.894775e-06	ATP6V1E1	6.907514e-20
EEF1D	6.907514e-20	TCEAL4	6.907514e-20
LGALS3	8.003461e-05	PTPRK	2.159323e-04
WBP1L	3.283473e-05	PAK3	3.294884e-02
DUSP8	6.907514e-20	AC144530.1	1.620089e-05
SIDT2	1.376273e-05	SLC25A3	6.907514e-20
NACAP1	9.046335e-04	AC007347.1	4.779609e-02
MAL	1.522329e-02	RPS3AP6	4.967807e-02
SUMO4	7.094521e-05	SNX3	6.907514e-20
H1F0	2.182932e-02	TBCAP1	2.461949e-03
SUN2	2.985915e-04	ATP6V0E2	1.671197e-04
ITGAV	9.469092e-05	OAT	6.907514e-20
ADD3	6.907514e-20	NDUFS6	6.610666e-03
KLHL21	6.907514e-20	AC073869.1	6.907514e-20
PUM2	1.613424e-06	MYL12B	6.907514e-20
AGT	3.289686e-02	COX7CP1	9.395864e-04
CEBPB	6.907514e-20	PPT1	6.907514e-20
PAQR6	2.894775e-06	CCDC92	2.894775e-06
PHF11	7.820577e-04	MAGED1	6.907514e-20
RP11-603J24.7	6.907514e-20	DYNLT3	6.907514e-20
SAT1	6.907514e-20	EIF1B	6.907514e-20
DDX24	1.321920e-03	ENO2	6.907514e-20
FASTK	2.917372e-04	BTBD1	4.274091e-03
SGK1	1.915482e-04	FAM127A	6.907514e-20
DENND4B	3.811883e-02	LDHA	6.907514e-20
RGCC	4.916419e-03	RP11-110C15.4	2.468281e-03
IFITM2	6.907514e-20	MOAP1	6.907514e-20
DDIT4	6.907514e-20	NELL2	6.907514e-20
SOX9	6.907514e-20	SLC35E2B	2.810263e-03
AC006978.6	1.984190e-02	TCEAL2	2.124135e-04
PRRC2C	6.907514e-20	WSB2	2.894775e-06
TOB1	6.907514e-20	RP11-56A21.4	6.907514e-20
GAK	1.764706e-03	GPM6A	1.407881e-02
HLA-B	1.607547e-02	OLFM1	6.907514e-20
CTSH	2.592775e-02	RP11-592N21.1	1.818182e-04
RAB31	6.907514e-20	RP11-408P14.1	6.907514e-20
RALGDS	6.907514e-20	SV2A	4.445770e-02
KTN1	6.907514e-20	SORL1	1.613424e-06
MGRN1	4.846979e-03	NDUFA3	6.907514e-20
SLC7A5	6.907514e-20	PNMA2	1.613424e-06
ZBTB16	2.040253e-02	NDUFA1	2.894775e-06
PMP2	6.907514e-20	COX5B	6.907514e-20
SDC4	2.421925e-05	NEFM	1.613424e-06
TRAK2	4.327131e-06	UBE4A	4.157978e-02
HMBOX1	2.744388e-03	ARNT2	9.172799e-03
TIPARP	6.907514e-20	RTN3	6.907514e-20
HMGB1P5	5.145828e-04	NDUFC2-KCTD14	3.283473e-05
CPSF4	2.610688e-02	RBBP7	2.912072e-04
CHMP1A	2.565379e-02	ATP9A	1.502732e-05
PIK3C2B	6.907514e-20	RPS26P47	2.681118e-04
PURA	4.479580e-02	COX6C	6.907514e-20
CLASRP	6.907514e-20	FAM8A1	4.096442e-05
TAX1BP3	3.935939e-04	GABARAP	3.785612e-03
LRIG1	3.334257e-04	RP11-799B12.4	1.317686e-04
ATG2A	6.907514e-20	SDCBP	6.199491e-05
CSNK1A1	6.907514e-20	DCTN1	3.522412e-02
HSPA2	1.091864e-04	PSMD2	7.313696e-03
VAT1	6.907514e-20	FEZ1	3.532695e-02
LSM14A	2.476046e-03	SCG5	6.907514e-20
NELF	6.907514e-20	ALDOC	7.801286e-03
CLIC4	8.532423e-06	TPI1P1	6.907514e-20
PLEKHB1	8.594199e-04	TSPAN7	6.907514e-20
LRP3	1.868161e-05	COX6B1	6.907514e-20
PLCG1	6.907514e-20	CCT8	6.907514e-20
VGLL4	1.376273e-05	TUBB4B	6.907514e-20
RP11-255B23.1	2.124135e-04	YWHAQ	6.907514e-20
PLOD3	6.907514e-20	DDHD2	9.662539e-04
LMF2	1.613424e-06	RP6-11O7.2	1.193747e-03
USF2	6.907514e-20	RP11-93O14.2	6.907514e-20
BSDC1	3.622495e-02	COX8A	2.894775e-06
PLEKHM2	4.831014e-03	APMAP	5.734767e-06
PSD	4.484305e-05	NCKAP1	1.321497e-02
PNISR	6.907514e-20	ISCU	6.907514e-20
DTX2P1	2.305837e-04	RP11-169K16.7	6.907514e-20
ERCC5	7.801286e-03	PPA1	6.907514e-20
TAF6	1.214415e-03	GPX4	6.907514e-20
USP33	1.321026e-02	SPOCK1	6.907514e-20
ATP1B2	3.018409e-04	SERINC1	6.907514e-20
CTC-479C5.10	4.459622e-03	USP11	1.062375e-04
BAG3	6.907514e-20	STX12	6.907514e-20
RAB11FIP3	5.734767e-06	PSMC1P1	6.907514e-20
ZFP36	1.393157e-04	ATP5J	6.907514e-20
ATP1A2	3.066741e-04	CHCHD2P2	6.907514e-20
DGKD	6.068508e-03	PRDX1	1.613424e-06
ABLIM1	2.894775e-06	TERF2IP	6.907514e-20
RBM6	2.287203e-04	WASF1	1.755339e-03
DYNC1LI2	6.135648e-03	PPP3CA	6.907514e-20
RIN2	6.907514e-20	EIF4H	6.907514e-20
TCF20	6.907514e-20	SYNGR3	6.907514e-20
LRP4	6.907514e-20	PSMA4	3.334257e-04
SPN	6.907514e-20	CAP1	6.907514e-20
CHSY1	5.477308e-05	FKBP3	5.685619e-05
DNMT1	2.815536e-02	ITM2B	6.907514e-20
COG4	3.614016e-04	AC007318.5	2.894775e-06
CLDN11	1.851302e-04	EID1	1.207202e-04
SECISBP2L	6.907514e-20	GOT2	6.907514e-20
AMOTL2	1.613424e-06	MAST3	6.907514e-20
CXXC1	2.868195e-04	SLC12A5	2.529084e-05
RP11-553L6.5	6.907514e-20	TM2D3	6.907514e-20
PMVK	4.905316e-02	EPS15	1.370518e-02
SASH1	6.907514e-20	AP000350.10	2.894775e-06
KIF1B	1.025804e-04	TUBB3	6.907514e-20
VIM	1.870142e-02	GLO1	6.907514e-20
DBN1	3.421865e-02	PRKCZ	6.907514e-20
ZCCHC8	2.408976e-03	PFKP	5.976633e-03
MKNK2	6.907514e-20	STMN4	1.613424e-06
BCL10	3.960876e-02	AKAP11	8.763493e-05
PELI1	1.073169e-02	TALDO1	6.907514e-20
BAZ2B	4.868659e-05	PTGES3	2.182845e-05
SNX6	4.457839e-03	SERPINI1	6.907514e-20
IER2	9.591700e-03	SEC31B	6.907514e-20
MT1M	6.907514e-20	DRG1	1.439510e-04
NBPF12	6.907514e-20	ST3GAL5	3.131679e-04
PLXNB2	6.907514e-20	UCHL1	6.907514e-20
TWF1	1.189415e-02	NAP1L3	9.459899e-04
CRYBG3	1.094373e-03	CCT3	4.910042e-04
HIP1R	6.907514e-20	ATP1A1	6.907514e-20
DUSP1	4.868659e-05	AP000304.12	6.907514e-20
FAT1	6.907514e-20	PSMD14	6.907514e-20
SCAF8	2.205703e-02	GARS	6.907514e-20
A2M	1.262206e-02	ATP5B	6.907514e-20
DDX27	1.378798e-02	HSD17B4	3.614016e-04
XKR8	1.086106e-03	TCEB2	6.907514e-20
NOP2	9.114794e-03	TBCB	6.907514e-20
STOM	2.013950e-04	NDUFB3	6.907514e-20
PLCD1	6.907514e-20	SNAP91	2.894775e-06
NACC2	6.907514e-20	PFKM	6.907514e-20
APOC1P1	6.907514e-20	INA	6.907514e-20
IPO13	1.150982e-03	TUBA4A	6.907514e-20
LBR	6.586469e-04	NDUFA8	6.907514e-20
RGL2	1.803721e-02	MZT2A	7.170418e-03
USP47	6.907514e-20	SH3GL2	6.907514e-20
SLC12A7	6.907514e-20	NDEL1	6.907514e-20
PCBP4	1.684107e-03	MAT2B	6.907514e-20
TMBIM1	2.529084e-05	STMN2	6.907514e-20
AC091171.1	6.907514e-20	RP11-94I2.1	6.553240e-03
ZNF384	1.973944e-05	PINK1	6.907514e-20
SEPT8	1.083433e-03	NRGN	6.907514e-20
UBN1	6.907514e-20	RP11-973H7.2	6.907514e-20
SEMA4D	7.507536e-03	ATP5L	6.907514e-20
HP1BP3	6.907514e-20	HINT1	6.907514e-20
SNTA1	5.145828e-04	IDI1	6.907514e-20
ZC3H7B	6.907514e-20	DROSHA	6.907514e-20
TULP3	6.907514e-20	NHP2	6.907514e-20
PODXL	2.178899e-02	COX4I1	6.907514e-20
PALM	1.397139e-02	HMGN2P5	2.894775e-06
ACACB	6.907514e-20	ECHS1	6.907514e-20
PHGDH	2.024189e-02	RP11-526J3.3	7.820577e-04
FGFR3	6.907514e-20	BTBD3	4.317403e-03
DDR1	1.613424e-06	HOPX	6.907514e-20
SAFB2	6.907514e-20	RTN1	6.907514e-20
USP12	2.010025e-02	SLC25A5	6.907514e-20
ABCC10	2.762047e-03	PEBP1	6.907514e-20
PHF1	2.382137e-02	UQCRQ	6.907514e-20
CRY1	6.100613e-04	MYL6B	5.557012e-04
CARM1	1.973944e-05	FEZ2	4.209390e-04
RGP1	1.410167e-03	KIAA0528	2.894775e-06
SERTAD2	3.770077e-03	RPL10AP6	9.869468e-05
ERN2	8.000374e-03	PNMAL1	6.907514e-20
GS1-111G14.1	3.290812e-04	CBX1	5.268250e-04
ABL1	3.610805e-04	MEA1	1.091218e-02
GMEB2	6.907514e-20	AC067852.1	4.467078e-04
LPAR1	8.853840e-03	XRCC6	6.907514e-20
KIAA0355	3.200394e-05	RRAGA	6.907514e-20
REV3L	2.060100e-02	IARS	6.907514e-20
INPP5E	1.062570e-03	PTDSS1	6.907514e-20
CHD8	9.063766e-05	BCAP31	1.311732e-03
ITPKB	6.907514e-20	KLHDC2	3.845891e-03
MZF1	8.602111e-03	PAPSS1	3.686194e-03
DNAJC1	6.907514e-20	LRRC47	6.907514e-20
LZTR1	1.386231e-03	TAGLN3	6.907514e-20
GNAI2	4.277300e-02	GRAMD1B	2.766288e-02
NAA60	1.694042e-02	HARS	1.613424e-06
CTDSP1	6.907514e-20	VBP1	6.907514e-20
ERBB2IP	6.907514e-20	SPCS1	6.907514e-20
RP11-316E14.6	6.907514e-20	CMC2	5.789356e-05
COL16A1	2.065369e-02	RIC8A	1.419380e-03
NEK7	6.907514e-20	ATP6V1B2	6.907514e-20
SH2B2	6.907514e-20	SRSF6	8.134526e-04
KCNJ10	5.734767e-06	ZMPSTE24	9.201446e-03
RP4-775C13.1	6.907514e-20	TRMT112	4.096442e-05
UNG	6.907514e-20	VPS51	5.986033e-05
UBE2Z	6.907514e-20	CNBP	2.031204e-04
BRD1	3.104994e-03	GPRASP1	6.907514e-20
SCRIB	6.907514e-20	PNMA1	2.894775e-06
HIPK2	6.907514e-20	CCNI	6.907514e-20
PLSCR4	6.907514e-20	CISD1	6.907514e-20
APOLD1	3.824549e-05	RBFOX1	6.907514e-20
S100A10	3.305532e-03	AHSA1	4.028913e-05
DAPP1	6.907514e-20	UBL5	6.907514e-20
CSK	1.160418e-03	YPEL5	6.907514e-20
KIAA0195	6.907514e-20	IMPA1	2.815555e-03
IQCA1	9.469092e-05	ATP5G1	6.907514e-20
CSNK1G2	3.196220e-04	TOMM20	6.907514e-20
MSN	6.907514e-20	ACO2	6.907514e-20
JUNB	3.100198e-05	MYCBP2	6.507906e-03
FBXW4	1.243311e-03	TRIM44	1.272058e-02
PHLPP1	6.907514e-20	PRPF19	4.180696e-02
POLR2M	6.907514e-20	EEF1B2P2	2.182845e-05
NR2F1	6.907514e-20	EDF1	6.907514e-20
RP11-488C13.7	7.094521e-05	MRPS35	2.894775e-06
GAB2	2.783617e-02	BZW1	1.447735e-02
NME4	6.907514e-20	MAP2K1	6.907514e-20
P4HA1	6.907514e-20	POLR2B	1.010467e-03
KPNB1	2.065838e-02	SEPHS2	2.287203e-04
KANK1	6.907514e-20	ACTR10	6.907514e-20
LYPLA2	1.323355e-02	CAPZA1	1.969596e-03
MBD3	6.806084e-03	AP3M2	6.907514e-20
TMEM43	4.407330e-05	CCDC28A	1.254181e-05
BRD4	1.479263e-02	GGCT	1.613424e-06
TST	3.824549e-05	EIF3FP3	1.346905e-04
CLDN5	2.421925e-05	LTA4H	6.907514e-20
MGAT1	4.061799e-02	SYBU	1.613424e-06
MYH9	4.140856e-02	SDHA	6.907514e-20
BCAS1	6.907514e-20	FIG4	6.907514e-20
TMEM80	3.385984e-02	TSPYL2	2.928758e-03
PTN	1.994890e-04	WRB	1.226484e-04
RP11-20I23.8	6.907514e-20	PSMA6P1	4.407417e-04
MAPKBP1	6.907514e-20	PJA2	5.963819e-04
AD000090.2	2.894775e-06	CCT4	6.907514e-20
GPR56	2.421925e-05	RP11-59H1.3	4.484305e-05
NRXN2	1.586820e-04	NDUFA6	6.907514e-20
RP11-738E22.2	1.080217e-03	AL139385.1	2.894775e-06
CIT	2.529084e-05	RP11-38L15.6	2.182845e-05
NENF	4.701190e-02	ASNS	6.907514e-20
MAGI2	8.393664e-03	CCT7	6.907514e-20
KDM4B	4.096442e-05	GALNT11	1.625496e-03
PPIG	2.403014e-02	RPL22	5.283052e-04
TOB2	6.907514e-20	UFC1	5.789356e-05
PAMR1	2.948526e-02	AARS	6.907514e-20
IER3	6.907514e-20	APBA2	6.907514e-20
CSDA	6.907514e-20	TXNL1	2.244333e-03
ANXA5	1.931548e-03	UQCRC1	6.907514e-20
USP16	9.759825e-03	RP11-198M15.1	4.826672e-03
CDK10	6.907514e-20	BTF3	1.620089e-05
SIRT1	3.813945e-04	ST13P4	2.814736e-03
ADM	4.246254e-02	NOMO1	6.907514e-20
ANKZF1	4.198155e-03	DYNC1I1	6.907514e-20
FXR1	6.907514e-20	PPME1	6.907514e-20
ANKRD36B	6.907514e-20	STK39	6.907514e-20
DAP3	1.741693e-05	PHYHIP	1.966021e-03
ZNF573	4.067980e-03	PRPF8	7.579564e-04
NTM	8.203800e-05	CRYM	6.907514e-20
GLTSCR1	6.907514e-20	RPL14P1	1.738088e-04
SRRM1	4.017594e-02	RFTN1	4.125633e-03
DAAM2	6.907514e-20	PSMC5	6.907514e-20
EP400	6.907514e-20	NEDD8	6.907514e-20
MKNK1	2.868195e-04	PSMB5	6.907514e-20
F3	1.856426e-03	AKR1A1	4.096442e-05
EFEMP2	6.907514e-20	NACA	4.309184e-04
AC009469.1	6.907514e-20	SNRPB2	6.907514e-20
ZNF580	2.251887e-02	RUNDC3A	1.613424e-06
PTP4A2	6.907514e-20	SNRPD2	1.620089e-05
PAK4	4.826655e-02	ATP6V1H	6.907514e-20
UNC45A	6.907514e-20	DCTN3	6.907514e-20
WWC3	6.907514e-20	PGBD5	5.694662e-04
BCL6	6.907514e-20	RUSC1	4.234088e-04
ZNF408	1.765815e-03	CAP2	6.907514e-20
ST5	4.106359e-03	RPL36AL	7.582363e-03
SMG5	1.949203e-04	ETF1	4.663996e-04
RP4-781L3.1	3.100198e-05	RP11-977G19.10	1.613424e-06
AC005013.1	6.907514e-20	SND1	1.899858e-03
HDAC1	2.421925e-05	EIF3CL	6.907514e-20
COL5A3	6.907514e-20	GNPAT	2.868195e-04
AMT	6.327640e-03	TOP1	1.819986e-02
LMBR1L	2.458496e-03	DDX1	6.907514e-20
PSAT1	1.295556e-03	NDUFB5	6.907514e-20
NFASC	6.907514e-20	CETN2	6.907514e-20
PLSCR3	4.910042e-04	ATP5C1	6.907514e-20
AC016629.2	6.907514e-20	NDUFB6	6.907514e-20
B4GALT2	7.508005e-03	MRPL49	4.484305e-05
SEPP1	6.907514e-20	ARHGEF3	6.770080e-03
CERS2	5.986033e-05	FXYD6	6.907514e-20
CIC	6.923838e-05	PFDN2	6.907514e-20
SLC9A3R1	6.907514e-20	MAGEH1	6.907514e-20
GGA3	1.613424e-06	RP4-788L13.1	7.927388e-04
AC092839.1	1.254181e-05	ZNF189	1.282294e-02
NEAT1	6.907514e-20	IQCJ-SCHIP1	2.894775e-06
AC008731.1	8.303677e-05	CRMP1	6.907514e-20
CDKN1A	8.676024e-04	ENOPH1	6.907514e-20
IFITM1	3.426791e-03	MRPS22	6.907514e-20
SUZ12P	6.094858e-05	RAN	2.074770e-04
FN1	1.336456e-03	THY1	5.383580e-05
MSRB1	1.110695e-02	SEPW1	8.105420e-04
KLF15	6.907514e-20	AC009948.7	1.613424e-06
RPS21	1.620089e-05	SEC31A	2.523659e-04
SORBS3	3.923168e-04	TUBBP2	6.907514e-20
HMGB1P4	6.907514e-20	NDUFA2	6.907514e-20
ZNF444	3.283473e-05	EMC7	6.907514e-20
PXDC1	6.907514e-20	ANKRD46	2.673135e-04
PADI2	8.187407e-03	LCMT1	3.009908e-04
CRIM1	4.868659e-05	TSC1	1.994890e-04
CTBP2	3.411792e-02	METTL9	6.907514e-20
NINJ1	1.435422e-03	GS1-257G1.1	3.124128e-04
PLXND1	1.098225e-02	COX7A2P2	6.907514e-20
CDK13	6.907514e-20	NDUFB11	6.907514e-20
POM121B	2.894775e-06	LGALS1	1.849137e-02
LHPP	4.467078e-04	RP1-228P16.7	6.907514e-20
ENGASE	6.907514e-20	NDRG4	6.907514e-20
SON	1.659567e-02	RGS2	6.907514e-20
KCNJ2	1.819621e-02	MTMR9	1.868161e-05
KLHL25	1.364486e-03	NDUFA13	6.907514e-20
STK11	1.321920e-03	PSMB6	6.907514e-20
TNIP2	4.017696e-04	RPL28	3.556856e-02
TRIM38	6.907514e-20	RP11-193F5.4	3.064416e-02
UBE2NL	2.389445e-03	SIRPA	6.907514e-20
FTSJ3	2.620374e-03	TCF25	8.017299e-04
MINK1	6.411092e-03	NDN	6.907514e-20
FAM193B	2.421925e-05	UQCRFS1P1	6.907514e-20
RP11-793H13.8	1.620089e-05	NDUFV1	6.907514e-20
FNBP1	6.907514e-20	MLF2	2.917372e-04
MAP3K5	3.297162e-03	MAGEF1	1.027925e-03
RAF1	4.121226e-02	RP5-977B1.10	6.907514e-20
CYP27A1	6.907514e-20	OPTN	2.071197e-05
CROCCP2	6.907514e-20	IK	1.129465e-05
MID1IP1	6.907514e-20	TRAP1	6.907514e-20
KDM2A	1.497088e-02	NPTX1	1.254181e-05
MUM1	3.160173e-03	KARS	6.907514e-20
SLCO4A1	2.894775e-06	TAF7	2.475278e-02
PHF2	6.907514e-20	PUF60	8.078295e-04
BCL2	1.865560e-03	SH3GL3	2.894775e-06
CRAT	2.237553e-03	ARPC5L	8.508533e-04
RPRD2	5.959806e-04	COMMD3	2.894775e-06
IGKJ5	1.908806e-03	GNAS	6.907514e-20
BRPF1	1.189358e-04	CS	6.907514e-20
SPATA2L	9.897082e-03	PFDN1	6.907514e-20
RHOG	6.907514e-20	URGCP	2.521301e-02
MIIP	6.907514e-20	PRKCB	6.907514e-20
DAZAP1	6.907514e-20	ZNF365	6.907514e-20
TMEM123	1.376273e-05	APEX1	6.907514e-20
CABIN1	2.164822e-02	TSG101	6.907514e-20
MAPK11	6.480347e-03	RPL29P11	1.580156e-03
FAM63A	6.907514e-20	MKRN1	6.907514e-20
TXNIP	6.907514e-20	HMP19	6.907514e-20
PABPN1	2.894775e-06	RP11-262M14.2	5.846751e-03
SERPINA3	4.484305e-05	P4HTM	6.907514e-20
ZNF423	6.907514e-20	SLC22A17	1.105540e-03
WDTC1	1.450853e-03	BNIP3L	6.116686e-03
MAFF	6.907514e-20	GRM3	8.407249e-03
MYO1C	6.907514e-20	PARL	2.124135e-04
ZNF324	1.101941e-02	MADD	6.907514e-20
KIF13B	5.145828e-04	PIP4K2C	2.237313e-03
PRODH	3.824549e-05	NAGPA	2.071197e-05
MRC2	1.613424e-06	RP11-831H9.16	6.907514e-20
EFNA1	6.907514e-20	IGBP1	3.100198e-05
SPTAN1	6.907514e-20	SARS	6.907514e-20
TJAP1	6.907514e-20	NDUFAB1	6.907514e-20
SLC35E2	1.973944e-05	FBXW7	6.907514e-20
GNA12	6.907514e-20	SULT4A1	6.907514e-20
MYBPC1	8.532423e-06	SLIRP	6.907514e-20
LPIN2	4.002202e-02	EIF4B	6.907514e-20
FAM189A2	1.613424e-06	NCALD	6.907514e-20
PTPLB	1.963491e-03	SACS	2.494600e-03
CEP164	6.907514e-20	ENC1	6.907514e-20
ZDHHC14	6.907514e-20	AP2M1	6.907514e-20
MUTYH	6.907514e-20	TMEM14A	6.907514e-20
TCF12	2.539864e-04	SLC25A6	1.363683e-04
CSRP2	4.516581e-02	WDR83OS	1.492871e-03
PPP1R14BP3	8.349851e-04	SS18L2	9.628009e-04
GAS2L1	1.613424e-06	HAGH	6.907514e-20
PLEKHA5	6.907514e-20	GPD1L	6.907514e-20
ARID3B	4.667577e-05	RP13-514E23.1	6.907514e-20
GSN	6.907514e-20	VPS11	2.293485e-03
RASSF2	7.990012e-04	SCN3B	6.907514e-20
PTDSS2	2.894775e-06	KBTBD11	3.200394e-05
ARHGEF10L	6.907514e-20	CBX7	9.317431e-03
CDC42BPA	6.385893e-04	RCAN2	6.907514e-20
NCS1	6.907514e-20	GABARAPL2	6.907514e-20
N4BP1	1.646137e-03	AACS	6.137240e-03
CAPN1	2.182845e-05	EIF3G	1.045959e-04
SLCO3A1	2.576116e-03	SNX10	6.907514e-20
AC093734.1	6.907514e-20	ATP2A2	2.566304e-04
UNC5B	6.907514e-20	HPRT1	6.907514e-20
EHBP1	2.787860e-02	MAPK6	1.973944e-05
MAP3K3	1.356350e-04	GSTA4	6.907514e-20
METRN	3.026085e-03	CRELD2	1.940216e-02
ECHDC2	6.907514e-20	NAE1	2.894775e-06
MEG3	1.542093e-02	LRRC8D	2.848347e-02
HADHA	5.069776e-04	TSR2	4.656339e-04
EMX2	6.907514e-20	SCAMP5	1.613424e-06
FAM178A	6.907514e-20	SIPA1L1	6.907514e-20
FOXO1	6.907514e-20	RAB15	6.907514e-20
DND1	1.613424e-06	YWHAB	6.907514e-20
SMG6	2.071197e-05	POLR2I	1.943949e-03
GTF2H3	2.894775e-06	LDB2	6.907514e-20
HIST1H2AC	5.477308e-05	MBP	1.914608e-02
AC068533.7	8.397055e-03	ASH2L	6.907514e-20
ITGB5	6.907514e-20	GUK1	1.025804e-04
ASAP3	5.557012e-04	DCTPP1	4.574042e-05
DDX11	6.907514e-20	SNRPEP4	1.613424e-06
TNRC6B	1.478053e-03	CELSR2	5.581761e-04
MFHAS1	1.260248e-02	USP9X	6.907514e-20
PLEKHO2	6.907514e-20	ISCA1	1.254181e-05
RHOB	6.907514e-20	PDE2A	1.953734e-02
RXRA	6.721763e-05	FOCAD	6.907514e-20
MAP3K11	6.907514e-20	PSD3	1.963186e-03
NOP14	2.349316e-04	SSR4	3.824549e-05
ARPC1B	3.594411e-04	FBXL5	4.932975e-02
AC100791.1	1.465543e-02	CAMK2B	2.894775e-06
DIAPH1	2.539864e-04	DDB1	2.678075e-03
FDFT1	1.030638e-03	FKBP2	1.533185e-02
ZNF358	1.001932e-02	SLC25A44	3.460528e-03
CDH22	3.009908e-04	OAZ1	6.907514e-20
CACFD1	6.907514e-20	PHB2	3.740193e-04
CNOT6	1.817355e-02	RP11-697E2.6	1.402108e-04
ZIC1	8.532423e-06	ELAVL4	3.277512e-02
NXPH3	2.894775e-06	FBXO34	2.894775e-06
ZBTB38	1.867489e-02	GRB2	1.080217e-03
DHRS3	2.575073e-03	SERINC3	6.907514e-20
PAIP2B	2.894775e-06	MRPL3	1.376273e-05
GTF2IRD1	6.137240e-03	PSMD7	6.907514e-20
AC135048.13	6.907514e-20	BZW2	1.755436e-04
PLOD1	1.178274e-02	ZC2HC1A	2.235772e-04
KPTN	5.048109e-03	SNRPC	3.902389e-03
SLC6A13	4.434841e-03	SNRNP25	6.907514e-20
HLA-E	6.907514e-20	BAI3	2.894775e-06
BBX	8.078295e-04	GNG3	6.907514e-20
RRP1B	6.907514e-20	IPCEF1	2.870492e-02
SCAMP2	6.907514e-20	VPS45	6.907514e-20
THBS2	6.907514e-20	FAM82A2	8.763493e-05
ZFP36L1	6.907514e-20	EIF4A3	4.327131e-06
E2F4	6.907514e-20	FAHD2CP	4.175029e-02
FAM115B	4.407330e-05	CUEDC2	6.907514e-20
CD151	1.727947e-03	CTC-554D6.1	6.907514e-20
BAZ1B	1.412073e-02	MEF2C	6.907514e-20
RAB3IL1	2.365794e-02	CALM3	6.907514e-20
FAM203A	1.420677e-02	RANBP6	7.945889e-03
IGLL3P	4.021189e-02	ATP5G3	6.907514e-20
TRIM26	1.440347e-02	NRD1	6.907514e-20
EBLN2	6.409927e-04	SAP18	6.907514e-20
AC020663.1	6.907514e-20	HBXIP	6.907514e-20
LAMP2	2.997037e-02	TUBB	6.907514e-20
RP11-64P12.8	5.734767e-06	PGRMC1	6.907514e-20
TAP1	6.907514e-20	FAM32A	1.613424e-06
SGSM3	5.686172e-04	REEP1	6.907514e-20
MXD4	2.308580e-05	SV2B	6.907514e-20
TNFRSF1A	6.907514e-20	PRICKLE4	6.907514e-20
ZHX2	3.021148e-05	CNTNAP1	3.351801e-04
FSTL3	1.468958e-02	FAIM2	2.894775e-06
PKMYT1	2.236832e-03	GNAZ	2.670519e-03
NFAT5	2.204058e-02	MAPRE2	6.907514e-20
PIM1	6.907514e-20	TTC1	6.907514e-20
ZNF446	1.254181e-05	ZC3H15	4.667577e-05
NXN	6.907514e-20	DIABLO	2.071197e-05
RNF122	1.091864e-04	SSR2	6.907514e-20
FAM86A	3.705235e-02	SRSF7	3.051512e-04
PALLD	6.907514e-20	CAPRIN2	6.907514e-20
PDK4	8.641367e-04	HSPA12A	6.907514e-20
LRFN4	1.622147e-02	SHOC2	3.222839e-02
KCNN3	6.907514e-20	RP11-730G20.2	1.613424e-06
MID1	2.235772e-04	MICU1	6.907514e-20
IRF3	9.832889e-04	TXN	6.907514e-20
MAP4K4	6.907514e-20	DNTTIP2	4.574042e-05
EMID1	6.907514e-20	SC5DL	6.907514e-20
TBC1D17	3.059131e-04	NXF1	1.567862e-03
IGF2BP2	6.907514e-20	BACE1	3.725007e-04
PECR	1.180654e-03	ERP29	2.894775e-06
TMED1	1.076739e-03	CSNK2B	6.907514e-20
KANK2	4.096442e-05	DAD1	2.917372e-04
EHD2	6.907514e-20	RFK	3.059131e-04
ANTXR1	2.118727e-04	NDUFA9	6.907514e-20
RHOBTB3	9.882220e-04	SRSF4	3.458836e-02
DGCR5	1.405267e-03	DNAJA3	2.894775e-06
LTBP1	6.907514e-20	NDUFS2	1.613424e-06
CHD4	6.907514e-20	AFTPH	6.907514e-20
RP11-566K19.6	8.606330e-03	NGLY1	6.907514e-20
UBXN7	6.907514e-20	NRN1	6.907514e-20
INPPL1	6.907514e-20	NSA2	7.094521e-05
GPRC5B	4.407417e-04	POP7	1.613424e-06
GRAMD3	1.016486e-03	PJA1	6.907514e-20
DDAH2	3.100198e-05	BEX4	6.907514e-20
PACS2	3.800451e-03	RPL3	3.530992e-03
HEPH	4.096442e-05	MPV17	1.856426e-03
AXIN1	1.613424e-06	PRKAR2B	4.728889e-04
PRKAG1	3.614022e-05	YY1AP1	2.708511e-02
RCBTB1	5.650367e-03	SMYD2	6.907514e-20
NECAP2	6.907514e-20	TTC19	6.907514e-20
DIP2A	6.907514e-20	RUVBL2	1.376273e-05
SMARCD2	6.907514e-20	GNPDA1	6.907514e-20
ID3	6.907514e-20	OXCT1	6.907514e-20
SOX10	6.907514e-20	NPM1	1.702627e-03
SLC22A5	3.124128e-04	IQSEC1	6.907514e-20
SRRM2	6.907514e-20	RP11-365O16.1	6.907514e-20
DVL2	5.077861e-05	MDH2	6.907514e-20
VEGFA	2.754704e-03	ARL3	2.071197e-05
AEN	2.673622e-02	CD83	2.894775e-06
TMEM176A	1.613424e-06	GPI	6.907514e-20
FOXC1	1.613424e-06	MCCC1	5.477308e-05
TAGLN2	6.907514e-20	CREG1	6.907514e-20
GNAQ	7.921007e-05	CTD-2210P15.2	6.291955e-03
ANXA2	3.636052e-03	SLC25A4	6.907514e-20
KRTAP5-8	1.435827e-02	FAM192A	6.907514e-20
CLNS1A	1.420396e-04	SLC30A3	1.613424e-06
PRPF38B	1.635062e-03	NAT10	1.810876e-03
HLA-DMB	1.994890e-04	RBX1	6.907514e-20
TRIM25	1.671790e-02	DNAJA1	4.392536e-03
RP11-98J23.2	6.907514e-20	UBL3	2.704201e-02
NFIC	1.613424e-06	SH3BGRL	2.600701e-03
MITF	6.907514e-20	FGF13	2.894775e-06
RGPD5	6.907514e-20	TMEM147	2.894775e-06
STAG2	4.705138e-03	RP11-315C6.3	6.907514e-20
FCGRT	2.894775e-06	KIF3C	6.907514e-20
TGS1	2.764366e-04	PUM1	6.907514e-20
RP11-74E24.2	6.907514e-20	CKMT1B	6.907514e-20
RP11-57A19.3	5.688935e-04	HSPE1	5.283130e-03
MPST	9.129512e-04	COQ10B	1.614541e-02
EIF4EBP2	6.907514e-20	CTSA	5.551185e-04
ROBO3	6.907514e-20	SPAG7	1.646137e-03
KDM4A	2.071197e-05	OPA1	6.907514e-20
NAA16	6.907514e-20	ATP6AP1	6.907514e-20
ZNF395	6.907514e-20	IMMT	6.907514e-20
NOTCH2	6.907514e-20	TBPL1	6.907514e-20
IL17RB	8.532423e-06	ATP5J2	6.907514e-20
SELENBP1	1.591769e-02	CYC1	6.907514e-20
LIMS2	1.216931e-02	AKR1B1	1.941078e-04
CNTD2	3.620382e-03	PRKRIR	3.502157e-02
SEMA3B	2.445118e-03	PIN1	6.907514e-20
TMEM104	4.777556e-03	UBAP1	1.899408e-02
LDB3	6.907514e-20	RP11-305B6.1	6.907514e-20
CARHSP1	1.091864e-04	EXOC1	2.772258e-04
OSBPL1A	1.062570e-03	TCEAL1	6.907514e-20
IFNAR2	6.907514e-20	NR3C2	1.419495e-03
AHCTF1	8.814008e-03	ADO	1.613424e-06
TFEB	6.907514e-20	YTHDF2	2.421925e-05
CHST12	4.411409e-02	AASDHPPT	5.898720e-05
SELPLG	2.375468e-02	SLC46A3	4.348561e-02
MIER2	4.355831e-02	LEMD3	3.614022e-05
THRA	3.200394e-05	RNF111	6.907514e-20
GFAP	6.907514e-20	PI4KAP2	6.907514e-20
NOTCH1	6.907514e-20	NARF	1.317686e-04
MYO10	6.907514e-20	TECRP1	6.336659e-03
TRIM8	6.907514e-20	GSTM3	9.347760e-03
MAP7	6.907514e-20	HEXB	6.622517e-05
ABCA8	9.716506e-03	IMPDH2	6.907514e-20
CBX5	1.475757e-02	RNF4	1.613424e-06
ABI2	9.969244e-05	CLTB	6.907514e-20
ANXA2P2	6.907514e-20	CRBN	6.907514e-20
TMEM47	2.081952e-03	H2AFZ	2.894775e-06
SLC7A2	6.907514e-20	PPP1R16B	4.899050e-02
TGFBR3	6.907514e-20	PSMB1	1.613424e-06
SRP72P2	1.188502e-03	DYNC1H1	2.894775e-06
PODNL1	6.907514e-20	RCN2	2.474820e-04
EML3	6.907514e-20	NOP10	1.613424e-06
ELF2	2.256128e-02	CHGA	3.862232e-04
EP300	1.613424e-06	CAMKV	6.907514e-20
AC005943.5	6.907514e-20	RP3-352A20.1	4.770017e-05
TENC1	6.907514e-20	ARL2	1.975386e-02
BCAT2	1.888316e-02	KAL1	6.916461e-03
SOX2	1.613424e-06	MANF	1.570465e-02
RHBDD3	6.907514e-20	TMX2	1.620089e-05
HEG1	7.094521e-05	TBK1	1.613424e-06
RAD54L2	6.653954e-03	EIF2B1	6.907514e-20
REEP4	6.907514e-20	PITRM1	6.907514e-20
BCL7C	9.357047e-03	PDHX	6.269862e-04
LINC00341	3.100198e-05	PCP4	6.907514e-20
MED13L	6.907514e-20	FNDC4	1.129465e-05
ID2	6.564234e-04	TPI1	6.907514e-20
SERPING1	3.107143e-03	LGI1	1.973944e-05
RPS6KA5	2.778830e-05	POLB	6.907514e-20
ARHGAP5	3.838895e-02	RP11-785H5.1	6.907514e-20
LRP10	5.477308e-05	NME2	6.907514e-20
NR2E1	1.110695e-02	FAM136A	2.894775e-06
TSKU	1.301214e-03	SUCLA2	1.376273e-05
CSDC2	5.275653e-04	EIF3I	6.907514e-20
SLCO2B1	6.907514e-20	OPCML	6.907514e-20
GAL3ST4	3.058361e-03	ZDHHC7	5.573130e-03
PTGER1	1.254181e-05	RABAC1	6.907514e-20
MOBP	1.901141e-03	NPDC1	1.818182e-04
ZNF512B	3.881401e-02	CHMP3	6.907514e-20
TCF7	2.894775e-06	KIF3B	6.907514e-20
CYBRD1	2.991092e-04	RNF139	3.098158e-02
AEBP1	6.907514e-20	GPN1	6.907514e-20
RPS17P5	3.603492e-03	CERK	9.031565e-03
LEPRE1	1.254181e-05	SPG21	1.549187e-02
OLIG2	9.367784e-03	RP5-1042K10.13	6.907514e-20
NFE2L2	2.894775e-06	BRD9	6.907514e-20
TJP2	6.907514e-20	SCN3A	5.189715e-03
GATAD2A	1.045959e-04	UBA1	2.071197e-05
NASP	2.894775e-06	NDUFAF3	1.620089e-05
STARD3	8.568133e-04	ROBO1	5.368421e-04
PYCR1	1.174702e-02	GAPDHP1	6.907514e-20
PLCG2	2.894775e-06	FH	6.907514e-20
PTPRU	3.879975e-04	CORO2B	3.100198e-05
HIGD1B	5.734767e-06	FDPS	1.317686e-04
KAT6B	6.269862e-04	UNC50	1.620089e-05
CRCP	2.988036e-02	RPLP0P6	1.860413e-03
POMT2	8.853840e-03	GLRX2	6.907514e-20
PPFIBP2	6.907514e-20	NANS	6.907514e-20
LHB	3.148911e-02	HSBP1	2.894775e-06
MTF1	6.749794e-03	AMZ2	2.081952e-03
GOLGA8IP	6.907514e-20	LYRM1	1.620089e-05
CTAGE15P	6.400818e-03	RDBP	6.907514e-20
SFN	3.502415e-05	SCN2A	4.096442e-05
HES1	6.907514e-20	ETFB	2.894775e-06
SPEN	2.421925e-05	MPPE1	1.653059e-04
SZRD1	6.907514e-20	MRPL24	6.907514e-20
RRBP1	1.716350e-04	PYGB	1.725157e-02
TTC38	6.907514e-20	ABHD14A	4.309184e-04
CMTM6	2.300666e-02	DDIT3	3.612773e-02
TIMP1	5.381716e-04	OSBPL9	4.678965e-02
TIMP3	1.586820e-04	ASNSD1	4.240038e-03
GAS1	6.907514e-20	PCBP1	6.907514e-20
MYD88	1.620089e-05	DPM1	2.747464e-02
SLC5A3	6.907514e-20	CTSL1	2.845511e-03
CHI3L1	4.717508e-03	KIAA1467	6.907514e-20
KLF2	6.907514e-20	TRIAP1	2.529084e-05
SSH3	6.907514e-20	AMPH	6.907514e-20
ADRA2C	8.376672e-03	EBNA1BP2	6.907514e-20
MCAM	1.505625e-03	COPS6	6.907514e-20
SRPK3	4.870878e-03	GUCY1A3	1.508493e-02
RPS6KA4	2.150084e-02	ATP6V1G2	6.907514e-20
CDK19	2.894775e-06	MAEA	5.734767e-06
EGFR	6.907514e-20	SNRPN	6.907514e-20
RNPEPL1	7.169366e-04	MAP6D1	1.317686e-04
VEZF1P1	6.907514e-20	PEX11B	6.907514e-20
MXRA8	6.907514e-20	RALYL	6.907514e-20
RPS6KB2	2.302660e-03	THAP11	5.877108e-03
TINAGL1	6.907514e-20	SUB1	6.907514e-20
ZNF205	1.792034e-03	ARCN1	2.336381e-03
CPNE3	2.264920e-03	PIH1D1	3.283473e-05
PARP16	2.980591e-02	PAPD7	3.614022e-05
PLIN2	1.517809e-03	ARL6IP5	4.096442e-05
BMPR1B	6.907514e-20	NRIP3	2.894775e-06
RHOC	2.137203e-03	RPL15	5.169701e-05
IGKV1OR2-118	1.817355e-02	DPP6	6.907514e-20
HN1L	6.907514e-20	PDCD10	2.862703e-03
RHBG	4.985484e-03	SHFM1	6.907514e-20
NIPBL	5.330172e-04	SNAP25	6.907514e-20
TRAK1	2.681118e-04	SKP1	6.907514e-20
HK2	1.093563e-03	ATP5D	6.907514e-20
SLC4A4	1.129465e-05	NEFH	6.907514e-20
ITGA6	6.907514e-20	LMBRD1	6.907514e-20
FGFR1	2.894775e-06	CHMP7	4.070389e-03
TSPO	7.725716e-04	FIS1	3.723724e-05
GNB3	2.434785e-02	LONP1	3.100198e-05
IRF2BP1	2.146781e-03	ARMCX1	1.420396e-04
XRCC2	6.907514e-20	ITGAE	8.003461e-05
RARRES2	4.407330e-05	HEY1	3.824549e-05
CNNM3	1.376273e-05	PARP1	6.907514e-20
PARD3	6.907514e-20	SCAMP3	1.502732e-05
USP1	2.071197e-05	WDR60	2.403615e-04
CUX1	2.531409e-03	ANKMY2	6.907514e-20
DCHS1	6.907514e-20	CCK	6.907514e-20
AFF1	6.907514e-20	ATMIN	6.907514e-20
RELA	6.907514e-20	FBXO21	8.122941e-03
S100A1	4.126148e-03	THOC7	6.292027e-03
WDR55	2.083945e-04	EIF3D	6.907514e-20
RASSF1	3.197519e-02	CLCN6	1.824593e-03
FOXO4	2.260755e-02	VPS28	1.613424e-06
ELAVL1	6.907514e-20	UBXN6	2.494792e-02
PHF10	2.515818e-03	PSMB3	6.907514e-20
NUPR1	6.907514e-20	CACYBP	5.456742e-03
TMEM2	3.027362e-02	COX7A1	4.601391e-04
WSCD1	6.907514e-20	AATK	6.248718e-03
GIMAP5	2.894775e-06	PSMB7	6.907514e-20
PER1	1.206509e-02	MLH1	5.823301e-03
GDPD2	3.901144e-03	DUSP26	5.433405e-03
CSF1R	6.907514e-20	SNX17	8.513848e-05
HSD17B14	1.508493e-02	KCNMB4	1.008295e-03
IQGAP1	1.613424e-06	MGST3	6.907514e-20
PLCB3	7.346297e-03	HNRNPM	1.116146e-03
IQCK	7.291327e-05	DCXR	3.085794e-02
SEPT10	6.610372e-04	ARPC2	3.669137e-04
FCGBP	4.910527e-02	TBC1D9	6.907514e-20
IGFBP5	8.574015e-04	EIF2S2P4	6.907514e-20
PDGFRB	6.907514e-20	TRIP12	6.907514e-20
PTPN18	2.071197e-05	CHST10	2.186420e-02
FLRT3	2.201223e-02	TMEM70	6.907514e-20
MEIS3P2	1.936324e-02	PSMD6	6.907514e-20
RP11-574K11.16	1.620089e-05	DDN	2.919378e-02
USP3	2.227387e-04	TDP2	3.131679e-04
LUC7L3	7.156118e-04	F8A2	6.907514e-20
CFLAR	6.907514e-20	GABARAPL1	6.907514e-20
CD248	1.363247e-03	ODZ4	3.066891e-03
KIF5B	6.907514e-20	LAGE3	6.907514e-20
LRRC32	6.907514e-20	NPTXR	6.093086e-03
HCFC1	4.034052e-02	CA11	4.144582e-03
FMOD	2.214564e-02	CCBL2	1.613424e-06
BGN	6.907514e-20	NMNAT2	6.907514e-20
IGF1R	2.653525e-05	BMS1	1.632464e-02
SLC39A1	1.613424e-06	MAN1C1	6.756872e-04
DGCR8	3.856482e-02	UBB	7.551756e-04
ACIN1	1.283497e-02	PPP2R2D	2.894775e-06
RBL2	1.321497e-02	EPB49	6.907514e-20
PLEKHF1	4.026705e-03	VPS72	1.456356e-03
TAF1C	1.110050e-03	DDX41	6.907514e-20
RP11-727A23.4	2.515446e-02	NAP1L2	6.907514e-20
VASP	5.477308e-05	UPF3B	2.186420e-02
ZNF264	4.070196e-02	ATP5H	6.907514e-20
CDKN1C	1.306564e-02	ATRAID	7.689181e-03
EPS8	1.988590e-03	CHMP5	6.907514e-20
SRCAP	4.609180e-02	ACOT7	6.907514e-20
FLT1	3.935939e-04	SEC13	1.420396e-04
ACBD4	4.410700e-03	MRPL28	6.907514e-20
SCAF11	1.077236e-02	LAMP5	6.907514e-20
KIFC1	1.278820e-02	IP6K2	1.317686e-04
ITPKC	2.765716e-03	REEP2	2.790618e-02
TELO2	1.725820e-02	PRAF2	1.973944e-05
RPL22P22	3.585775e-03	PSME1	1.113052e-02
VEZF1	6.907514e-20	DHCR24	6.907514e-20
AVPR1B	1.091960e-02	GORASP2	6.907514e-20
TPP1	7.234619e-03	MRPL18	6.907514e-20
SLC1A4	1.599817e-03	LETMD1	6.907514e-20
AC064843.2	2.880602e-02	EEF1A2	6.907514e-20
CHD1	2.894775e-06	PKIA	5.383580e-05
MLC1	8.687259e-05	PLEKHJ1	2.238720e-02
QPRT	3.350684e-03	XPA	2.995843e-03
NINL	1.254181e-05	STX1A	6.907514e-20
PGF	1.582953e-04	GTF2B	6.907514e-20
LAMC1	1.613424e-06	ATP6V0B	6.907514e-20
ZFP91	1.917839e-03	NOL7	3.824549e-05
EFS	1.317686e-04	WDR61	6.907514e-20
TCAP	1.731307e-03	HPCA	5.049087e-03
RPRM	1.664695e-02	PIAS1	2.977298e-03
MAF	8.461158e-04	NUDT9	6.907514e-20
GLI3	2.894775e-06	TAOK3	4.096442e-05
NMB	4.489237e-03	CDC123	6.907514e-20
TMEM106C	1.613424e-06	UBR7	2.071197e-05
KRI1	4.096442e-05	CDK5RAP1	3.117439e-04
MYO9B	2.351106e-03	ACTR1B	6.907514e-20
GRIN2C	6.907514e-20	RP11-390F4.3	6.907514e-20
CBFB	9.757918e-03	WASL	3.010775e-03
S100A11P1	6.182726e-04	RP11-446E9.1	6.907514e-20
COL11A2	6.907514e-20	PRKCE	6.907514e-20
KLKB1	1.077204e-02	EFNB3	4.484305e-05
RFX1	3.196220e-04	INTS8	1.124866e-02
TTC28	6.907514e-20	NIF3L1	6.907514e-20
MRAS	3.420924e-02	EXTL2	6.907514e-20
AFG3L2	1.901560e-02	HNRNPAB	3.688861e-03
DDX17	3.196220e-04	SF3B3	2.124135e-04
ZNF500	6.907514e-20	CDO1	1.255708e-04
ACP6	3.145880e-04	PPP1R8	6.923838e-05
SLC22A14	1.814498e-03	EXOC3	1.620089e-05
AHNAK	6.907514e-20	GNB2	1.412732e-03
TEX261	1.596593e-02	FBXL2	6.907514e-20
SPOP	5.585041e-03	BAG6	6.084930e-04
HOMER3	2.034311e-02	RAB4B	2.634126e-02
BAK1	3.289686e-02	COMMD9	6.907514e-20
C1QL1	2.498407e-02	FN3KRP	1.613424e-06
CXCR7	6.907514e-20	SCRG1	3.225986e-03
PDXDC2P	5.047291e-04	BIN1	3.870264e-04
NAA40	3.983740e-04	GAD2	6.907514e-20
ITIH5	6.907514e-20	SNRPD3	1.254181e-05
CRISPLD2	4.238874e-03	NECAP1	6.907514e-20
NCOA3	7.666583e-04	NUDT11	6.907514e-20
SDCCAG3	6.907514e-20	PSMA2	6.907514e-20
PARP4P2	2.894775e-06	AP2S1	6.907514e-20
BAZ2A	3.847543e-02	BABAM1	2.182845e-05
LONRF3	3.021148e-05	EIF2B4	4.575882e-02
PCSK5	6.907514e-20	NOSIP	4.204584e-02
CPT1B	6.522941e-05	COPS4	6.907514e-20
GRK6	1.295556e-03	FAM131B	1.552904e-02
CREB3L2	8.949480e-04	ARFIP2	1.218858e-03
PARP12	2.894775e-06	ITPA	1.613424e-06
TNFRSF10B	6.907514e-20	DECR1	2.853364e-04
GRK5	1.122498e-03	PPP2R2A	8.536224e-03
TRPM3	5.402118e-03	SNCA	6.907514e-20
TCF3	6.907514e-20	TRAPPC12	6.907514e-20
AQP1	6.907514e-20	RPS6KC1	6.907514e-20
ZMYND8	1.877099e-04	NBEA	4.484305e-05
AHI1	3.258529e-02	SYNDIG1	6.907514e-20
AAK1	1.398743e-02	RP11-54K16.2	9.745130e-03
RALA	2.592354e-03	TMEM50A	6.907514e-20
PHLDB1	1.313209e-02	AC009052.12	6.907514e-20
SYNGR1	4.614272e-02	NTRK3	5.986033e-05
PRB1	7.116295e-04	COPS5	6.907514e-20
UBE2D3	2.894775e-06	DYNLRB1	1.687255e-04
TRMT61A	2.336164e-03	BAALC	1.582855e-03
MSX1	6.907514e-20	ESYT1	6.359818e-04
ID4	4.484305e-05	PSMB2	6.907514e-20
PLIN3	1.363683e-04	CDK5	6.907514e-20
OTUD7B	6.907514e-20	TMX4	6.907514e-20
PCBP2	6.907514e-20	XRCC5	6.907514e-20
AKR1C3	7.816149e-04	BCAS2	6.907514e-20
PPP2R5C	3.024618e-02	CRY2	1.837505e-04
NEO1	3.356217e-03	GAD1	6.907514e-20
IL4R	5.296391e-03	PCDH8	1.613424e-06
FOXN3	8.574015e-04	KIAA0513	6.907514e-20
PNMT	7.515380e-03	PPP2CA	6.907514e-20
SLC19A1	8.044832e-04	CAPNS1	6.907514e-20
RAD9A	1.973944e-05	NOL11	2.349316e-04
PDE4DIP	1.254181e-05	TOMM34	7.671096e-04
STAT5A	2.894775e-06	PPATP1	4.192380e-02
ADAMTS1	1.290610e-02	RP11-21J18.1	2.894775e-06
ATP10A	1.084770e-03	AVPI1	3.200394e-05
RBM5	3.915984e-05	SPOCK2	3.401501e-02
UCP2	9.557463e-03	BSN	6.907514e-20
ZNF768	2.894775e-06	MRPS27	3.112007e-02
RARRES3	9.653664e-03	ZSCAN18	6.907514e-20
TUG1	2.617925e-03	DPM3	3.100198e-05
STK17B	2.894775e-06	RP11-317N8.2	2.670236e-03
MAP2K3	6.907514e-20	CCNB1IP1	8.042539e-04
CTC-203F4.1	6.907514e-20	CLIP3	6.907514e-20
PAK1IP1	9.928036e-03	AUH	6.907514e-20
LYL1	1.986510e-03	TSNAX	1.613424e-06
TGFBI	2.098139e-03	KIFAP3	6.907514e-20
SMARCC1	6.907514e-20	EFHD2	1.303258e-03
CHERP	9.563277e-05	PSMD1	6.907514e-20
ELAVL3	2.863520e-02	ASB13	1.973944e-05
INHBB	6.907514e-20	GRHPR	6.907514e-20
NES	5.477308e-05	PRDM2	6.907514e-20
LMO2	2.475278e-02	UTP6	5.831230e-03
LRP6	2.251860e-04	RP11-20I23.1	5.963819e-04
DMWD	3.847543e-02	ATXN10	6.907514e-20
CSPP1	4.240752e-02	PTRH2	6.907514e-20
EZR	6.907514e-20	ACTN1	8.763493e-05
PRKAR2A	1.254181e-05	WBP2	3.744442e-03
FRYL	6.907514e-20	PEF1	1.613424e-06
APBA3	5.033616e-04	IDH3B	6.907514e-20
KB-1896H10.1	6.907514e-20	ADRM1	3.119435e-02
RBM38	2.240585e-02	GRIN2A	9.950249e-06
SEC14L1	1.938165e-02	NHP2L1	6.907514e-20
MCC	1.525697e-03	MRFAP1L1	1.317686e-04
CUEDC1	6.907514e-20	NDUFS3	6.907514e-20
RAB20	1.613424e-06	ATG9A	1.365840e-02
LCP1	1.376273e-05	RANP1	6.907514e-20
TCN2	3.157270e-03	TRIM9	6.907514e-20
XPNPEP3	2.507417e-04	FSD1	3.915984e-05
RECQL4	5.573130e-03	PPP2R1A	6.907514e-20
RP11-802E16.3	6.907514e-20	UNC13B	6.907514e-20
C4A	6.907514e-20	VAMP7	6.907514e-20
GJB4	6.907514e-20	SYN1	6.907514e-20
SEMA4G	4.407330e-05	CADPS2	1.254181e-05
TAOK1	2.494600e-03	GORASP1	4.958756e-02
CXCR1	3.034773e-03	CELF2	4.989775e-03
SDC3	1.797939e-03	TRIM39-RPP21	5.520560e-04
ACADS	2.996255e-04	VPS8	6.907514e-20
STAT3	2.783617e-02	RAB26	1.290019e-03
CTD-2089O24.1	7.019571e-03	GSK3B	6.907514e-20
PBXIP1	2.074770e-04	APBB1	5.734767e-06
ZHX3	6.907514e-20	ARMCX2	6.907514e-20
FLNA	2.093527e-02	MMADHC	6.907514e-20
IL11RA	1.548257e-02	SEC61G	6.907514e-20
SYPL1	1.445095e-02	RPL26L1	6.907514e-20
ITGA7	1.958862e-03	RAD23B	2.894775e-06
FYCO1	6.907514e-20	DCTN6	6.907514e-20
YEATS2	6.417529e-03	AGPAT1	6.907514e-20
PIAS4	6.907514e-20	PRDX3	6.907514e-20
GRAMD1C	1.110581e-03	TXNRD1	1.620089e-05
F11R	6.907514e-20	CDH18	6.907514e-20
CCNT1	6.907514e-20	SLC4A3	1.856758e-03
RP11-152F13.3	3.915984e-05	COX17P1	3.813945e-04
KHNYN	9.185212e-03	MSL1	2.609597e-03
NAV2	6.907514e-20	PSMD8	6.907514e-20
ARRB1	4.971751e-05	NKRF	1.502732e-05
RP11-183E9.3	2.944774e-04	PSMA5	6.907514e-20
GNA13	1.620089e-05	ANXA6	6.907514e-20
SLC47A1	2.045941e-03	RAB11FIP2	6.239661e-03
SAMHD1	3.354834e-03	ODC1	1.028936e-02
TMEM164	3.584451e-03	KCNAB2	2.071197e-05
ACTA2	4.134018e-04	DFNA5	4.648989e-02
MTUS1	1.564297e-03	MRPL34	2.182845e-05
SSTR3	9.432546e-03	MPHOSPH10	3.254632e-03
SPAG9	1.921513e-02	PTS	6.907514e-20
PDGFC	2.919378e-02	AGTPBP1	2.529084e-05
SURF1	1.792034e-03	WDR7	6.907514e-20
POU5F1P4	4.180696e-02	SPINT2	6.907514e-20
PIEZO1	9.396325e-03	RAB11FIP5	1.727947e-03
SEPT2	1.835434e-03	TARBP1	6.907514e-20
PTH1R	2.529084e-05	ENSA	6.907514e-20
SMARCB1	3.608821e-03	MRPS33	3.100198e-05
PXN	1.613424e-06	PNN	1.129465e-05
APOC4	2.098221e-03	DEXI	2.025157e-02
WASF2	6.907514e-20	CCNH	6.907514e-20
XAF1	6.907514e-20	ATOX1	6.907514e-20
MLPH	2.497841e-03	ASTN1	2.490421e-04
SKI	6.907514e-20	FAM206A	1.075331e-02
PDGFA	4.407330e-05	AAMP	1.152376e-02
SPTBN1	1.868161e-05	CYB561	7.094521e-05
RORA	6.907514e-20	CACNA2D3	6.907514e-20
RABEP2	1.586820e-04	UIMC1	1.556654e-02
PLGLA	6.907514e-20	RUFY3	6.907514e-20
ZNF451	6.422097e-04	GBE1	2.037694e-03
PHF3	6.907514e-20	COPS7A	6.907514e-20
VSIG10	6.907514e-20	ERC2	6.907514e-20
OR7E12P	5.851435e-03	PSMA1	6.907514e-20
RAPGEF3	6.907514e-20	ABCC8	2.448862e-04
KIF1C	6.907514e-20	FRG1	2.529084e-05
LMCD1	6.887193e-04	INTS3	1.802146e-02
ADAP2	1.677664e-03	CHGB	6.907514e-20
ALDH4A1	7.094521e-05	MYL12A	4.096442e-05
RORC	1.534562e-03	PSMB4	6.907514e-20
AC007389.3	3.283473e-05	HABP4	6.907514e-20
PLXNB1	6.907514e-20	NDUFAF1	6.907514e-20
RPL17	2.619507e-03	SS18L1	2.503058e-03
CC2D1A	4.616584e-02	DLD	6.907514e-20
ITGA5	6.907514e-20	KCTD2	1.439510e-04
HNRNPUL1	1.565555e-02	PPL	6.841472e-03
TESK2	7.889694e-04	SLC25A22	8.370480e-04
HAUS3	1.741693e-05	LINC00094	3.851561e-02
NRIP2	9.298342e-03	OXA1L	1.502732e-05
APPBP2	3.455036e-02	RP4-614O4.11	6.907514e-20
STK3	2.140659e-03	GAP43	6.907514e-20
KANK3	1.182451e-02	ORC3	6.907514e-20
MMP14	4.748844e-02	TMEM126B	3.021148e-05
AK4	1.272185e-02	PHC1P1	4.802486e-04
TMPRSS5	2.894775e-06	CAB39	6.907514e-20
PRELP	1.613424e-06	PSMD10	2.894775e-06
ZFR	5.374364e-04	LPHN3	6.907514e-20
CYB5R3	1.741693e-05	PDHB	6.907514e-20
E2F1	1.739652e-02	LDOC1	6.907514e-20
ZNF652	6.907514e-20	WTAP	4.626408e-03
LDLRAP1	6.907514e-20	PARD6A	3.258130e-03
DOCK5	2.862903e-03	SF3B5	6.907514e-20
NPAS3	6.907514e-20	PDCD6IP	6.989930e-04
RBM15	3.482645e-02	POMT1	2.464482e-02
RTEL1-TNFRSF6B	1.801294e-03	SH3BP5	5.861949e-04
SOX12	2.071197e-05	ZDHHC6	6.907514e-20
SFTPB	1.605221e-03	CSNK2A2	1.502732e-05
GMPR	8.378830e-03	NDUFA7	6.907514e-20
PPARA	6.907514e-20	CTC-524C5.2	2.894775e-06
LEPREL1	2.636196e-02	PRPSAP2	1.973944e-05
SPTBN5	1.448290e-02	POLDIP2	1.613424e-06
HIBCH	4.220721e-02	COPB1	6.907514e-20
CUX2	3.725007e-04	PCSK1N	1.376273e-05
ZFHX3	6.907514e-20	KCNJ6	6.907514e-20
SLA	6.907514e-20	PPP1R7	6.907514e-20
ELF1	6.907514e-20	CDH10	6.907514e-20
HAUS4	1.336456e-03	VPS33B	6.907514e-20
FAM155B	1.729067e-03	GLOD4	6.907514e-20
RHBDF1	6.907514e-20	RP11-680H20.1	3.100198e-05
BST2	3.915984e-05	ROGDI	4.070389e-03
SF3A2	1.757205e-03	SOGA2	6.907514e-20
GOLIM4	6.907514e-20	KIAA1107	1.613424e-06
GATA2	1.112953e-02	NECAB3	1.128716e-02
FANCC	1.502732e-05	QRICH1	1.120536e-04
SHB	6.907514e-20	KIAA0319	6.907514e-20
POLA1	1.083990e-02	MAGED2	6.907514e-20
CTDSP2	6.907514e-20	MPP1	6.907514e-20
RP11-264B17.3	9.582928e-04	SKIV2L2	8.087595e-03
SPPL2B	9.832889e-04	UNC119	9.145346e-03
SHPK	8.101102e-05	OGDHL	6.907514e-20
FXYD5	5.685619e-05	CLK2	1.502732e-05
TBC1D9B	2.110940e-03	MAP4	7.132607e-04
TNKS2	3.611752e-02	UTP18	6.907514e-20
FOXJ1	3.800451e-03	HNRNPH2	7.551756e-04
TRAF4	9.881904e-03	FIBP	6.907514e-20
TMCC2	3.630799e-02	PLD3	6.907514e-20
RAMP3	1.803721e-02	RP11-231C14.3	2.071197e-05
RP11-240D10.2	1.674264e-02	BLVRB	5.127526e-04
DDB2	1.603298e-03	CYFIP2	6.907514e-20
CA7	1.292069e-03	RASL10A	6.907514e-20
WWTR1	6.907514e-20	PHYH	1.546602e-04
BICD2	1.816960e-02	HLTF	6.792485e-04
DHX57	2.372353e-03	DAZAP2	4.327131e-06
BIRC7	1.371835e-02	PTTG1	1.065324e-02
NDE1	6.907514e-20	HPCAL4	6.907514e-20
MACF1	6.907514e-20	HSPBP1	1.185624e-03
GPR125	6.907514e-20	TM9SF2	6.907514e-20
LAMB2	6.907514e-20	PMPCA	5.039788e-04
HSPB2	9.265150e-04	MMS19	2.236592e-03
ZNF701	3.051811e-03	DDX10	6.907514e-20
JUP	1.698365e-02	RANBP2	2.074770e-04
BLM	3.386845e-02	STAM	6.907514e-20
C3AR1	8.661611e-03	LARS	3.470361e-02
SPON1	1.620089e-05	MAPK9	6.907514e-20
PTPN2	1.317686e-04	SMAP1	6.907514e-20
SETP14	5.685619e-05	NCDN	6.907514e-20
NEDD9	3.655800e-02	POLR2C	6.907514e-20
FRMD4A	2.894775e-06	REEP5	6.907514e-20
ENG	2.714916e-03	RALGAPB	2.894775e-06
ZFHX2	1.317686e-04	ACSL3	6.907514e-20
MED31	1.957632e-02	APIP	7.738832e-03
CDKN2C	6.907514e-20	ATP2C1	1.002337e-03
GUCA2A	1.816960e-02	AC012379.1	6.907514e-20
PTK2	2.204097e-04	NIPA2	4.587419e-03
TTC31	3.502415e-05	FAM179B	4.069663e-04
CENPB	2.550918e-03	AGK	6.907514e-20
ABCB7	4.897487e-03	PAM	6.907514e-20
KIF13A	6.907514e-20	PNMA3	6.907514e-20
TBL1X	6.907514e-20	AK5	6.907514e-20
YME1L1	3.089718e-02	AC159540.1	1.182451e-02
LSM12P1	6.907514e-20	OCRL	1.502732e-05
ANAPC5	1.507271e-02	KCNA1	9.582928e-04
MGA	5.239971e-03	TSPAN5	1.613424e-06
C1QTNF3	2.260528e-02	FAM216A	6.907514e-20
CAV1	1.613424e-06	MRPL48	5.169701e-05
CNTRL	6.907514e-20	GUCY1B3	1.317686e-04
ZBTB44	4.824564e-02	SLC17A7	6.907514e-20
RP11-96D1.10	4.667577e-05	CD2BP2	6.907514e-20
SLC2A1	8.532423e-06	SYT13	2.653525e-05
RP11-661A12.7	3.929130e-03	BAI2	5.743830e-04
TBXA2R	8.147872e-03	CLCN3	5.551185e-04
PPP2R1B	6.907514e-20	GSS	6.907514e-20
NT5C2	6.507906e-03	CTNNA2	1.724830e-04
AJAP1	9.755900e-04	PARN	2.894775e-06
MLXIP	2.599746e-02	UBE2L5P	6.907514e-20
SIRT2	1.901141e-03	CSRNP2	6.907514e-20
B3GNT3	1.407836e-02	USP14	6.907514e-20
CYTH1	1.613424e-06	LMO3	2.791313e-02
LFNG	2.529084e-05	RNF10	1.719679e-02
ZFP36L2	1.613424e-06	SAP130	6.907514e-20
DTYMK	6.907514e-20	BUD31	6.907514e-20
CEP350	6.907514e-20	BRE	6.907514e-20
STAB1	2.724297e-03	RP11-173D9.3	2.330917e-02
RASL12	6.907514e-20	ERCC3	6.907514e-20
T	1.740915e-02	KLHDC3	2.210588e-04
GADD45G	6.952923e-03	BANF1P3	7.169366e-04
TSPAN6	2.288894e-03	OAZ2	1.613424e-06
R3HDM1	2.048243e-02	MTHFD1	6.907514e-20
LIMK2	4.601391e-04	ANO3	2.894775e-06
PRKAB2	2.255245e-03	ALG5	1.466140e-02
CREB5	6.400818e-03	PLK2	6.907514e-20
OSBPL11	3.915984e-05	LRRC40	2.863520e-02
LILRA4	8.687259e-05	FAM5B	3.530992e-03
USP36	6.907514e-20	KIAA0753	6.907514e-20
GNG11	1.129465e-05	ACYP2	6.907514e-20
HLA-F	1.671197e-04	PDHA1	6.907514e-20
LSS	8.003461e-05	SPRED2	1.613424e-06
PPP1R13L	1.613424e-06	MBTPS1	3.587046e-03
RASA4CP	3.904152e-02	SEZ6L2	6.907514e-20
SSPN	1.586820e-04	ALG8	4.667577e-05
ARHGAP44	4.108275e-02	RAB27B	1.129235e-04
U2AF2	1.138524e-02	CCDC47	3.777223e-02
LIFR	6.907514e-20	UBE2N	6.907514e-20
GPT	1.981387e-02	ATXN7L3B	1.474694e-02
TMEM140	2.616405e-02	HYOU1	6.907514e-20
RASSF4	5.145828e-04	IARS2	6.907514e-20
TBC1D2B	6.907514e-20	BCL7B	4.820931e-03
CBFA2T2	6.907514e-20	HMGXB4	3.792655e-02
RBM12B-AS2	1.613424e-06	CDR2	6.159378e-03
SLC4A2	3.135320e-03	VPS39	3.200394e-05
RNF19A	4.772555e-02	UBE2L3	3.369334e-04
MYH11	6.907514e-20	RNF5P1	8.898722e-04
TCEB3	3.342187e-02	EPM2AIP1	9.399414e-04
FXYD3	1.613424e-06	RND1	6.907514e-20
PLVAP	5.248129e-03	ASS1	1.635868e-04
COL4A5	9.032205e-04	FAM134A	1.254181e-05
UTP20	2.607133e-02	GOT1	6.907514e-20
RRNAD1	1.414134e-02	SNRNP27	3.156202e-02
MAPKAPK3	4.574042e-05	SLC35B1	6.907514e-20
ARHGEF40	6.907514e-20	SPATS2L	6.907514e-20
AC004692.5	3.247294e-04	PISD	1.516971e-03
ACSF2	6.907514e-20	FAM134B	1.613424e-06
ATN1	6.907514e-20	TMOD1	6.907514e-20
PIEZO2	6.907514e-20	EDEM1	8.203800e-05
FAF2	2.021300e-03	ZNF266	3.427308e-04
CTNS	2.104915e-03	HMG20A	1.430177e-04
ARHGEF10	6.907514e-20	ACO1	4.355831e-02
SREK1	1.096574e-02	RNMTL1	1.933511e-04
AUTS2	4.776724e-02	RTF1	3.854195e-04
FADS2	1.304988e-02	GSTO1	6.907514e-20
CA9	5.419852e-03	CLOCK	4.868659e-05
RCN3	1.720175e-02	OXLD1	1.129465e-05
GYPC	4.667577e-05	ATP2B4	3.528112e-02
ARHGAP1	2.909504e-02	SDAD1	3.145880e-04
LTBP2	2.894775e-06	DYRK4	6.907514e-20
MS4A6A	1.082766e-02	DMXL2	5.665969e-04
EIF3F	2.046730e-02	STX18	8.965738e-05
FBXO46	3.142444e-02	FAM69A	6.907514e-20
SLC43A1	4.899821e-03	METAP1	6.907514e-20
DNM2	4.144958e-02	MX1	4.108275e-02
CNOT3	1.555352e-04	DGCR6	3.148911e-02
G0S2	2.098221e-03	METTL5	3.649585e-03
NXT2	7.032759e-03	PSMD4	2.894775e-06
FANCE	6.907514e-20	DLG3	6.907514e-20
ITGA10	6.907514e-20	SEMA4F	6.907514e-20
APBB1IP	1.947328e-02	SLC25A38	2.834077e-03
YTHDC2	5.098388e-03	PCYOX1L	6.907514e-20
SLC43A3	6.907514e-20	GOLPH3L	4.407330e-05
RPS10P2	3.152580e-02	UBL4A	1.144101e-02
CD22	1.883788e-02	NOP56	2.894775e-06
CHST3	1.613424e-06	PEX19	1.435422e-03
DDR2	9.473909e-03	TIMM9	1.613424e-06
TGM2	1.113863e-02	SSX2IP	6.907514e-20
PTCD1	6.113123e-04	GLB1	1.311460e-02
NDRG2	3.186724e-02	EIF4ENIF1	8.965738e-05
RHBDF2	7.380143e-03	PIGP	6.907514e-20
DST	2.109678e-02	VAMP1	6.907514e-20
HLA-F-AS1	8.413759e-04	TWF2	4.850131e-02
MED12	5.986033e-05	ANKRD49	1.937328e-02
CDK6	3.861481e-03	ATP5G2	2.068019e-04
OSBP2	1.017603e-03	SLIT2	2.074770e-04
STT3A	1.785419e-02	IDH3G	6.907514e-20
FLCN	6.907514e-20	OSBPL2	8.219119e-03
ZNF609	8.147872e-03	ARGLU1	6.907514e-20
TUBB6	6.907514e-20	MRPL46	6.907514e-20
PPM1A	1.705202e-02	ZNHIT1	2.071197e-05
DAPK2	1.958862e-03	DUSP14	1.778984e-03
PLEK2	6.907514e-20	PRDM4	8.816688e-03
MYLK	6.907514e-20	MET	6.907514e-20
ITIH4	6.036350e-03	UGCG	1.151542e-02
CASP9	9.345718e-04	PDCD6	6.907514e-20
CIDEB	1.290121e-02	RIMS1	6.907514e-20
XAGE1B	3.464600e-02	TMEM59L	6.907514e-20
PLP2	2.894775e-06	SLC1A1	6.907514e-20
GPNMB	9.004361e-03	ARL4C	1.275669e-04
KAT8	8.376672e-03	TMEM246	6.907514e-20
RRAS	1.613424e-06	AP000275.65	6.907514e-20
NOMO3	7.159221e-06	HAX1	6.415191e-04
TNFAIP2	6.907514e-20	WDR3	9.387668e-03
PDE9A	1.260248e-02	PTPRT	1.613424e-06
PIPOX	1.362786e-03	UBE2B	6.907514e-20
EMP2	1.317815e-02	MYH10	6.907514e-20
DHFR	2.894775e-06	RNASEH1	6.907514e-20
MORF4L2	5.478253e-04	ANAPC15	3.854195e-04
SERPINH1	8.687259e-05	TUBA3E	6.907514e-20
IL3RA	1.045921e-02	LIN7B	6.907514e-20
PLA2G3	2.046730e-02	MTMR4	6.907514e-20
RECQL	7.780282e-04	CTNNBL1	1.862239e-03
ZC3H3	1.198222e-02	COX5A	6.907514e-20
TLE4	6.907514e-20	MRPS34	1.022179e-03
PKD1P6	2.894775e-06	HNRNPK	3.608821e-03
DOK2	5.636777e-03	CX3CL1	6.690501e-04
PDE8A	3.900005e-02	SLC8A2	2.894775e-06
DUSP9	4.039371e-02	CAPZA2	4.511690e-03
MYO19	2.903469e-04	ALAS1	6.907514e-20
ELK3	1.613424e-06	RFX5	2.894775e-06
ASXL1	2.894775e-06	PWP1	6.907514e-20
SH3BP2	1.693934e-02	MPHOSPH8	6.907514e-20
CDR2L	3.376847e-02	SUMO3	1.237072e-02
MTMR11	9.232795e-03	ME3	6.907514e-20
CDC42EP1	4.480398e-02	RP11-395L14.17	6.907514e-20
KLRC4-KLRK1	2.314734e-03	SDHD	8.687259e-05
ETS1	3.420339e-02	RP11-29H23.5	1.693567e-03
IL2RB	1.946878e-02	POLRMT	6.205353e-04
SLC7A7	1.575203e-04	HTT	6.907514e-20
RBM7	1.791045e-04	POLR2F	1.135811e-02
CXCR4	6.907514e-20	SLC25A12	6.907514e-20
VEGFB	7.638889e-04	GCAT	1.613424e-06
EHMT1	6.907514e-20	KCNN2	6.907514e-20
RP11-235E17.2	7.921007e-05	CHMP2A	8.532423e-06
TRIM22	1.613424e-06	TEX10	1.102015e-04
PRDM16	4.728889e-04	APOO	6.907514e-20
RP1-37E16.12	3.792473e-02	ACACA	6.907514e-20
FDXR	1.959303e-02	SCG2	6.907514e-20
AMN	1.182451e-02	DEF8	6.907514e-20
SLC7A9	1.849137e-02	GPKOW	6.907514e-20
TRPS1	6.907514e-20	MRPL16	2.894775e-06
COL21A1	1.562028e-02	LRRC8B	6.907514e-20
RBFA	2.521301e-02	EIF2B2	3.655855e-04
FGFR2	1.613424e-06	DNAJC11	6.550647e-03
USP6	1.613424e-06	MRPS18A	6.907514e-20
SLC2A4RG	6.020558e-04	GRPEL1	6.907514e-20
RPL37	3.244147e-03	TMEM189-UBE2V1	1.430230e-03
POU2F2	1.586820e-04	MCM6	7.127776e-04
QKI	6.907514e-20	STX7	2.110940e-03
Y_RNA	6.907514e-20	TOPBP1	6.070812e-04
KLHL24	1.390250e-03	TXNDC15	2.529084e-05
GREB1L	5.261155e-03	XPC	6.826286e-04
KCNJ16	2.182845e-05	ADCY1	6.907514e-20
MTMR10	3.023141e-03	FOXK2	4.322935e-05
RP11-804A23.4	6.560927e-03	RPA2	3.949586e-03
TMEM204	1.607614e-02	AC079250.1	5.790258e-03
EMP1	6.907514e-20	PSMD12	6.907514e-20
ROBO4	2.894775e-06	PTGES2	1.120536e-04
CD4	9.628345e-03	PPFIA4	3.915984e-05
DOK1	6.907514e-20	CD59	1.023053e-02
ERF	6.747906e-03	PCDHA1	2.003070e-02
KLF4	6.907514e-20	PRKAR1A	6.907514e-20
MUC1	1.129465e-05	RWDD2B	6.907514e-20
LITAF	4.583500e-03	P2RX5	6.907514e-20
UBA7	1.546602e-04	TIMM10	1.613424e-06
EDAR	2.000592e-03	COX7C	6.907514e-20
ENTPD2	6.907514e-20	TMEM127	1.818182e-04
AKAP10	7.418584e-03	UAP1	2.327962e-03
IL2RG	6.226350e-04	FBXO28	6.907514e-20
PRB4	1.941078e-04	DHX16	2.894775e-06
PRKY	4.700087e-03	AIMP2	6.907514e-20
PRPH	6.041626e-03	TUBA3C	6.907514e-20
GPR124	9.074573e-04	WDR37	1.813405e-03
STAC	4.398363e-03	CPNE1	6.553240e-03
SLC22A18AS	8.227228e-03	CCDC51	1.055855e-04
MAP3K1	1.613424e-06	TCP1	6.907514e-20
ANP32A	6.907514e-20	RP11-574F21.3	2.894775e-06
PRKCA	2.494445e-02	PWP2	1.254181e-05
NHLRC2	3.102695e-02	RACGAP1	3.053350e-02
NBR2	6.907514e-20	YIF1A	2.247486e-03
DNASE2	4.032609e-02	RP11-111K18.1	6.907514e-20
DMPK	6.219355e-04	FTSJ2	1.793830e-03
FA2H	2.273598e-02	LY6E	8.101102e-05
MAPK7	2.276352e-02	VDAC1	6.907514e-20
UBTD1	2.153996e-02	PPP1CA	6.907514e-20
WHAMMP3	6.907514e-20	STK38L	1.265298e-02
GJD2	4.016002e-02	USP20	1.808455e-02
FZD1	1.359844e-03	EMC3	6.907514e-20
POLD1	4.415189e-04	SCAND1	8.003461e-05
PHF21A	2.091273e-04	RAB3A	1.067115e-03
LMOD1	3.217713e-02	BAIAP3	6.601744e-03
PITPNB	6.907514e-20	NDUFB4	6.907514e-20
SERPINB8	3.892864e-03	RP5-1053E7.1	1.818182e-04
GPR4	6.907514e-20	EMC2	2.227749e-02
NOVA2	4.603442e-02	CUL1	6.907514e-20
LST1	1.551407e-02	REPS2	6.907514e-20
PON2	1.079718e-02	CSE1L	6.907514e-20
RP1-240B8.3	3.686194e-03	ATRN	6.907514e-20
S1PR1	2.254930e-02	AZIN1	1.221146e-03
EIF2C3	1.132467e-02	SEC23A	4.312062e-02
PDZD2	2.071197e-05	HSPA8	6.907514e-20
SPHK1	4.917429e-02	PITPNA	6.907514e-20
RGS16	4.683206e-02	CTSB	6.907514e-20
ZNF160	1.284346e-03	ZNF211	8.574015e-04
SMC3	4.776724e-02	TUB	2.182845e-05
SMAD6	6.907514e-20	IFIT1	3.100198e-05
RASSF8	8.687259e-05	EMC8	2.406925e-03
S100PBP	2.490421e-04	MARCH2	4.411594e-02
ADRB1	9.074573e-04	ARF5	6.907514e-20
TCF7L2	2.835271e-04	MARCKS	3.684144e-02
PGLYRP4	1.933511e-04	STK25	2.894775e-06
COPZ2	1.973944e-05	MEAF6	1.613424e-06
SCARA3	6.907514e-20	SRI	6.923838e-05
PRKG1	2.228090e-02	KHDRBS3	4.180696e-02
IFI16	6.907514e-20	NOL4	6.907514e-20
CTD-3126B10.1	1.049265e-02	IPO7	5.963819e-04
ANK3	3.605669e-02	CTD-2323K18.1	1.613424e-06
FRMD4B	1.537835e-04	UPP1	2.991092e-04
MYO15B	1.741693e-05	TH1L	2.991092e-04
SLC6A12	6.907514e-20	SRPR	1.613424e-06
OSMR	8.532423e-06	POLR3B	6.907514e-20
PCM1	2.358264e-04	SSNA1	2.927131e-02
RABGAP1	2.021576e-02	SNAPC5	6.907514e-20
PLEKHG3	9.628009e-04	STOML1	1.346905e-04
GDPD3	6.907514e-20	CCDC85B	2.894775e-06
NAGA	3.244513e-02	NDUFS7	6.907514e-20
GGTLC1	3.807776e-02	SEC22B	2.071197e-05
CASKIN2	2.652951e-02	LRPPRC	8.687259e-05
RP11-192H23.4	2.530518e-03	CCBL1	7.889845e-03
GJA4	5.967971e-03	SH3BP1	4.667577e-05
ZBTB20	6.907514e-20	CIRBP	1.738088e-04
CD3D	3.307628e-03	LRRC49	6.907514e-20
OR10H5	9.523810e-03	THAP4	5.169701e-05
TGM5	4.339743e-02	ATG5	6.907514e-20
GPR116	4.308159e-02	NIPSNAP1	1.209907e-02
ITPR2	3.614016e-04	SLBP	5.145828e-04
ZC3H11A	6.907514e-20	CD320	2.926554e-03
FZD7	1.791045e-04	HRAS	1.376273e-05
ABHD4	3.367991e-03	FBXL15	1.732772e-04
TRIM14	9.270546e-03	DENR	6.907514e-20
CTD-2555K7.2	2.070327e-02	ABCE1	1.420396e-04
MEF2BNB	2.791313e-02	FAM13A	8.003461e-05
ASCL1	2.814041e-02	PRKAR1B	1.518394e-04
ST18	4.081136e-03	UBE2D2	6.907514e-20
SLC7A11	5.471156e-03	ZNF32	2.210588e-04
TSPAN1	1.508325e-02	LSM7	6.907514e-20
PIK3CB	1.051282e-03	TACO1	4.084393e-04
CYP3A4	1.096240e-03	ALDH5A1	4.346774e-03
SLC38A3	1.624880e-02	TOR1B	1.708340e-02
CD34	8.704570e-04	RABEP1	6.907514e-20
SMPDL3B	1.488591e-03	IMP4	6.907514e-20
PPFIA1	2.894775e-06	PSMD11	6.907514e-20
SAR1B	2.770213e-02	CHCHD8	2.608811e-02
PADI1	4.061558e-02	UTP14C	3.149610e-02
MAT1A	2.386759e-02	GRINA	9.682116e-04
CASP7	6.907514e-20	GS1-124K5.12	1.129465e-05
TMEM51	8.046836e-03	PCMT1	6.907514e-20
ISYNA1	5.052042e-03	ZNF428	3.832729e-02
GNG12	6.907514e-20	CREB3	3.263033e-03
STARD8	3.283473e-05	KIAA1279	6.907514e-20
HRH2	4.735967e-03	SREBF2	3.153330e-02
FBLN1	5.483787e-03	HARS2	2.071197e-05
TMX1	9.063766e-05	ATP6AP2	1.868161e-05
ARHGEF5	6.507906e-03	EBAG9	1.878369e-02
NT5C	4.440190e-02	AMYP1	2.408775e-03
HIN1L	1.497002e-02	BAIAP2	2.894775e-06
ARHGAP29	4.770017e-05	YLPM1	4.096442e-05
IRF7	1.057985e-03	SHROOM2	6.907514e-20
TFCP2L1	3.914258e-02	POLR2K	6.907514e-20
TCL1B	1.107164e-02	KDM1A	6.907514e-20
KIAA1551	2.182845e-05	SRM	2.902941e-05
CD300A	3.473799e-02	ATIC	6.907514e-20
AC013461.1	6.907514e-20	TCTA	1.223945e-02
NUMA1	3.152341e-03	DHX15	6.907514e-20
CPQ	3.100198e-05	SH3BGRL3	2.384048e-02
GEM	3.397646e-05	SFPQ	1.746319e-03
NR2F2	4.322935e-05	APRT	1.844140e-04
CERS4	2.177506e-04	FAM173A	1.774322e-04
SLC27A3	1.827846e-02	MTERFD1	5.210809e-04
ZC3HAV1	6.907514e-20	TMED3	6.907514e-20
SH2D4A	5.710021e-03	TMEM131	2.989390e-02
ARHGEF15	1.280722e-03	CCT6A	7.388815e-03
CD180	9.935316e-03	PCNP	4.667577e-05
PRDM14	1.465841e-02	STAT4	6.907514e-20
CTC-338M12.4	1.020529e-02	KIAA1644	2.894775e-06
ZNF37A	1.456356e-03	THYN1	6.907514e-20
PCOLCE	1.447735e-02	PIGZ	2.968809e-04
SLC14A1	1.502732e-05	IDH2	2.892282e-03
SLC35F2	6.644518e-04	ELAC2	1.029282e-03
SERTAD3	6.907514e-20	NUP205	1.236107e-04
DNALI1	1.271287e-02	MAP1S	1.745984e-04
ATP10B	4.407330e-05	BTN2A1	6.907514e-20
LRCH3	6.907514e-20	ATG13	1.188185e-02
GALNT10	1.229816e-02	ZNF337	2.426805e-03
TGFB3	1.502732e-05	ANKRD17	1.973944e-05
RP4-753P9.3	1.389601e-02	NEFL	5.169701e-05
TSPAN4	1.639644e-03	HMGCS1	9.487805e-04
RYK	2.024837e-02	SGSH	1.549321e-02
IL17RC	4.570399e-03	IFT122	2.894775e-06
PRLH	2.129313e-02	MRPL9	6.907514e-20
PSG9	8.260789e-03	CHST1	1.241321e-02
LGR4	1.850331e-02	PIK3R4	4.407330e-05
HNF1B	8.303677e-05	TTC13	6.907514e-20
RGS1	3.100198e-05	PTK2B	6.907514e-20
C1QTNF1	1.867489e-02	TPST1	1.780741e-02
IGFBP4	4.931707e-02	DNAJB14	9.675597e-03
CSF1	6.832637e-03	RPS4Y1	4.910124e-03
RPL13P5	2.894775e-06	TAF2	6.239661e-03
PREX2	1.548907e-03	CACNB3	1.898394e-02
ZFHX4	3.958785e-04	CORO1C	1.804647e-03
ELN	6.907514e-20	SART1	3.100559e-04
FBRS	4.165824e-03	RPS7P1	2.894775e-06
TBC1D2	2.071197e-05	TIMM23	6.907514e-20
PARP11	2.496221e-03	PSMD5	1.279706e-02
WNT2	4.283943e-02	BECN1	8.687259e-05
NOTCH3	1.525697e-03	EPHB6	7.159221e-06
OLFML2A	4.843002e-04	ARFGEF2	4.497694e-03
SCAF4	6.907514e-20	KPNA3	4.324809e-04
CEP290	5.892037e-04	MYOM2	2.421925e-05
ITSN2	2.894775e-06	HERC6	2.685621e-03
PRDM12	1.188185e-02	GTF2E1	1.973944e-05
AL773572.7	6.907514e-20	ASB6	6.907514e-20
MTRR	3.299974e-02	THTPA	1.582809e-02
CD44	6.907514e-20	NDUFS4	6.907514e-20
RAB30	7.745925e-03	TBCC	6.907514e-20
ARAP3	2.894775e-06	AC083899.3	1.502732e-05
KCNG1	4.115821e-02	FRMPD4	2.894775e-06
ALOX15B	6.907514e-20	UBE2G1	3.614016e-04
MARCH3	1.620089e-05	GMPR2	6.907514e-20
PDLIM1	4.918748e-03	CTD-2643K12.1	1.114027e-03
RASA4B	1.841356e-03	SYT11	1.246395e-02
CEP97	3.276631e-02	TRPC1	1.887694e-03
PRF1	6.907514e-20	PLEKHB2	6.907514e-20
PYY2	1.265298e-02	TOLLIP	6.907514e-20
ST3GAL1	1.851302e-04	PIGH	6.907514e-20
CD302	6.952923e-03	BCR	7.313696e-03
ZEB2	5.737173e-03	PKNOX2	4.667577e-05
CNR2	1.127434e-02	USPL1	1.996052e-02
NR6A1	6.464318e-03	WDR12	9.469092e-05
RASGRP3	4.461731e-04	AAR2	1.733849e-02
ADAMTS2	3.935939e-04	CYB5A	2.071197e-05
VCAN	6.907514e-20	VRK1	2.124135e-04
IKBKB	1.535391e-03	BCCIP	6.907514e-20
ITGA8	5.986033e-05	AC010170.1	6.199491e-05
TRGC2	2.239002e-03	RRM1	5.983571e-04
GJC1	1.613424e-06	YIPF1	4.096442e-05
GLTPP1	6.907514e-20	ADIPOR1	6.907514e-20
EIF4EBP1	2.069500e-03	SRPK1	5.002213e-04
YBX2	3.875125e-04	KIAA0368	6.907514e-20
COLEC12	6.907514e-20	COPS3	6.907514e-20
PHACTR4	2.108394e-03	TAF1D	4.096442e-05
G6PC2	4.501470e-03	GPR19	1.363683e-04
PRMT2	3.487222e-02	LARGE	6.907514e-20
PML	9.501706e-03	SNRPB	2.421925e-05
ALDH1A2	1.091857e-02	GABRA1	6.907514e-20
ZNF552	7.363560e-04	MEST	6.907514e-20
DGKG	6.907514e-20	PMM1	6.907514e-20
PIP	2.022331e-03	FAM162A	6.907514e-20
ZBTB40	8.044832e-04	HSD17B11	3.502415e-05
DDX39B	6.907514e-20	APLP2	6.907514e-20
BHLHE41	2.894775e-06	HNRNPA0	1.169591e-04
RIN3	8.081280e-03	GLA	3.491012e-02
LAT2	3.511929e-03	CACNA2D1	1.813405e-03
MICALL2	6.907514e-20	HN1	6.907514e-20
SRGN	1.900935e-02	DDX50P1	6.907514e-20
EPB41L4A	2.065838e-02	KPNA6	2.917372e-04
RAI14	6.907514e-20	COX7B	6.907514e-20
HEYL	1.908806e-03	CACNG3	6.907514e-20
IGLV3-19	1.783103e-03	ITFG1	6.907514e-20
ACSM5	6.907514e-20	SNCB	6.907514e-20
PCSK7	6.907514e-20	ATP13A2	6.907514e-20
SGSM2	5.463090e-03	RPH3A	6.907514e-20
NAT6	4.309184e-04	DUSP12	1.129465e-05
PGPEP1	7.343921e-04	PID1	3.075203e-04
EPB41L1	2.775223e-02	HLF	3.283473e-05
TMEM63A	1.419495e-03	PSMC4	6.907514e-20
CDCA3	2.270736e-02	MCTP1	4.479657e-02
AQP6	4.214105e-02	PIGT	2.071197e-05
IPO8	6.907514e-20	CBR1	1.736568e-03
ACSS3	6.907514e-20	AP5M1	1.973944e-05
TAF1	1.500171e-02	MFF	6.907514e-20
IGLL5	2.814736e-03	RP11-644F5.10	7.937399e-03
FOXF2	1.040187e-02	BCS1L	6.907514e-20
KIR2DP1	1.533891e-02	ZC3H13	1.008320e-02
RPS6KA1	6.977449e-03	CDK20	6.907514e-20
NFATC1	6.907514e-20	VSNL1	6.907514e-20
BEST1	2.081952e-03	LARP6	2.876385e-02
BTNL8	4.373137e-02	SUMO2P1	6.907514e-20
PTPN13	8.239380e-03	MAN1B1	1.015127e-02
CROCC	1.317686e-04	ELMO2	1.785311e-03
DLC1	6.907514e-20	ATF6	4.484305e-05
RP11-429B14.4	7.249305e-04	AP2A2	6.907514e-20
NPFF	3.992540e-03	PUS7	2.295275e-02
MX2	1.733182e-03	AGPAT3	2.031204e-04
PHKA1	6.287398e-03	PARP2	6.907514e-20
TEAD1	2.894775e-06	ARF3	2.894775e-06
POU3F3	2.868195e-04	PEPD	2.894775e-06
THOC2	5.790258e-03	COPZ1	1.254181e-05
CYP1A2	3.798852e-04	TUBG2	6.907514e-20
H6PD	1.732772e-04	CTR9	3.899564e-03
ACVRL1	2.894775e-06	RLF	3.669137e-04
PSG1	3.544034e-03	ECSIT	3.502415e-05
MYT1	3.740193e-04	PTPRD	2.053440e-03
GSTK1	4.431875e-02	PEMT	2.652813e-03
KLHDC4	1.613424e-06	TRAPPC3	3.100198e-05
PTRF	6.907514e-20	ZBTB24	1.376273e-05
KAT2B	6.907514e-20	POLD2	9.957699e-03
FKBP10	4.175666e-04	SDF2	3.029025e-03
ARSD	6.907514e-20	EMC9	6.907514e-20
SEMA3G	3.875125e-04	RNF123	1.877099e-04
FERMT1	1.741693e-05	PNPO	6.907514e-20
CHST11	7.096347e-03	RPF1	2.894775e-06
PSPH	1.856426e-03	RANGRF	6.907514e-20
CACNA2D2	5.734397e-03	MBOAT7	6.907514e-20
GPRIN2	4.355831e-02	RP11-15K19.2	6.907514e-20
IRF1	3.102144e-03	DKK3	1.613424e-06
CASP10	2.071197e-05	PMS1	5.969398e-03
DOK3	8.287886e-04	B4GALT3	2.165642e-03
DOCK6	6.907514e-20	STX2	8.687259e-05
AVIL	2.071197e-05	DYNC1LI1	6.907514e-20
APOL3	4.574042e-05	OCEL1	3.576701e-02
SLC9B2	8.760621e-03	PREB	3.740193e-04
SIK1	4.309184e-04	NISCH	2.030014e-03
HSD17B7P2	1.941078e-04	RSL24D1	6.907514e-20
OR7A5	3.640793e-03	DHX29	3.935939e-04
MDM2	8.023614e-04	SYT1	1.591344e-03
GMIP	1.085631e-02	AAAS	1.955306e-02
MLL	3.026058e-04	MPC2	6.907514e-20
KCNJ5	1.131423e-02	XRCC1	2.813698e-02
SLC13A4	6.321839e-04	ARPC1A	6.907514e-20
NBR1	2.490421e-04	PSMD3	1.309827e-02
LIMA1	1.613424e-06	WDR44	4.744582e-02
SERHL	2.799026e-02	ADH5	3.283473e-05
ABCA1	1.613424e-06	GCA	4.431041e-03
CA1	5.162086e-04	RALGAPA1P	8.854051e-03
CD38	1.081197e-02	CCDC25	6.907514e-20
MYO1F	2.529084e-05	POP4	6.907514e-20
EPB41	2.340416e-02	MARC1	1.338957e-02
SMC1A	1.613424e-06	DNAL4	1.613424e-06
TRIP10	1.741693e-05	AVL9	6.907514e-20
APAF1	3.421573e-02	MED15	3.549813e-02
PLAUR	3.142398e-03	DSTYK	4.096442e-05
HIP1	3.502415e-05	CAMK1G	6.907514e-20
TNFRSF1B	1.741693e-05	TSSC1	6.907514e-20
USH1C	1.613424e-06	SMS	3.283473e-05
TNXA	1.908806e-03	ZCCHC2	4.825707e-02
FAM172A	3.098070e-02	LGMN	3.283473e-05
ZNF93	3.830058e-04	TAF9	6.907514e-20
PROP1	8.532423e-06	DNM1L	6.907514e-20
ITGAX	1.738088e-04	SYN2	6.907514e-20
IL13RA1	2.965688e-02	MTR	7.500629e-04
SLCO2A1	4.464525e-03	HMGCR	6.907514e-20
SOCS3	1.613424e-06	CRNKL1	6.907514e-20
TNFAIP3	2.421925e-05	GCSHP5	1.236107e-04
RGS12	6.907514e-20	KCNF1	6.907514e-20
FAM111A	6.428999e-04	MAN2B2	2.894775e-06
SLC12A4	4.831379e-03	DPP8	2.894775e-06
KIR2DL2	6.084930e-04	PRPS1	6.907514e-20
MCM5	4.108275e-02	POLR3E	1.062375e-04
ATP11A	3.555674e-02	RNF113A	6.907514e-20
CLDN15	6.907514e-20	CASD1	6.907514e-20
LEPREL4	3.021148e-05	PRSS3P2	2.345131e-02
ZBTB39	4.924220e-02	CHRNB2	3.053333e-03
TRMT2B	7.489634e-03	AGGF1	1.508665e-04
DPF3	6.907514e-20	KIAA0430	1.624075e-02
PITPNC1	3.824549e-05	MAK16	6.907514e-20
DDX6	1.189358e-04	RBM42	2.264687e-03
EPOR	6.907514e-20	TM9SF3	4.105287e-02
ARHGEF26	7.269577e-03	FJX1	2.790390e-04
LINC00652	6.433589e-03	ZMYM3	1.318863e-02
IL18BP	1.390250e-03	LRRC20	6.907514e-20
GGT5	2.748899e-03	EHD3	1.745984e-04
ACVR1B	1.616302e-02	MTX2	6.907514e-20
FERMT2	3.083123e-03	POMP	8.852802e-03
MYOF	7.291327e-05	PAFAH1B3	4.976563e-03
PITPNM3	2.770443e-02	CAPZB	3.697692e-03
PARVA	2.345290e-02	MRPS14	1.502732e-05
RGR	6.907514e-20	HNRNPA2B1	1.699614e-03
GRB7	1.319214e-02	GLS	6.907514e-20
BMP7	2.894775e-06	SLITRK5	6.907514e-20
TP53I3	3.909853e-02	GSPT2	3.283473e-05
ECE2	1.865122e-02	PSAP	4.400832e-03
TLR5	6.907514e-20	MBOAT2	1.844140e-04
CAST	2.252095e-03	SATB2	4.667577e-05
FSTL1	4.226675e-02	EIF2S1	1.877099e-04
CAPN2	6.907514e-20	RNF24	2.611762e-04
BTK	7.745502e-03	FAM50B	3.100198e-05
ZNF669	1.969596e-03	COPS2	1.197917e-04
RREB1	6.907514e-20	CLASP2	5.330172e-04
BPIFA1	1.035100e-02	MBTPS2	7.551756e-04
PAPSS2	2.071197e-05	MORF4	1.376273e-05
ACSL5	3.721424e-03	MIR22HG	6.907514e-20
IRAK1	7.139704e-03	VKORC1	1.352386e-02
HIST1H4I	2.266904e-02	PCCB	6.907514e-20
CILP	4.480337e-03	LRPAP1	6.907514e-20
SNAPC1	3.950818e-04	ZBTB11	6.905169e-03
ZNF562	1.868161e-05	SLC7A1	1.062375e-04
LY6G6C	1.877099e-04	CTPS1	6.907514e-20
IRF2	2.764366e-04	CRELD1	6.907514e-20
CLU	4.395360e-02	KIAA1045	6.907514e-20
ZNF219	6.198347e-04	HEATR6	1.738088e-04
EWSR1	2.676729e-02	NAPG	7.297184e-04
SMAD5	2.025700e-02	SRSF2	6.907514e-20
BRD8	6.907514e-20	HTR2A	2.071197e-05
SCNN1A	6.064412e-03	CHPF2	1.039594e-02
GP1BA	6.318484e-03	MT1P3	1.741693e-05
DENND1C	4.770017e-05	PPM1G	9.168095e-04
IL10RA	8.848899e-03	MKKS	6.907514e-20
COBLL1	1.955306e-02	PSMD13	6.907514e-20
PRKD2	1.943434e-02	RP11-44F14.11	6.907514e-20
CCL14	3.748588e-02	ARF1	6.907514e-20
NCAPD2	2.598397e-03	TSPYL1	2.164654e-03
CREB3L1	1.732772e-04	PPP2R5E	6.907514e-20
TBX19	1.613424e-06	PDIA6	6.907514e-20
IGSF9B	3.419384e-02	NDFIP1	6.907514e-20
COL5A1	3.879975e-04	CIAPIN1	6.907514e-20
SERPINA5	1.122498e-03	TBP	6.907514e-20
PTGER4P3	3.487233e-03	PRMT8	6.907514e-20
SNAP23	7.094521e-05	ANXA7	1.376273e-05
LPP	6.907514e-20	IFT46	3.051752e-03
BACE2	1.868161e-05	LCMT2	3.879975e-04
CLK3	2.140659e-03	TYW1B	5.789356e-05
LCN2	7.567043e-03	SETBP1	3.477000e-03
ZG16	1.743590e-02	IQCB1	2.008821e-02
BIN2	6.907514e-20	BCAS3	6.907514e-20
GOLGA8C	9.328115e-04	MRPL40	6.907514e-20
HIF3A	6.907514e-20	GLT25D2	3.100198e-05
MECOM	6.907514e-20	SCN2B	6.907514e-20
CCL21	5.511241e-03	LMTK2	6.907514e-20
MAPKAPK2	6.907514e-20	ZNF184	2.894775e-06
TGFB2	1.613424e-06	TRMT61B	1.667906e-02
ADRB2	6.459882e-04	GAA	3.081480e-02
DAB2	7.194002e-04	SLC27A5	1.025804e-04
IL16	1.317686e-04	EGR1	2.592354e-03
CCDC85C	2.894775e-06	TFPT	6.907514e-20
SLC35D2	4.129877e-03	RAD51C	6.907514e-20
SZT2	1.387013e-02	YWHAZ	6.907514e-20
YES1	5.511241e-03	ENDOG	6.907514e-20
DCLRE1C	6.907514e-20	TCEB1	1.020529e-02
RP11-474N8.5	9.513364e-04	TLN2	6.907514e-20
DENND4C	6.578160e-03	ACOT13	6.907514e-20
IVL	9.367669e-03	SELRC1	1.492374e-02
HEY2	6.907514e-20	TTLL7	2.210588e-04
PCDHGA10	6.907514e-20	WDFY3	2.092629e-03
U6	6.907514e-20	HMOX2	6.907514e-20
SALL1	3.669137e-04	GNL1	1.254181e-05
FMO4	8.687259e-05	NME5	2.377970e-02
GTF2H2C	2.949478e-03	TPST2	1.133369e-02
RP11-473M20.14	4.160685e-02	GMPSP1	2.894775e-06
STAG1	1.283806e-02	KAZN	1.680757e-04
SEMA4A	2.117510e-02	SEZ6L	1.254181e-05
RNASE3	3.401501e-02	G3BP2	1.254181e-05
MDM4	6.907514e-20	ATPIF1	2.894775e-06
CD1A	2.541801e-03	GNL3	2.439148e-03
FGL1	1.290253e-02	ZNF529	1.613424e-06
LEF1	6.907514e-20	SNRPF	6.907514e-20
SERPINA4	5.525801e-03	ADSS	3.100198e-05
SP1	4.472100e-03	RABGGTB	6.907514e-20
NEK1	6.781456e-03	FAM208A	4.017594e-02
NCR1	2.996568e-02	ETF1P1	5.169701e-05
MKLN1	2.296195e-02	GAS6	4.914984e-04
IKZF4	1.300478e-02	PRSS3	6.907514e-20
BAHCC1	2.308580e-05	RP11-255N24.4	6.907514e-20
FAM114A1	6.907514e-20	ARL4D	1.933511e-04
MFNG	5.734767e-06	TXNDC5	2.185952e-04
CASQ2	1.414134e-02	SUMO1	6.907514e-20
P2RX1	1.924411e-02	CDC37	6.907514e-20
CD33	2.474820e-04	EXTL1	1.049976e-02
NCOR1	1.638297e-02	GTDC1	1.129235e-04
NAGLU	1.159302e-02	CAMK1D	2.894775e-06
IGLV3-10	2.996255e-04	RPN2	6.907514e-20
TRAV8-6	7.783190e-03	FUCA1	6.907514e-20
GUSBP11	9.582928e-04	SLC35A5	4.128013e-03
ZMYM5	6.907514e-20	SMYD5	6.351490e-03
SCN10A	3.915984e-05	VDAC3	6.907514e-20
PTCH1	6.328788e-04	DOK5	4.435289e-03
IFNA10	4.865260e-02	RIMBP2	2.182845e-05
TAF4	6.887193e-04	ACD	4.370550e-03
GAST	4.601516e-02	WIPF2	4.196087e-02
TMPRSS11D	9.679300e-03	MATK	2.894775e-06
CD2	4.395360e-02	PRKCI	2.291593e-02
RHOQ	6.907514e-20	DPAGT1	1.252654e-03
SIGLEC15	1.613424e-06	RP11-13N13.2	6.907514e-20
DCLRE1B	2.608811e-02	DNAJC12	2.996255e-04
PLEK	1.062375e-04	ZMAT4	6.907514e-20
EMP3	3.723724e-05	DCUN1D2	9.815152e-03
ACRV1	2.507012e-03	AP3B2	6.907514e-20
CTSS	3.824549e-05	SUOX	2.894775e-06
POU5F1P3	3.526980e-03	ARMC1	3.042562e-03
PLOD2	3.428156e-03	TSPYL5	6.907514e-20
ZNF787	3.717941e-02	FBXO7	1.025804e-04
APOBEC2	1.111810e-04	GOLGA5	1.376273e-05
MED13	8.763493e-05	PET112	6.907514e-20
ZNF131	2.439962e-04	BCKDK	3.765470e-03
PLA2G2A	2.772983e-02	ARHGEF7	2.868195e-04
GIMAP4	3.492105e-02	RP11-263K19.6	8.227558e-03
SMCP	2.894775e-06	TMEM11	4.407330e-05
PPIC	6.907514e-20	PPP2R5B	1.296008e-04
F7	6.907514e-20	TMEM14D	1.741693e-05
EPN3	2.182845e-05	NT5DC3	1.613424e-06
YAP1	6.907514e-20	CLPP	2.529084e-05
MYBPH	1.616941e-02	YWHAH	6.907514e-20
FZD9	1.126684e-02	SLC24A3	1.684482e-03
RP11-680F8.4	5.437352e-04	DUSP22	1.993308e-02
MCL1	5.821195e-03	ZFPM2	6.907514e-20
UBE2C	7.363560e-04	CX3CR1	3.138252e-02
CD84	6.907514e-20	MED9	7.094521e-05
HOXB2	6.226669e-03	AHCY	1.613424e-06
EYA1	4.037936e-02	ATG4B	6.907514e-20
P2RY6	8.594199e-04	TGFBRAP1	3.083061e-02
REST	6.907514e-20	PPP4C	1.851747e-02
PSME4	1.668187e-02	OXR1	4.574042e-05
RETN	1.811970e-03	WARS	6.907514e-20
RBM47	3.195573e-02	RP11-298C3.2	6.907514e-20
IL1R1	2.182845e-05	TMEM41B	4.096442e-05
ICAM1	3.352062e-02	ABCF1	2.529084e-05
KDSR	2.736191e-03	MTCH2	6.907514e-20
MYOM1	2.192410e-02	FUT5	2.894775e-06
STEAP3	1.447735e-02	ZNF259	6.907514e-20
CD163	4.641012e-04	SUPV3L1	1.613424e-06
RP11-499P20.2	2.243856e-03	SNRPA1	6.907514e-20
PERP	1.359544e-02	TRPC4AP	6.907514e-20
FKBP5	2.693595e-03	F8	1.613424e-06
BMP1	8.205128e-04	RP11-15J10.1	1.172251e-02
CPEB3	8.728986e-03	TMEM248	4.177731e-02
SMAGP	9.564238e-03	FHOD3	6.907514e-20
KCNJ8	2.589055e-02	USP13	1.401406e-02
MTSS1L	1.693194e-03	KHDRBS1	3.138252e-02
HMG20B	5.120056e-04	PPM1H	6.907514e-20
HLX	4.604625e-02	LYRM4	3.915984e-05
PMFBP1	1.613424e-06	DCAF6	6.907514e-20
ALPK1	6.006581e-03	NUP107	5.214736e-03
EIF4A1	5.986033e-05	AARSD1	6.907514e-20
S100A4	1.130697e-03	MRPL22	1.502732e-05
RBPMS	6.907514e-20	CD200	6.907514e-20
RPS20P22	1.973944e-05	PION	3.283473e-05
RP11-395B7.7	6.907514e-20	KCNK1	4.574042e-05
SMC5	6.907514e-20	EHMT2	2.830273e-02
POLQ	3.005072e-03	TKT	6.907514e-20
LPAR6	4.888824e-02	SUV420H1	5.283130e-03
GPC4	3.289686e-02	PHLPP2	1.384220e-03
WNK1	6.907514e-20	AP3S2	6.113123e-04
RP11-261C10.3	2.741415e-04	SPRY4	1.452287e-02
PIK3R5	6.907514e-20	LRRC59	2.894775e-06
TSC22D2	6.907514e-20	POLR1D	6.907514e-20
ANKRD40	1.319798e-02	AAGAB	1.620089e-05
RAMP2	3.868767e-03	DDOST	6.907514e-20
HIST1H1C	5.710207e-03	ATP9B	2.602975e-04
KLF11	8.350675e-03	RFPL1-AS1	1.197917e-04
SMTN	8.004660e-04	SHQ1	2.071197e-05
GPBP1L1	4.598669e-02	COQ3	1.376273e-05
ACAN	9.647631e-04	METTL13	1.870546e-04
CP	1.317686e-04	MCOLN1	1.804992e-03
SLC44A1	8.532423e-06	ZNHIT3	6.907514e-20
OLFML2B	9.380115e-03	TSPAN3	6.907514e-20
SVIL	8.145021e-04	TRAPPC4	5.734767e-06
RFX2	1.654889e-03	NQO2	6.907514e-20
MAML1	2.113577e-02	ANAPC13	1.844140e-04
TTC12	3.174969e-03	USP21	1.033349e-03
RP13-221M14.1	2.498061e-02	SLC35E3	4.217247e-04
BTBD7	6.907514e-20	HDHD1	1.458857e-02
DSCR4	2.640218e-02	CITED1	6.907514e-20
HAP1	1.297494e-02	SAP30BP	4.868659e-05
HSPB6	2.109581e-04	METAP2	5.352286e-04
RARA	1.677864e-02	EIF2AK1	6.907514e-20
FGR	6.907514e-20	KALRN	6.907514e-20
MICALL1	4.096442e-05	PPIB	1.207202e-04
STAG3L1	6.907514e-20	C1DP1	4.241934e-04
HMHA1	4.074149e-03	TPPP	1.393157e-04
ABCC3	1.872072e-02	SRA1	6.907514e-20
APH1A	5.685619e-05	ELOVL4	4.484305e-05
ST6GALNAC2	6.907514e-20	CAPRIN1	6.907514e-20
RFX4	6.907514e-20	USP25	6.113256e-03
HERC5	2.894775e-06	LANCL1	6.907514e-20
GID8	1.818182e-04	CAMKK2	6.907514e-20
BCAR3	1.305970e-04	RP11-49C24.1	8.099857e-03
PRRX1	1.440711e-03	MDN1	9.345194e-03
FAM60A	2.894775e-06	PFDN4	6.907514e-20
NOX1	2.110402e-03	POGLUT1	3.850583e-02
BACH1	1.076197e-03	IFIT5	7.977437e-03
LIMD1	6.907514e-20	PCCA	6.907514e-20
ALDH3A1	4.714634e-02	EIF2B3	6.907514e-20
DUSP10	4.277300e-02	TMEM151B	4.407330e-05
MTMR3	8.044832e-04	OSBP	1.613424e-06
UBIAD1	1.754227e-03	SLC25A28	6.907514e-20
OR2N1P	1.489188e-04	SETX	3.614016e-04
HBP1	6.907514e-20	NRSN2	1.182537e-02
CARD8	2.415985e-02	COX10	1.236610e-03
USP53	6.907514e-20	TFB1M	1.376273e-05
HAUS5	2.182845e-05	KIT	5.169701e-05
U73169.1	2.608528e-02	MPPED1	1.254181e-05
AFF4	6.907514e-20	RYR2	4.191766e-03
PAX6	5.629673e-03	JOSD1	9.478367e-03
CLN8	1.517809e-03	CRYZ	4.407330e-05
OGDH	2.321950e-02	EPHA4	6.907514e-20
VPS13C	9.268137e-05	CORO1A	6.907514e-20
ADORA2B	2.555856e-02	LIPA	1.973944e-05
HOXC13	2.078515e-02	TARS	3.910820e-02
EIF2AK3	3.427308e-04	RALB	1.062375e-04
ADM2	2.333870e-02	CSTF2T	5.628272e-04
HSD11B2	2.539864e-04	ABCC5	6.907514e-20
KLHL29	2.894775e-06	SCG3	3.100198e-05
GPR37	3.023010e-03	SF3A3	1.083050e-02
GYPB	6.690803e-03	THBS4	8.155672e-03
SH2D2A	1.919070e-02	SERF1B	4.327131e-06
RB1	5.671720e-04	GALC	6.907514e-20
CFHR1	3.289686e-02	PORCN	6.907514e-20
NUP188	2.519589e-03	SPIN2B	8.003461e-05
PRKD3	3.397646e-05	ITPKA	6.907514e-20
DEFA6	1.314495e-02	HTRA2	2.050226e-04
NANOGP8	1.806840e-03	CPSF6	8.763493e-05
ELK4	6.907514e-20	PDXK	1.564460e-02
AGFG2	1.129465e-05	DPM2	8.003461e-05
KIAA0494	1.055855e-04	MRPL17	6.907514e-20
KRT75	4.380440e-02	JAK1	2.665905e-04
TCF7L1	1.716350e-04	RRAGD	9.487805e-04
EFNA2	2.457050e-04	CWF19L1	2.948691e-03
NFATC4	1.091864e-04	RNF7	4.574042e-05
COX6A2	4.954053e-02	SLC25A11	6.907514e-20
PPP1R14D	1.784207e-03	BEND5	6.907514e-20
HGFAC	1.975107e-02	FAN1	4.715789e-02
SP110	5.127648e-03	NUP133	1.586820e-04
GOLGA2P5	5.580502e-03	ING4	1.613424e-06
RP11-181G12.2	2.054128e-02	NDUFA5	2.673135e-04
GABRQ	2.964953e-02	PILRB	4.748844e-02
OASL	8.042539e-04	TOMM70A	8.763493e-05
RBM41	4.144582e-03	ZNF133	6.907514e-20
PSG4	1.094373e-03	NACAD	2.260870e-04
INVS	1.726483e-02	PANK4	6.907514e-20
CSPG4	6.907514e-20	TRPM2	1.315926e-04
KIR2DS4	1.955306e-02	PRNP	2.894775e-06
CD6	5.026104e-04	SHANK2	2.894775e-06
ZDHHC8P1	1.415559e-02	AC034102.1	4.587003e-03
PRKX	6.907514e-20	DNAJA2	6.907514e-20
LLGL2	1.848437e-03	ICT1	6.907514e-20
LATS1	1.557581e-02	ZNF248	1.853385e-02
THSD4	4.484305e-05	SET	2.159323e-04
EFHC2	1.809030e-03	TPGS2	6.907514e-20
LYN	2.523659e-04	ATP6V1C1	6.907514e-20
KIAA0754	6.907514e-20	FAAH	2.421447e-04
RPL21P2	4.197656e-03	TMEM208	6.907514e-20
STAT2	2.894775e-06	RP11-287D1.3	6.907514e-20
DOT1L	6.645051e-03	GDAP1	6.907514e-20
KCNE2	2.489736e-02	UXS1	2.091273e-04
METTL8	1.865122e-02	DDX25	6.907514e-20
MICB	1.317686e-04	MLH3	3.588187e-04
RCVRN	2.494445e-02	BNIP3P1	4.448622e-04
FBXW4P1	4.340480e-02	NUP93	1.586820e-04
TAL1	2.894775e-06	CCDC91	6.622517e-05
RP13-362E11.2	8.728986e-03	SUPT7L	6.907514e-20
LINC00623	4.480398e-02	DNAJB6	1.653059e-04
NRG2	4.800955e-03	HCCS	6.907514e-20
TAS2R1	4.356566e-02	RTCA	1.868161e-05
SLC6A11	2.477490e-02	NEDD4L	6.907514e-20
PAWR	8.980026e-04	KIAA0196	6.907514e-20
FOSL1P1	7.714037e-05	SGCE	1.741693e-05
PADI3	3.760161e-02	ARL5A	7.595341e-03
CHRNA3	1.965314e-02	CTSD	6.560927e-03
AC022532.1	1.478316e-02	DOCK3	6.907514e-20
PZP	1.033349e-03	PEG10	8.567901e-03
TGIF2	1.062375e-04	APEH	1.657173e-03
IL37	2.350113e-02	NFU1	6.907514e-20
SLC2A9	3.986569e-03	FAM155A	6.907514e-20
TRGV5P	1.216469e-04	CHTOP	4.499510e-02
IGKV4-1	1.343476e-02	AC074182.1	9.563277e-05
FAM46A	1.240749e-03	SRGAP2	2.408775e-03
PLCE1	6.907514e-20	HUWE1	6.907514e-20
TSC22D4	5.169701e-05	SSBP1	6.907514e-20
SMEK1	3.950818e-04	KLHL18	6.149871e-04
SYK	3.781666e-04	TAF9B	6.907514e-20
CD3E	9.836999e-03	ACTR1A	6.907514e-20
PLA2G5	4.908105e-03	NEMF	2.583532e-02
CLCN1	4.340480e-02	ERI2	5.734767e-06
NUAK2	4.407330e-05	TDRD7	4.574042e-05
EYA2	4.126126e-04	ITPR1	6.907514e-20
RP11-134P9.1	3.824549e-05	NUP54	6.120162e-04
ALDH7A1	6.351490e-03	UQCR10	6.907514e-20
CD177	2.917372e-04	TMEM160	6.907514e-20
SUZ12	6.907514e-20	SCFD1	4.141537e-03
CLEC7A	2.894775e-06	SMG8	2.410624e-03
ENO3	6.907514e-20	DHPS	6.907514e-20
HEMK1	3.449419e-02	PYROXD1	4.407330e-05
UBE2I	3.027362e-02	PANK3	7.820137e-05
KIFC3	4.880858e-03	EBP	6.907514e-20
PLSCR1	1.731450e-02	TRIM68	1.610791e-02
CTLA4	2.083978e-03	GPR89B	1.613424e-06
TNFRSF10D	6.907514e-20	NDUFAF4	6.907514e-20
GFRA1	2.861699e-02	ADSL	6.907514e-20
SLC26A6	1.357995e-02	GABBR2	6.907514e-20
FER	1.105041e-02	TRA2A	4.288395e-02
ALLC	2.775556e-02	RCOR3	2.421925e-05
MYBL1	3.363111e-02	GABRD	6.907514e-20
SOS2	1.613424e-06	DCAF8	2.969441e-02
CEP104	6.907514e-20	ARHGEF9	1.613424e-06
CLCNKA	1.901141e-03	TSC22D3	5.798847e-03
OGFRL1	1.613424e-06	MRPL23	9.656791e-04
LTF	3.274140e-04	PRMT5	6.907514e-20
FAIM3	2.454560e-02	RPS2P46	7.468949e-04
KIR3DL3	1.900935e-02	TMEM97	6.907514e-20
HTR3A	1.254181e-05	SNRPA	8.687259e-05
DRAM1	3.283473e-05	CIDEC	4.962361e-03
SLC1A7	4.773789e-02	CIAO1	4.860581e-02
RP4-673D20.1	3.100198e-05	GDI2	4.274091e-03
TRDMT1	6.620856e-03	SURF2	2.100697e-02
HYDIN	3.429520e-03	ST6GALNAC5	6.907514e-20
TSPY2	6.907514e-20	THAP9-AS1	2.529084e-05
GID4	1.160418e-03	COA3	6.907514e-20
DCTN5	4.589363e-02	SCCPDH	6.907514e-20
LTA	9.797270e-04	MEN1	1.197917e-04
FMO2	6.907514e-20	RAE1	2.584645e-04
SPRR2D	3.283473e-05	HMGN4	4.667577e-05
IGHGP	4.725373e-02	KAT7	2.894775e-06
TYRL	2.608528e-02	COQ4	9.259259e-04
EPHA2	6.144433e-04	TNPO3	1.555352e-04
TEX13B	3.723724e-05	ZNF330	7.196598e-05
CTRL	2.596134e-02	SNCG	3.606873e-03
EPX	2.071197e-05	UNC13A	6.907514e-20
LRP2	2.472782e-02	DUT	4.641012e-04
ATF1	6.907514e-20	UPF3A	3.915984e-05
ABO	6.907514e-20	CBR3	4.096442e-05
KIAA0040	4.761335e-03	ATRX	6.907514e-20
CCR1	6.942681e-04	UTP3	1.892103e-02
TAAR5	5.210809e-04	UBE2K	4.776516e-03
BNIP2	3.390822e-02	INSIG2	6.907514e-20
SRP19	1.660214e-03	EIF3A	3.738452e-03
HGF	1.741693e-05	CCS	7.525566e-03
SOX13	4.574042e-05	CREBL2	1.433833e-02
EMR1	3.053333e-03	RER1	6.907514e-20
ADPGK	3.156202e-02	MRPL15	6.907514e-20
CAV2	3.171413e-03	PPP3CB	1.212282e-02
CARD10	3.570789e-03	PSEN2	6.907514e-20
ELF4	6.907514e-20	RP11-571M6.8	6.907514e-20
A1CF	1.989467e-02	NELL1	6.907514e-20
PGAM2	1.194793e-02	NCBP2	4.971751e-05
IKZF2	1.401259e-03	ADAM23	6.907514e-20
ZNF217	6.907514e-20	EXT2	2.529084e-05
SUCLG2	4.660857e-02	MAMLD1	1.376273e-05
ALAS2	1.453508e-02	PSMD9	1.371835e-02
MC2R	7.535251e-03	RMND5B	2.024189e-02
UEVLD	4.730539e-03	COX7BP1	6.907514e-20
TFAP2C	6.907514e-20	OXSR1	3.737702e-02
KDM5A	6.907514e-20	TSC2	2.545559e-03
RHCG	1.790262e-02	SETD4	7.291327e-05
TMEM38B	1.019934e-02	MAD2L1BP	6.907514e-20
TES	1.906271e-02	PMS2CL	6.907514e-20
GRIK5	1.990370e-03	DPY19L1	1.401259e-03
CYP4A11	4.131364e-02	ANKRD28	7.581908e-03
OR2H1	6.907514e-20	CCT5	1.062375e-04
PSG7	6.907514e-20	RNPEP	1.488028e-02
SLC29A2	1.411062e-03	UBA5	6.907514e-20
TNS1	1.620089e-05	VMP1	2.071197e-05
ACOX2	1.085914e-02	CANX	1.620089e-05
PVT1	2.912492e-02	DLGAP2	7.350470e-04
LYZL6	1.809030e-03	VAPA	6.907514e-20
RRAGC	3.466722e-03	GTF2E2	6.907514e-20
CD52	2.287175e-02	CPNE6	6.907514e-20
WEE1	3.100198e-05	GNAI1	6.149871e-04
ZNF516	1.024653e-03	PCYT2	9.628009e-04
IL22RA1	2.412534e-04	ASUN	2.786096e-02
CFDP1	6.923838e-05	PAICS	1.959021e-02
PAPPA2	4.868659e-05	HS3ST2	6.907514e-20
ASCL3	9.248852e-03	CCNL2	1.728154e-02
ASXL2	2.031204e-04	STARD13	4.808844e-02
ATP4A	8.364297e-04	SEPT7	6.907514e-20
FAM129A	9.641924e-03	FAM174B	6.907514e-20
RNF41	1.651467e-03	AGFG1	2.243366e-02
EXPH5	5.778240e-04	PSMA3	6.907514e-20
ADARB2	2.287203e-04	RNF115	2.093640e-03
OR2C1	1.376273e-05	ACTR2	1.738088e-04
ZNF33B	8.516596e-03	ARRB2	1.496687e-02
PKP1	3.122105e-02	TRMT11	7.390501e-05
RP1-302G2.5	2.251860e-04	FAM184A	3.283473e-05
TRAF1	4.096442e-05	PPIH	6.907514e-20
ZNF124	2.673135e-04	RFC4	3.500634e-02
CYTH4	1.613424e-06	SMYD3	6.907514e-20
AOC3	1.613424e-06	COA1	6.907514e-20
SLC17A4	3.770077e-03	MAP4K3	7.312681e-03
RIPK2	1.089505e-02	TESC	6.907514e-20
TEP1	6.907514e-20	LSG1	2.068595e-02
NXPE3	1.450853e-03	PDZRN3	1.876644e-02
CCDC69	3.482645e-02	TOPORS-AS1	1.973944e-05
FABP2	2.035726e-02	PTPN12	3.304130e-02
NAIP	9.365720e-03	RP11-651P23.4	6.907514e-20
GPRC5A	2.938727e-03	DNAJA4	1.973944e-05
MPZL2	1.117822e-02	E4F1	7.921039e-04
TBX6	1.939299e-03	SRP54	6.721763e-05
IREB2	1.062375e-04	NSG1	6.907514e-20
IL1RAPL2	8.647450e-04	PCNA	3.016477e-03
CDA	1.653059e-04	HINFP	1.081959e-02
SIX5	1.742939e-03	MED4	3.283473e-05
TGIF1	5.169701e-05	SNX24	1.241244e-03
OR1D2	1.376273e-05	PAK6	7.038917e-04
SKIL	2.056574e-02	SLC39A9	1.006889e-04
CLEC1A	6.907514e-20	RPP40	6.907514e-20
CCL18	1.653059e-04	CHMP1B	2.894775e-06
GALNT2	2.223177e-02	MRPS18C	1.620089e-05
HFE	4.697091e-04	TPMT	3.915984e-05
SEMA6A	2.124135e-04	CD47	4.574042e-05
DEFB1	5.584179e-03	ZNF14	2.077893e-03
LY6G5C	1.613424e-06	DAB1	9.507887e-03
B4GALT1	4.026375e-02	DHX30	4.140798e-02
SOWAHC	2.240708e-02	LY6H	4.410246e-03
MCM3AP-AS1	6.907514e-20	TAC3	1.409719e-03
PHTF2	3.419984e-02	NIT2	6.907514e-20
LCAT	3.824549e-05	PPWD1	6.907514e-20
CXCL9	6.825065e-03	RFC5	1.414134e-02
SERHL2	9.869468e-05	NUP85	6.907514e-20
ART1	3.129012e-02	EXOSC9	1.129465e-05
DNASE1	2.887239e-03	TUSC2	3.702688e-04
GJB3	3.182113e-04	SYP	6.907514e-20
IL6R	6.907514e-20	CLSTN3	1.569033e-03
DSC2	8.687259e-05	DDT	6.907514e-20
CHRM2	6.098346e-03	PLK1S1	6.907514e-20
DISC1	1.622817e-03	ACTR3B	6.907514e-20
TOR4A	1.173308e-03	RNF219	2.894775e-06
ETV3	1.103393e-02	TRIM36	1.254181e-05
CPT1A	4.770867e-02	ZNF8	2.387926e-02
MAP7D3	7.677867e-03	EGR4	2.094923e-03
CER1	2.894775e-06	FAM127B	1.317686e-04
PSG3	6.799252e-04	TTC37	1.320093e-02
[truncated: 2,316 more rows]

## Sheet: CRC
UPREGULATED		DOWNREGULATED
GENE	P-value	GENE	P-value
AC091304.2	3.323188e-20	B2M	3.323188e-20
EEF1A1P9	3.323188e-20	FTH1P5	3.323188e-20
RP11-234A1.1	3.323188e-20	UBC	5.668193e-06
RPL13AP20	3.323188e-20	FTH1P20	3.323188e-20
RPS3AP47	3.073741e-04	IGLL5	3.323188e-20
RP11-120B7.1	3.323188e-20	CALM2	3.323188e-20
RPS11	3.323188e-20	HLA-C	3.323188e-20
RP11-3P17.3	3.323188e-20	S100A10	3.323188e-20
RPL13AP5	3.323188e-20	LGALS4	3.323188e-20
EEF1A1P19	2.398086e-02	RP11-603J24.18	3.323188e-20
RPL39P3	2.597192e-05	HLA-A	3.323188e-20
RP11-475C16.1	1.340782e-04	RPL34	4.336525e-02
RPS6	3.323188e-20	COX6A1	3.323188e-20
AC016739.2	3.323188e-20	EPCAM	3.323188e-20
RPS24	3.323188e-20	SLC25A5	9.213193e-07
AC004453.8	3.323188e-20	IGLC2	3.323188e-20
RPS2	3.323188e-20	SLC25A3	1.975157e-02
RPS29	2.476467e-03	CYCSP55	3.323188e-20
RPS3AP6	2.312660e-04	IGHA2	3.323188e-20
RP11-50D9.1	3.323188e-20	ATP5A1	3.323188e-20
RPL3P4	3.323188e-20	HLA-B	3.323188e-20
RP11-771F20.1	3.323188e-20	CD63	3.323188e-20
AC007969.5	3.323188e-20	COX7A2	3.323188e-20
RPS4X	3.323188e-20	COX6C	3.323188e-20
TMSB10	1.194284e-02	MT-ND5	3.323188e-20
RP11-425L10.1	3.323188e-20	ATP5C1	3.501192e-03
RPL13AP25	3.323188e-20	COX6B1	2.988559e-03
RP11-146N23.1	3.323188e-20	CLTC	8.613751e-03
RP11-464D20.2	3.323188e-20	ITM2B	3.323188e-20
CTD-2192J16.15	3.323188e-20	MYL12B	3.323188e-20
PPIAP11	3.323188e-20	ATP5B	3.323188e-20
GAPDH	3.323188e-20	COX7CP1	3.323188e-20
RPL15P3	3.323188e-20	AP000304.12	3.674415e-05
RP11-864N7.2	3.323188e-20	IFI27	1.687338e-02
RPL24	3.323188e-20	COX8A	3.323188e-20
RPS13	3.323188e-20	KRT8P3	3.323188e-20
PPIAP29	3.323188e-20	ARPC2	9.213193e-07
RPS19	3.323188e-20	RTN4	4.868312e-07
RP1-111B22.2	3.323188e-20	HIGD1A	3.323188e-20
AC007272.2	3.323188e-20	UQCRFS1P1	3.323188e-20
RP11-466H18.1	3.323188e-20	NPTN	3.323188e-20
AC018462.3	3.323188e-20	TMBIM6	9.962121e-05
AL049757.3	1.224499e-02	GNG5	2.673147e-05
RPS17	3.323188e-20	ATP5I	2.439079e-02
RPS7P10	3.323188e-20	COX5B	3.323188e-20
RPL27	3.323188e-20	CAP1	4.647133e-05
RPLP2	2.679887e-06	UQCRC1	3.323188e-20
RPS15AP1	3.323188e-20	ATP1A1	3.968254e-06
RPL8	3.323188e-20	FABP1	3.323188e-20
RPL38	3.323188e-20	HIGD1AP14	3.323188e-20
AC079250.1	3.323188e-20	AC007318.5	2.981587e-05
RPL7A	3.323188e-20	NCOA4	3.323188e-20
GAPDHP1	3.323188e-20	PTTG1IP	3.323188e-20
RPL13P12	3.323188e-20	PDLIM1	3.323188e-20
RPS5	3.323188e-20	NDUFA1	3.323188e-20
AC107983.4	3.323188e-20	ATP5J	3.323188e-20
RP11-526L22.1	3.323188e-20	GABARAP	3.323188e-20
AC011737.2	3.323188e-20	NARS	3.603724e-02
FAM153C	3.323188e-20	PRDX6	3.323188e-20
RP11-592N21.1	9.213193e-07	TDP2	3.323188e-20
PABPC1	3.323188e-20	RP11-466P24.2	5.541877e-03
RPL24P4	3.323188e-20	TST	3.323188e-20
TUBA1C	3.323188e-20	NPC2	3.375947e-03
RPLP0P6	3.323188e-20	SPINT2	3.323188e-20
AC144530.1	3.968254e-06	FTH1	3.323188e-20
RP11-121L10.3	3.323188e-20	PLS1	3.323188e-20
EEF2	3.323188e-20	SQRDL	3.323188e-20
RP11-673C5.1	3.323188e-20	VIM	3.533413e-06
KRT18	3.323188e-20	SCP2	3.323188e-20
RP11-408P14.1	3.323188e-20	NDUFB8	3.323188e-20
RPL3	3.323188e-20	SEPHS2	3.323188e-20
RP11-36C20.1	3.323188e-20	TMEM176B	9.213193e-07
FTLP3	1.257387e-05	CCNG1	5.431310e-04
RPL35	3.323188e-20	TXNIP	3.323188e-20
RPS16	3.323188e-20	MT2A	3.323188e-20
RPL11	4.826858e-02	ADD3	2.456421e-02
RPL29P11	3.323188e-20	SDHD	3.323188e-20
RPL10AP6	3.323188e-20	TMEM66	5.419737e-05
TUBA1B	3.323188e-20	OAT	2.518774e-04
ANXA2	3.323188e-20	CDIPT	9.213193e-07
CTB-33G10.1	3.323188e-20	DSP	5.784304e-04
RPS7P1	3.323188e-20	HADHB	3.323188e-20
RP11-110C15.4	3.323188e-20	HSPB1	8.861073e-03
RPL5	3.323188e-20	ETHE1	3.323188e-20
UBA52	3.323188e-20	CDH17	3.323188e-20
RP5-1068H6.3	3.323188e-20	CTSA	3.323188e-20
LDHA	3.323188e-20	PSAP	2.679887e-06
CTD-2287O16.1	1.388889e-04	VAMP8	3.323188e-20
RPL14P1	3.323188e-20	CYFIP1	1.644705e-02
PTMAP5	3.323188e-20	IDH1	3.083734e-03
EEF1B2P2	3.323188e-20	LASP1	3.323188e-20
RP13-258O15.1	5.668193e-06	FUCA1	3.323188e-20
PABPC3	3.323188e-20	HSD17B11	3.323188e-20
RPS26P47	6.006450e-03	ACTA2	9.931014e-05
FAUP1	3.323188e-20	HERPUD1	3.323188e-20
YBX1P1	3.323188e-20	ISCU	2.985478e-02
RPL13A	9.213193e-07	MT1E	3.323188e-20
HSPA8	3.323188e-20	MT1P2	3.323188e-20
SKP1P1	1.114122e-04	MAT2B	3.323188e-20
CTB-79E8.3	9.213193e-07	EDF1	3.323188e-20
IFITM3	3.323188e-20	HLA-DRA	2.226077e-04
PTMAP2	3.323188e-20	EPS8	3.323188e-20
CHCHD2P2	3.323188e-20	RP11-796E2.3	3.323188e-20
PABPC1P3	3.323188e-20	ITM2C	3.323188e-20
SLC25A6	9.213193e-07	SELENBP1	3.323188e-20
PTGES3	3.323188e-20	TSPAN1	3.323188e-20
PPA1	3.323188e-20	KRT20	3.323188e-20
OAZ1	2.071994e-04	NANS	3.323188e-20
RP6-11O7.2	3.323188e-20	NFKBIA	1.093391e-04
HNRNPKP4	3.323188e-20	NDRG1	3.323188e-20
RP3-507I15.1	3.323188e-20	CLDN7	3.323188e-20
RPL36	3.323188e-20	MT1H	3.323188e-20
EIF3E	3.323188e-20	HLA-J	4.868312e-07
NDUFA4	3.323188e-20	CIB1	3.323188e-20
GPX2	3.323188e-20	AC115617.2	3.323188e-20
BTF3	3.323188e-20	GPA33	3.323188e-20
SOD1	1.052562e-03	AC007842.1	3.323188e-20
CEACAM6	3.323188e-20	SUCLG2	3.323188e-20
SNRPD2	3.323188e-20	NDUFV1	2.295030e-02
PTMAP3	3.323188e-20	GOLM1	3.323188e-20
SUMO2	3.323188e-20	IGLL3P	3.323188e-20
RAC1P2	4.276550e-05	CXCL14	3.323188e-20
PRDX1	3.323188e-20	NDUFB3	2.800458e-04
SRP9P1	3.323188e-20	SDHA	3.323188e-20
AP000350.10	3.323188e-20	CS	1.968060e-04
HSP90AA1	3.323188e-20	IST1	4.245526e-05
JTB	5.111502e-04	GUSBP11	3.323188e-20
CNBP	3.323188e-20	SH3BGRL3	1.480659e-04
YBX1P10	3.323188e-20	KLF5	3.323188e-20
IFITM2	3.323188e-20	ARL6IP5	7.781708e-04
PARK7	3.323188e-20	GHITM	3.323188e-20
TPI1P1	7.283850e-04	MXI1	3.323188e-20
PHB2	7.284079e-05	NET1	3.323188e-20
RP11-887P2.3	9.133055e-03	CHMP5	1.939424e-05
SDCBP	1.023732e-03	PGM1	3.323188e-20
TUBB	3.323188e-20	IFNGR2	3.323188e-20
RP11-730G20.2	3.473102e-03	MPC1	3.323188e-20
EIF3FP3	3.323188e-20	CHMP2A	3.323188e-20
LDHB	3.323188e-20	A2M	3.323188e-20
RPL36AL	9.444888e-04	BIRC2	3.323188e-20
IFITM1	3.323188e-20	MT1G	3.323188e-20
RP11-59K5.1	3.323188e-20	RP11-21J18.1	4.494265e-04
TUBB4B	3.323188e-20	ACO2	3.323188e-20
S100A11	3.323188e-20	GRN	3.323188e-20
TOMM7	1.622337e-04	SERINC1	3.323188e-20
KARS	3.323188e-20	ATP5G1	1.821267e-05
RANP1	3.323188e-20	COX7A2P2	1.824085e-04
EEF1D	3.323188e-20	IGKV1-39	3.323188e-20
HMGN1P36	3.323188e-20	WSB2	3.323188e-20
RP11-118B22.3	3.323188e-20	DECR1	3.323188e-20
NDUFAB1	1.753321e-02	CSRP1	3.323188e-20
SNRPGP10	3.323188e-20	PGRMC1	4.516061e-02
NDUFS5	3.323188e-20	NDUFS2	3.323188e-20
HNRNPAB	5.324983e-03	HSPA1A	3.323188e-20
PSMA6P1	3.323188e-20	CLDN3	1.194220e-04
ANXA2P2	3.323188e-20	ZFP36	4.581011e-03
TUBBP2	3.323188e-20	BCL10	3.323188e-20
ANXA4	1.257387e-05	SHC1	7.920078e-03
ANP32B	3.323188e-20	AKR1C3	9.213193e-07
CCT8	3.323188e-20	LMBRD1	3.323188e-20
ARL6IP1	3.323188e-20	MYD88	3.323188e-20
RP11-467L20.9	3.323188e-20	BSG	3.323188e-20
ERH	3.323188e-20	ALDH9A1	3.323188e-20
RPL22	3.323188e-20	RP11-231C14.4	4.670153e-02
TALDO1	3.323188e-20	CAPZB	2.226077e-04
SPCS1	1.138564e-03	HK2	3.323188e-20
CCT4	3.323188e-20	UAP1	3.323188e-20
H2AFZ	3.323188e-20	ARCN1	6.303306e-03
MARCKSL1	3.323188e-20	IGJ	3.323188e-20
MTCH1	3.948334e-02	GABARAPL2	3.323188e-20
RP5-977B1.10	3.323188e-20	TNS3	1.374380e-03
RP4-595K12.1	3.323188e-20	MUC13	3.323188e-20
SNRPEP4	3.323188e-20	SEC31A	1.268243e-03
NDUFC2-KCTD14	3.413580e-02	CLSTN1	3.323188e-20
MRPL3	3.323188e-20	HLA-G	2.013230e-05
CCNI	9.213193e-07	PLAC8	3.323188e-20
RP11-514O12.4	3.344379e-03	IL32	3.802017e-03
DEK	3.323188e-20	ACADVL	3.323188e-20
HMGB1P5	3.323188e-20	GOLPH3L	3.323188e-20
HEXB	3.323188e-20	METTL7A	3.323188e-20
TGFBI	3.323188e-20	IGKV1-13	3.323188e-20
PSMB1	3.323188e-20	GNB1	9.489124e-04
IMPDH2	3.323188e-20	IGLV2-14	3.323188e-20
RPN2	3.323188e-20	IMPA1	3.323188e-20
PSME1	7.291991e-03	ABP1	3.323188e-20
SEC61G	3.323188e-20	PPDPF	5.637693e-03
VDAC1	3.323188e-20	EFHA1	1.067060e-02
NOP10	2.475014e-02	RP11-198M15.1	4.791078e-05
ID1	5.272871e-06	PUM2	3.711651e-02
RBBP7	3.323188e-20	FXYD3	3.323188e-20
MMADHC	3.323188e-20	MVP	3.323188e-20
EIF2S2P4	3.323188e-20	SATB2	3.323188e-20
YWHAQ	3.323188e-20	SUCLG2P2	3.323188e-20
S100P	3.323188e-20	EFNA1	4.868312e-07
RP11-680H20.1	3.134418e-05	SYS1-DBNDD2	3.323188e-20
HSPE1	3.323188e-20	BLCAP	1.144132e-03
RP11-111K18.1	3.323188e-20	AIM1	1.706662e-03
SUMO2P1	3.323188e-20	UGDH	3.323188e-20
EIF3D	3.323188e-20	RAB8A	3.323188e-20
XRCC6	3.323188e-20	PLA2G2A	6.926708e-05
SSR2	3.323188e-20	OS9	4.898503e-05
FBL	3.323188e-20	VPS4B	3.323188e-20
NSA2	3.323188e-20	SLC35E2B	7.017544e-04
RPS10L	9.213193e-07	HLA-E	4.837291e-06
BZW1	3.323188e-20	COX7C	3.323188e-20
RP11-973H7.2	3.323188e-20	DAZAP2	3.323188e-20
HIF1A	1.799129e-02	AC016745.2	3.323188e-20
SPINK1	5.668193e-06	RER1	5.779209e-03
TMEM123	3.323188e-20	ESRP1	3.158512e-02
RP11-282O18.3	3.323188e-20	YPEL5	1.370990e-06
ASS1	3.523425e-03	RNASE1	3.323188e-20
PSMA4	3.323188e-20	LITAF	3.323188e-20
GPX1P2	3.323188e-20	RHOC	3.323188e-20
RP11-641D5.1	3.119430e-06	KTN1	3.323188e-20
CUTA	3.323188e-20	SLC26A2	3.323188e-20
PRDX4	3.323188e-20	TMBIM1	3.323188e-20
PSMB3	3.323188e-20	REEP5	1.375688e-05
ST13P4	3.323188e-20	GOLGA4	9.213193e-07
PPIB	3.323188e-20	RNPEP	3.323188e-20
ATF4P3	3.323188e-20	UBE4A	1.414877e-02
UFC1	3.323188e-20	IGKV3-20	3.323188e-20
EIF4B	3.323188e-20	MGLL	3.323188e-20
SET	3.323188e-20	PRR15L	3.323188e-20
PSME2P2	3.323188e-20	DERA	9.213193e-07
PLP2	3.323188e-20	GPD1L	3.323188e-20
NPM1	3.323188e-20	LSR	2.600312e-02
RP11-365D23.4	2.394843e-04	SDHB	3.323188e-20
TRMT112	3.323188e-20	AC009052.12	3.323188e-20
EIF4BP6	3.323188e-20	IGKV1OR2-118	3.323188e-20
UXT	3.323188e-20	ABHD3	3.323188e-20
APEX1	3.323188e-20	FCGBP	3.323188e-20
EIF3CL	3.323188e-20	SLC26A3	3.323188e-20
TBCAP1	3.323188e-20	RABAC1	5.668193e-06
BZW2	3.323188e-20	CES2	3.323188e-20
AKR1A1	3.086888e-03	PTP4A2	3.323188e-20
CTD-2341D24.1	3.808613e-03	CAT	2.051306e-03
RP11-738E22.2	7.753942e-06	AC005895.4	3.323188e-20
COX7A2L	3.961699e-03	CKMT1B	3.323188e-20
RP11-365O16.1	3.322284e-03	CD164	8.230925e-05
DNAJA1	3.323188e-20	HADHA	3.323188e-20
DAD1	4.868312e-07	ARHGEF18	3.323188e-20
GLO1	3.323188e-20	CCDC47	3.323188e-20
HSP90AB1	3.323188e-20	LGMN	9.213193e-07
IER3	3.323188e-20	ACADM	3.323188e-20
MRPS35	3.323188e-20	PNRC1	5.668193e-06
EIF3I	3.323188e-20	SLX1B-SULT1A4	3.323188e-20
ATP6V1G2-DDX39B	3.323188e-20	PIK3C2B	2.188532e-02
RP4-604K5.1	6.700657e-03	FCGRT	3.323188e-20
BCAP31	3.323188e-20	MKRN1	3.323188e-20
EIF4H	1.343306e-04	TMPRSS4	3.323188e-20
NDUFB6	8.369640e-05	GLTP	3.323188e-20
GDI2	1.024852e-03	UBE2A	8.405930e-05
RP11-518D3.3	7.947039e-03	PRSS3	3.323188e-20
CCT3	3.323188e-20	RAB1B	3.323188e-20
ADAR	1.638561e-04	MYO5C	1.395176e-03
NHP2	3.323188e-20	DHX32	1.457175e-04
AC019178.1	3.323188e-20	AHCYL1	4.480410e-02
SH3YL1	3.533413e-06	RAB11FIP1	3.287885e-04
CREG1	2.484826e-05	TM9SF3	3.986287e-05
EIF4A3	3.323188e-20	MALL	3.323188e-20
GSTP1	3.323188e-20	ADIPOR2	3.323188e-20
PCNA	3.323188e-20	CDKN1A	9.213193e-07
RP11-56A21.4	4.837291e-06	CHMP3	3.323188e-20
RP11-721G13.1	3.323188e-20	COX7BP1	1.386674e-03
CD81	3.323188e-20	ST14	3.323188e-20
PSMB4	3.323188e-20	NEK7	4.868312e-07
NDUFS6	3.323188e-20	NSF	1.413046e-02
ATRAID	3.323188e-20	ATP5L	3.323188e-20
GPI	3.323188e-20	GALNT1	9.213193e-07
TUBA1A	9.219695e-03	AL163636.6	2.012716e-04
TIMP1	3.323188e-20	RND3	3.323188e-20
CSNK2B	3.323188e-20	MT1X	3.323188e-20
UBE2L5P	3.932431e-03	RTN3	3.562098e-04
AIDA	3.323188e-20	CHMP2B	9.213193e-07
RP11-305B6.1	3.323188e-20	RP11-510N19.5	9.213193e-07
DDOST	3.520563e-05	TRAPPC8	3.323188e-20
SRSF9	3.323188e-20	SPARCL1	3.323188e-20
TUBB3	3.323188e-20	NDUFS4	6.958942e-06
HEBP2	3.323188e-20	HADH	9.087107e-05
CNIH	5.534768e-05	AC011498.1	1.217056e-02
LSM7	3.323188e-20	KLF10	3.748242e-04
PSMA1	3.323188e-20	SHOC2	3.323188e-20
TCEA1	3.323188e-20	HECA	9.213193e-07
ODC1	3.323188e-20	IGHM	3.323188e-20
RP11-977G19.10	3.323188e-20	ETFB	1.533846e-02
TSPAN6	1.257387e-05	MRPL34	2.679887e-06
DCTPP1	2.981587e-05	TOX3	2.368410e-05
XRCC5	3.323188e-20	TAGLN	4.020997e-04
CMTM6	3.323188e-20	FDX1P1	3.323188e-20
PPT1	3.323188e-20	MYLK	3.323188e-20
IARS	3.323188e-20	RAB7A	2.673418e-02
COPB1	9.213193e-07	ASL	2.223093e-02
SF3B5	9.213193e-07	ALAS1	2.410962e-02
MZT2B	3.323188e-20	MYO1D	3.323188e-20
PCBP1	1.067784e-02	AFTPH	3.323188e-20
PARP4P2	1.934123e-02	SNX6	1.024852e-03
CTC-524C5.2	3.323188e-20	SH3BGRL	4.392487e-02
HMGB2	3.323188e-20	FAM8A1	3.323188e-20
HNRNPA3P5	3.323188e-20	TMEM50A	3.323188e-20
HBXIP	3.323188e-20	PHYH	3.323188e-20
RP11-262M14.2	3.323188e-20	SH3GLB1	3.323188e-20
GGCT	3.323188e-20	EAPP	3.323188e-20
CEBPB	3.323188e-20	TAX1BP3	3.323188e-20
CCT7	3.323188e-20	RNF5P1	3.323188e-20
TWF1	4.677887e-02	PCK2	1.257387e-05
PSMC1P1	3.323188e-20	FLNB	3.323188e-20
PSMD14	3.323188e-20	RIN2	2.013230e-05
TMX2	3.323188e-20	TIMP2	6.557879e-04
EIF3G	3.323188e-20	FKBP2	3.323188e-20
MLEC	9.213193e-07	SLC22A18	3.323188e-20
HNRNPA1P3	3.323188e-20	S100A14	3.323188e-20
RP11-209A2.1	1.370990e-06	GFPT1	3.323188e-20
LCN2	3.323188e-20	IMPA2	3.323188e-20
GPX4	3.323188e-20	SMPDL3A	3.323188e-20
MYC	3.323188e-20	MT1F	3.323188e-20
PLBD1	9.523810e-04	IGKV1-37	3.323188e-20
UBL5	1.025001e-04	GDE1	3.323188e-20
RP11-386M24.4	3.323188e-20	ZDHHC7	3.323188e-20
DHX15	4.868312e-07	PRSS8	3.323188e-20
GOT2	4.868312e-07	MGAT4B	3.323188e-20
LTA4H	3.323188e-20	PDCD6IP	9.715860e-04
GGH	3.323188e-20	NRIP1	9.213193e-07
RP11-603J24.7	3.323188e-20	EID1	3.012868e-02
PERP	3.323188e-20	SRGN	2.690549e-02
BANF1P3	3.323188e-20	PKIG	8.806733e-04
AL592188.3	3.323188e-20	NFE2L1	3.323188e-20
ZC3H15	3.323188e-20	DTX4	3.323188e-20
DPM1	3.323188e-20	RAB9A	3.323188e-20
NDUFA8	7.182576e-05	RFK	3.323188e-20
HMGN3	3.323188e-20	SGK1	3.323188e-20
FAT1	3.323188e-20	RP11-632F7.1	3.323188e-20
C1QBP	3.323188e-20	SACM1L	3.323188e-20
SNRPD3	3.323188e-20	CRBN	8.488199e-03
ALG5	3.323188e-20	FASTKD1	2.934134e-04
PDIA6	3.323188e-20	GCNT3	3.323188e-20
ERP29	2.529349e-03	HSD11B2	3.323188e-20
MRPS33	3.323188e-20	HMGCR	8.675393e-03
MRPL33	3.323188e-20	PPP1CB	3.323188e-20
MZT2A	3.323188e-20	IVNS1ABP	3.323188e-20
SNRPB	3.323188e-20	HIST1H2AC	3.323188e-20
S100A11P1	3.323188e-20	PPCS	2.203153e-02
VBP1	3.323188e-20	PYCARD	3.579410e-03
RP11-396K3.1	3.323188e-20	GNE	3.323188e-20
HSBP1	3.323188e-20	STXBP3	1.071254e-02
WDR83OS	1.039291e-03	IL2RG	3.323188e-20
GARS	3.323188e-20	PJA2	3.323188e-20
SUMO4	3.323188e-20	ACAA1	3.323188e-20
GS1-124K5.12	3.323188e-20	CTDSP1	3.323188e-20
RNPS1P1	3.323188e-20	ECI1	4.647133e-05
NME2	3.323188e-20	FAM134C	3.274018e-03
SNRPB2	3.323188e-20	DDT	1.189172e-02
DPY30	3.323188e-20	DHCR24	2.768422e-02
RP4-614O4.11	3.323188e-20	LRRC8D	7.753942e-06
NDUFB11	1.375688e-05	ALDH18A1	8.970765e-04
BZW1P2	3.323188e-20	PARM1	3.323188e-20
TSPO	2.723968e-03	MYLIP	4.136340e-05
FHL2	3.323188e-20	STK39	3.962244e-02
CKS2	3.323188e-20	PLEKHB2	3.323188e-20
HSD17B4	4.538100e-05	GOT1	3.323188e-20
RP6-218J18.2	3.323188e-20	PPAP2A	3.323188e-20
PSMD2	3.323188e-20	CASP7	3.323188e-20
RP11-298C3.2	3.323188e-20	PFN2	8.074463e-03
ENO1	3.323188e-20	CCNDBP1	3.323188e-20
UBA1	3.635782e-05	PPP1R11	3.762648e-04
DDX1	3.323188e-20	F8A2	1.764964e-04
OLFM4	9.213193e-07	FAM127A	3.986287e-05
IARS2	5.117337e-04	MUC2	3.323188e-20
ATIC	3.323188e-20	ZNF217	5.829806e-03
SLC38A2	3.323188e-20	PI4KAP1	5.293752e-03
RBM3	3.323188e-20	HMGCL	3.323188e-20
GSTO1	3.323188e-20	CCND3	3.323188e-20
NEDD8	3.249880e-05	CLCA1	9.213193e-07
SYPL1	3.323188e-20	AGR2	1.257387e-05
FAM96B	4.647133e-05	FAM21A	3.323188e-20
SEC13	4.868312e-07	KIAA0247	3.323188e-20
SERPINB6	4.314610e-05	KCTD12	3.323188e-20
HDGF	3.323188e-20	PIGR	3.323188e-20
CDKN1B	3.377497e-02	ATP8B1	3.323188e-20
SHFM1	3.323188e-20	STAP2	3.323188e-20
TMEM70	3.323188e-20	TMEM41B	1.900984e-05
DRG1	3.323188e-20	TMCO1	3.323188e-20
AZIN1	3.323188e-20	STX12	3.323188e-20
LYPLA1	3.323188e-20	PLGRKT	3.323188e-20
MANF	3.323188e-20	PLOD2	3.323188e-20
IGBP1	8.804025e-05	UBL3	3.323188e-20
MSMO1	9.213193e-07	CEACAM1	3.323188e-20
HNRNPM	3.323188e-20	RGS2	3.323188e-20
PRICKLE4	3.323188e-20	ACTG2	3.323188e-20
HIST1H4C	3.323188e-20	PIP5K1B	3.323188e-20
GS1-111G14.1	3.323188e-20	FEZ2	3.323188e-20
MRPL18	3.323188e-20	CCDC28A	2.681903e-03
ARPC1B	3.323188e-20	ANKMY2	1.257387e-05
FAM60A	3.323188e-20	FAM171A1	3.323188e-20
GORASP2	3.323188e-20	PRDX2	6.482307e-03
NAE1	3.323188e-20	MYO1C	3.323188e-20
PSMB5	3.323188e-20	MKNK2	3.323188e-20
WBP5	1.200763e-04	NDUFA6	3.323188e-20
MEST	3.323188e-20	KRCC1	3.323188e-20
PHB	3.323188e-20	IGKV1-17	3.323188e-20
LBR	1.538589e-05	DTX2P1	9.597511e-05
ILF2	3.323188e-20	ASAP2	3.323188e-20
ANXA5	1.169985e-04	C1DP1	1.698636e-02
UBA2	3.323188e-20	LGALS9	3.323188e-20
MRPL15	3.323188e-20	CA2	3.323188e-20
COPZ1	3.323188e-20	VASP	3.323188e-20
WDR82	3.575462e-04	CRYL1	1.456149e-05
NCKAP1	3.323188e-20	PLEKHJ1	3.323188e-20
MAGED1	5.668193e-06	PTP4A1	3.323188e-20
TOP2B	4.152693e-02	COL6A2	4.954142e-03
TRAM1	1.004090e-02	HDHD1	1.325599e-03
PSMD8	3.323188e-20	LXN	3.323188e-20
AHCY	3.323188e-20	SCAMP2	3.323188e-20
CTSH	3.323188e-20	SDF4	9.213193e-07
CCT2	3.323188e-20	SFN	1.149256e-03
RP11-93O14.2	3.323188e-20	SIDT2	3.323188e-20
THOC7	3.323188e-20	ADAMDEC1	3.323188e-20
RBX1	3.323188e-20	TOR1B	2.673147e-05
VDAC3	7.587359e-03	TTLL12	4.249783e-02
VDAC1P1	3.323188e-20	TMPRSS2	3.323188e-20
TMEM14D	9.213193e-07	ELF3	4.594902e-03
RCN1	3.323188e-20	DHRS3	2.481390e-04
RAB25	7.514256e-04	GAK	3.323188e-20
RPS2P46	3.234865e-04	AKR7A2	2.229456e-03
CBWD2	3.323188e-20	TNFRSF1A	3.323188e-20
BCL2L2-PABPN1	4.081783e-02	SPR	7.753942e-06
GLB1	3.323188e-20	GNA11	3.323188e-20
CSDA	3.323188e-20	ADM	2.522171e-05
NONO	3.323188e-20	PMP22	1.939424e-05
HSD17B10	3.323188e-20	NUPR1	1.343306e-04
HMGA1	3.323188e-20	GIPC1	3.323188e-20
PDCD6	9.213193e-07	PPP1R14D	3.323188e-20
GMDS	3.323188e-20	Z82188.1	3.323188e-20
COPS5	3.323188e-20	MAPK13	2.653411e-03
PSMC5	3.323188e-20	PLAT	3.323188e-20
PSMB8	2.445586e-05	OAS1	9.213193e-07
RP11-38L15.6	3.323188e-20	SPTSSA	3.323188e-20
CDK4	3.323188e-20	AC008731.1	3.323188e-20
SNRPC	3.323188e-20	AUH	3.323188e-20
PSMB6	4.868312e-07	ECI2	3.323188e-20
SOX9	3.323188e-20	HIST1H2BD	3.323188e-20
POLR2B	3.323188e-20	UBBP1	9.343056e-04
GBAS	4.868312e-07	LAPTM5	2.981587e-05
HK1	9.213193e-07	NOTCH2NL	2.981587e-05
RRAGA	7.815646e-03	SLC25A46	1.284402e-02
SARS	3.323188e-20	TP53I3	3.323188e-20
TAF7	2.829767e-03	IDH3A	3.323188e-20
S100A4	3.831466e-03	AC012379.1	4.093521e-02
DYNLT3	3.323188e-20	C1QA	3.323188e-20
PTTG1	3.323188e-20	AC008738.1	4.901672e-02
RP5-1042K10.13	3.323188e-20	ISOC1	3.323188e-20
PTDSS1	3.323188e-20	AKR7A3	3.323188e-20
HNRNPH2	1.931096e-03	PPFIBP2	3.323188e-20
AC005740.3	3.323188e-20	CRIP1	2.679887e-06
RP11-231C14.3	1.043320e-04	SULT1A2	3.323188e-20
HMGN4	3.323188e-20	TCF7L2	3.323188e-20
SRSF2	3.323188e-20	SCNN1A	3.323188e-20
RP11-446E9.1	3.323188e-20	SERPINF1	2.044871e-03
LAP3	2.285034e-04	IGKV2-28	3.323188e-20
YIF1A	3.323188e-20	MEP1A	3.323188e-20
SND1	3.323188e-20	GALNT7	3.323188e-20
ITGAV	3.323188e-20	WBP1L	3.323188e-20
FKBP3	3.323188e-20	ZG16	3.323188e-20
STRA13	1.869120e-02	ERBB2IP	3.323188e-20
SPG21	3.323188e-20	SLC9A3R1	3.323188e-20
TMEM147	3.323188e-20	RHOG	3.323188e-20
SRSF6	1.730904e-03	P2RX4	3.323188e-20
GANAB	7.582810e-04	CTNND1	3.323188e-20
RSL24D1	3.323188e-20	APPL2	3.323188e-20
MRPL49	4.684302e-05	AGL	2.289265e-05
HDAC2	3.323188e-20	NAT1	3.323188e-20
ZWINT	3.323188e-20	RUSC1	3.323188e-20
JUNB	1.421203e-04	PCTP	4.647133e-05
PRPF8	1.992220e-04	CEBPG	3.485158e-05
ETF1	3.323188e-20	HLA-DMB	3.323188e-20
ITGA6	3.323188e-20	AP003419.11	3.323188e-20
RP1-228P16.7	3.323188e-20	SLK	9.160916e-04
CDC123	3.323188e-20	XK	7.753942e-06
WDR45L	3.323188e-20	RARRES2	3.323188e-20
YTHDF1	3.323188e-20	CTSD	3.323188e-20
AHSA1	3.323188e-20	TRAK2	3.323188e-20
FDPS	3.323188e-20	ESRRAP1	1.370990e-06
UFD1L	3.323188e-20	TMEM9B	3.323188e-20
SERPINB1	9.235382e-04	HLA-DMA	1.628796e-04
NOMO1	3.323188e-20	DGAT1	3.323188e-20
TIMM23	3.323188e-20	TMEM251	3.323188e-20
TMEM14B	3.323188e-20	ACOX1	3.323188e-20
RP4-781L3.1	3.323188e-20	CASP3	8.080401e-04
ITGB1	4.039450e-04	CHMP1A	1.034540e-03
GNPAT	9.213193e-07	CALM3	3.798188e-02
ZNHIT1	9.213193e-07	UNC119	3.323188e-20
COL6A3	3.323188e-20	CRLF3	1.609016e-02
PLOD3	3.323188e-20	AC006978.6	3.323188e-20
FIS1	2.560039e-05	COQ10B	8.553588e-06
HMGB1P4	3.323188e-20	HP1BP3	5.303734e-04
SRRM1	9.574763e-03	IL10RB	3.323188e-20
DIABLO	3.323188e-20	FMOD	6.244300e-03
TRIP12	1.731365e-03	PEX11B	1.344699e-03
HN1	2.906368e-02	PIP4K2C	1.817273e-06
RPF1	3.323188e-20	ARL2BP	1.176823e-04
PUF60	3.323188e-20	CDS1	3.323188e-20
NACAP1	1.118670e-03	HIST1H2BK	1.026176e-02
HPRT1	3.323188e-20	HLA-DQB1	4.616132e-04
PAPSS1	3.323188e-20	SLC35A3	3.323188e-20
PIGP	3.323188e-20	CDK2AP2	1.634961e-02
SLC12A2	3.323188e-20	PARP12	1.102910e-05
STAU1	3.323188e-20	PRNP	4.569920e-04
PRKRIR	3.323188e-20	COPG1	1.745515e-03
AIMP2	3.323188e-20	NBPF12	3.323188e-20
BAG6	3.031285e-02	EDEM1	3.323188e-20
CTD-2643K12.1	3.323188e-20	UNC13B	5.419737e-05
ORMDL2	1.941589e-02	HLA-DRB6	3.323188e-20
YTHDF2	3.323188e-20	ERN2	3.323188e-20
POLR2H	9.790150e-06	KLF6	3.323188e-20
SNRPD1	3.323188e-20	SIRT7	3.323188e-20
PSMB9	3.323188e-20	CD14	3.323188e-20
APMAP	3.323188e-20	VPS37B	3.323188e-20
PLS3	3.323188e-20	TTC38	3.323188e-20
UBA3	3.323188e-20	PAK4	3.323188e-20
PPP4C	3.323188e-20	SCAP	1.521951e-02
TRAP1	3.323188e-20	IP6K2	4.868312e-07
STOML2	3.323188e-20	USF2	2.250317e-05
GPN1	3.323188e-20	NDEL1	6.534532e-03
MRPL13	3.323188e-20	MPDU1	3.784646e-03
DUS1L	3.323188e-20	KIFAP3	3.323188e-20
TECRP1	3.323188e-20	FAM134B	3.323188e-20
SMAGP	4.090319e-03	SLC6A8	3.323188e-20
CERS2	3.323188e-20	SLC25A1	1.008208e-02
SNRPF	3.323188e-20	CYB5R3	2.291757e-04
SSB	3.323188e-20	EPHX1	3.323188e-20
PSMD7	3.323188e-20	RARRES3	3.323188e-20
POLR2K	3.323188e-20	MTMR11	3.323188e-20
TTC3P1	1.060306e-03	ALDH1A1	3.868114e-02
PHLDA2	3.323188e-20	CMAS	1.824085e-04
RP11-59H1.3	3.323188e-20	IQGAP2	3.323188e-20
MCTS1	3.323188e-20	PDCD4	3.323188e-20
TH1L	3.323188e-20	GMFB	9.818416e-05
RP4-775C13.1	3.323188e-20	AC034102.1	1.817273e-06
RUVBL2	3.323188e-20	NUDT9	5.668193e-06
GLRX3	3.323188e-20	DDAH2	3.323188e-20
MRPL16	3.323188e-20	AKR1B1	1.370990e-06
TRIM28	3.323188e-20	MGAT1	7.377512e-06
DDX39A	3.323188e-20	ANG	9.213193e-07
ATP9A	3.968254e-06	EPS15	3.323188e-20
RAN	3.323188e-20	USP33	1.237144e-03
UBE2N	3.323188e-20	SKP1	3.323188e-20
PUM1	3.323188e-20	CYP2J2	3.323188e-20
RP11-159D12.5	1.484297e-02	PLD3	3.596387e-03
CTC-479C5.12	2.000027e-02	ESRP2	4.957711e-02
TAGLN2	3.323188e-20	NFKB1	1.450118e-03
TIMM13	3.323188e-20	IGKV4-1	3.323188e-20
ETS2	3.323188e-20	NAPA	2.792993e-02
FAM35B	3.323188e-20	IL4R	1.712968e-04
COX17P1	4.647133e-05	CBR1	1.761655e-02
CKS1B	3.323188e-20	EZR	3.323188e-20
CD46	3.323188e-20	SRI	3.323188e-20
RPS17P5	1.939424e-05	UBAC1	1.395847e-02
MOB4	1.067695e-03	SOWAHC	3.323188e-20
RP1-40G4P.1	5.668193e-06	PAPSS2	3.323188e-20
FKBP9L	3.323188e-20	EFHD2	3.323188e-20
MEA1	3.323188e-20	MAPK3	3.323188e-20
GUK1	3.323188e-20	XKR8	5.711300e-03
TBCB	3.323188e-20	AVPI1	3.323188e-20
RNF114	3.323188e-20	PINK1	3.323188e-20
RPA3	3.323188e-20	HDHD3	1.375688e-05
GNB2	2.949495e-05	LEPROT	3.323188e-20
RP3-352A20.1	3.323188e-20	LHFPL2	3.323188e-20
TPRKB	3.323188e-20	IGFBP3	2.368410e-05
RDBP	3.323188e-20	UBE2G1	1.531252e-04
DNAJB1	3.323188e-20	ABCC3	3.323188e-20
TAP1	3.323188e-20	URGCP	3.323188e-20
NOL11	3.323188e-20	GALNT12	3.323188e-20
MMP12	3.323188e-20	IGLV3-10	3.323188e-20
RRM2	3.323188e-20	CSK	3.320134e-03
DCTN3	6.013250e-03	UBR7	3.816336e-02
CCL20	3.323188e-20	SYT13	2.981587e-05
CTC-554D6.1	3.323188e-20	TSPAN31	5.668193e-06
COMMD3	1.402509e-02	FLII	3.323188e-20
TUBA4A	3.323188e-20	NEO1	3.323188e-20
MRPL24	3.323188e-20	BTBD3	3.323188e-20
APIP	3.323188e-20	DCAF6	1.628796e-04
STAG2	4.521129e-04	KIF13B	3.323188e-20
HYOU1	8.850828e-04	TXNDC15	1.561111e-02
RACGAP1	3.323188e-20	RGS10	3.323188e-20
PCMT1	3.323188e-20	AGPAT2	1.194220e-04
RNF4	2.092308e-05	B3GNT3	3.323188e-20
PSMD1	3.323188e-20	SDF2	9.952018e-03
PIH1D1	3.323188e-20	PGRMC2	3.323188e-20
ZC3H4	4.162518e-03	CA1	3.323188e-20
LSM4	3.323188e-20	CTAGE15P	3.548729e-04
GTF2H5	3.323188e-20	RASSF7	1.735033e-03
HEBP1	8.768525e-03	IGHV1-69	3.323188e-20
MTIF2	3.323188e-20	DHRS1	3.323188e-20
RP4-545K15.3	3.323188e-20	TDRD7	3.323188e-20
ADRM1	3.323188e-20	SLC9A6	8.356513e-03
CMC2	3.323188e-20	TBCC	9.213193e-07
RP11-700P18.1	3.323188e-20	TMEM8A	5.009589e-05
P4HB	3.971840e-04	DGKD	3.323188e-20
DDX21	3.323188e-20	GSTM2	3.323188e-20
ENOPH1	3.323188e-20	SUN2	3.323188e-20
AC007560.1	3.533413e-06	DERL2	4.533200e-02
C1GALT1C1	3.323188e-20	GUCA2A	3.323188e-20
AMD1	3.323188e-20	KIAA0494	9.328271e-04
CSNK1A1	3.533413e-06	NHEJ1	3.323188e-20
DNTTIP2	3.323188e-20	ASB13	5.650378e-05
RP11-29G8.3	4.868312e-07	C1QB	8.553588e-06
LSM1	3.003493e-03	MTMR4	2.074945e-04
PHF11	7.753942e-06	CRK	3.533413e-06
CDC37	3.323188e-20	TNFRSF21	2.047707e-04
BUD31	3.323188e-20	IGHV3-9	3.323188e-20
UTP18	3.323188e-20	ICAM3	3.323188e-20
TGIF1	3.323188e-20	FBXL12	6.235306e-04
INTS8	3.323188e-20	RING1	1.695784e-04
PRPF19	3.323188e-20	BCAT2	3.323188e-20
GNL3	3.323188e-20	SLC17A5	3.323188e-20
TMEM189-UBE2V1	3.323188e-20	VILL	3.323188e-20
TRIAP1	3.323188e-20	UBE2K	5.454795e-04
BMI1	3.520563e-05	HCCS	3.323188e-20
RPL26L1	3.323188e-20	ACP2	3.323188e-20
CYP51A1	3.608493e-03	ARF6	3.323188e-20
SLBP	3.323188e-20	TTC39A	3.323188e-20
VAMP7	4.537931e-02	LYPLA2	9.167519e-03
AMZ2	3.323188e-20	SECISBP2	1.680056e-04
METAP1	2.123001e-02	VRK3	9.213193e-07
NMI	3.323188e-20	DYNC1LI2	1.293215e-02
CISD1	3.323188e-20	TAOK3	3.323188e-20
SLC12A7	2.679887e-06	BSDC1	9.213193e-07
WTAP	2.817888e-02	RPS6KA1	3.323188e-20
MLF2	5.857936e-03	RNF186	1.032187e-02
UNC50	3.309998e-03	GOLGB1	5.971525e-04
RP11-317N8.2	3.323188e-20	TMEM135	1.902990e-03
RP11-651P23.4	1.071382e-02	CRISPLD2	3.624185e-04
ANXA3	3.323188e-20	GABARAPL3	3.323188e-20
BACE2	3.323188e-20	PRKCZ	9.213193e-07
ITPA	3.323188e-20	KLF4	3.323188e-20
MPV17	6.458315e-03	LCP1	3.323188e-20
RNF44	2.170886e-05	PIGZ	3.323188e-20
PPP1R8	3.323188e-20	ALDH3A2	2.227122e-02
MRPL42	3.323188e-20	EFNA2	3.323188e-20
PCNP	7.284079e-05	TGOLN2	3.323188e-20
AARS	3.323188e-20	MTMR14	2.207266e-04
DDB1	3.323188e-20	ARHGEF5	7.854228e-03
TSEN34	3.323188e-20	MAFB	4.172628e-05
RIC8A	2.216918e-04	PTPRF	3.323188e-20
CCT6A	3.323188e-20	PLCD1	3.323188e-20
TMED3	3.323188e-20	KANK2	3.323188e-20
TMEM14A	3.323188e-20	WIPI1	1.852483e-02
ADNP	3.323188e-20	DHRS11	3.323188e-20
SMS	3.323188e-20	MPPE1	3.323188e-20
LRRC47	3.323188e-20	SLC46A3	3.323188e-20
IMP4	3.323188e-20	SLC6A10P	3.323188e-20
SPRY2	3.323188e-20	MYL9	2.751505e-04
PARL	9.213193e-07	MAN2B1	3.323188e-20
MTHFD1	3.323188e-20	PPAP2B	3.323188e-20
MRPS22	3.674415e-05	PEX19	1.053347e-04
CETN2	3.323188e-20	FRAT2	3.413580e-02
TAF9	3.323188e-20	PPP2R5E	3.323188e-20
DKC1	3.323188e-20	SERTAD2	3.323188e-20
HAT1	3.323188e-20	NR3C2	3.323188e-20
FAM136A	3.323188e-20	PTPN18	4.941981e-04
COMMD8	3.772553e-02	SLC50A1	2.679887e-06
PNP	3.323188e-20	HECTD3	3.323188e-20
PFDN2	3.323188e-20	ANO10	3.323188e-20
SMYD2	3.323188e-20	YIPF1	3.323188e-20
DDIT4	3.323188e-20	GORASP1	1.939424e-05
IFT20	2.679887e-06	TNFSF10	3.323188e-20
COPS4	1.426375e-02	SLC25A11	9.633254e-05
PSMG1	3.323188e-20	WAC	5.716537e-04
ELOVL5	3.323188e-20	AP1S2	1.622354e-02
CAMLG	3.323188e-20	RIOK3	3.323188e-20
AL021977.1	3.323188e-20	HNRNPUL2	1.169985e-04
EBP	2.013230e-05	MAN2A1	9.213193e-07
EIF2B1	3.405551e-04	PACSIN2	3.323188e-20
FERMT1	3.323188e-20	MARCKS	3.323188e-20
RCN2	3.323188e-20	MID1	4.350833e-03
TSTA3	3.323188e-20	PRSS3P2	3.323188e-20
RAD21	5.890996e-04	FBXW4	5.391651e-04
EXOC1	1.157424e-02	CTSO	3.323188e-20
RARS	3.323188e-20	DDX60	3.323188e-20
CHCHD8	3.323188e-20	MINPP1	8.815869e-04
CPNE3	8.707553e-03	CTSS	3.323188e-20
SERPINE2	3.323188e-20	NECAP1	5.784304e-04
CAPG	3.323188e-20	IGHV4-4	3.323188e-20
POLR2I	3.323188e-20	CREBL2	3.323188e-20
PFKP	3.323188e-20	KLK1	3.323188e-20
LSM14A	5.327175e-03	ACVRL1	3.323188e-20
PCBD1	3.323188e-20	TYROBP	4.204052e-03
GRHPR	3.323188e-20	AKR1B10	3.323188e-20
PLEK2	3.323188e-20	TMEM127	3.323188e-20
ARF5	8.150473e-03	SLC35A5	1.592179e-03
DCTN6	3.323188e-20	RFTN1	1.801988e-02
CCBL2	3.323188e-20	WLS	3.323188e-20
AC009948.7	3.323188e-20	UBE2J1	3.323188e-20
RAB32	3.055479e-02	HAGH	2.404901e-03
PDIA4	3.323188e-20	OXR1	3.988569e-02
RBBP4	3.323188e-20	GAS6	3.323188e-20
ISCA1	4.327096e-02	ZCCHC14	1.517932e-03
MRPL17	3.323188e-20	AC067852.1	3.323188e-20
PGLS	3.323188e-20	IHH	7.220055e-03
HSP90B1	3.323188e-20	NUAK2	9.213193e-07
NUP54	3.323188e-20	BTG2	1.249057e-02
VMP1	5.698328e-04	RSBN1	3.323188e-20
GAR1	3.323188e-20	GRAMD3	3.323188e-20
PCMTD2	3.323188e-20	CNNM4	3.323188e-20
TCEAL4	9.213193e-07	TGFB1I1	6.655334e-03
ADSL	3.323188e-20	SLC25A20	3.323188e-20
UBE2C	3.323188e-20	ZZEF1	3.323188e-20
POP5	3.323188e-20	MINK1	3.323188e-20
PLIN2	3.323188e-20	KIAA0284	3.323188e-20
PRPS2	3.323188e-20	KIAA0319L	1.550580e-02
CBX1	3.323188e-20	PQLC1	3.323188e-20
ZDHHC6	9.213193e-07	HEXIM1	3.323188e-20
AP2S1	9.213193e-07	CFD	3.323188e-20
NRD1	3.323188e-20	PLVAP	1.211441e-04
EIF2D	9.213193e-07	FLNA	8.979878e-04
POLR2F	3.323188e-20	SLC25A44	3.323188e-20
SCAF8	1.233292e-02	RP11-347C12.2	1.204322e-02
NIT2	3.323188e-20	CBX6	3.323188e-20
AKAP11	3.323188e-20	DHRS7B	1.583476e-02
QDPR	3.323188e-20	TMEM184C	1.114122e-04
PIGT	3.323188e-20	DUSP1	3.323188e-20
EMG1	3.323188e-20	NAA60	3.323188e-20
SETP14	3.323188e-20	HIBCH	3.323188e-20
NFU1	3.323188e-20	SLC44A4	3.323188e-20
MRPL48	3.323188e-20	PLSCR4	3.323188e-20
MRPL23	4.868312e-07	CHP2	3.323188e-20
UBE2L6	3.323188e-20	DNAJB14	9.213193e-07
SLC39A4	4.868312e-07	PCK1	3.323188e-20
ADIPOR1	2.679887e-06	TRPM4	4.005602e-04
RP11-142L4.3	3.323188e-20	FAM222B	1.331189e-03
GMPSP1	3.323188e-20	IGHV3-30	3.323188e-20
PTS	3.323188e-20	VIPR1	3.323188e-20
CYP51P2	3.557870e-02	ALAD	3.323188e-20
ITGAE	6.082625e-04	ELF4	3.323188e-20
CASC3	3.533413e-06	SLC9A1	3.323188e-20
EMC6	4.647133e-05	SPDEF	3.323188e-20
GLULP4	2.368410e-05	AP1B1	3.323188e-20
TRAPPC2L	3.323188e-20	ZNF91	3.323188e-20
IMP3	9.213193e-07	DICER1	9.904576e-03
CDK5RAP3	4.647133e-05	TCTA	3.323188e-20
CORO1C	3.323188e-20	KAT5	2.838202e-02
PSMC3	7.753942e-06	BCL7B	9.552873e-03
ANXA1	3.323188e-20	CD74	3.533413e-06
ATOX1	3.323188e-20	PDHA1	2.158716e-04
NIF3L1	3.323188e-20	SEMA4G	3.323188e-20
PSMC4	3.323188e-20	YIPF5	1.439625e-02
POLR2C	3.323188e-20	MT1P3	3.323188e-20
TRIM44	3.323188e-20	VPS45	3.736314e-03
PPP1R14BP3	3.323188e-20	ATG5	2.151891e-03
MCM3	3.323188e-20	CLDN4	1.573787e-04
NOP56	3.323188e-20	FUT2	3.905498e-03
ARMC1	3.323188e-20	RAB4A	5.712267e-03
DNAJA3	3.323188e-20	OSBPL2	2.881656e-02
AL139385.1	1.324506e-02	RPP14	9.714399e-03
LAMP2	3.323188e-20	GSR	1.579779e-05
PAIP1	3.323188e-20	H3F3B	3.323188e-20
CCNB1IP1	3.323188e-20	CYP27A1	3.323188e-20
MRPL22	3.323188e-20	PEAK1	3.323188e-20
CTC-425F1.4	1.357087e-03	CD302	3.323188e-20
UBXN4	3.323188e-20	GOLGA8IP	3.986287e-05
POLR2E	3.323188e-20	SMAD7	4.086460e-03
NUP107	3.323188e-20	A1CF	3.323188e-20
MRPS27	3.323188e-20	RBL2	1.374380e-03
UNG	3.323188e-20	B3GNT1	3.323188e-20
DROSHA	3.323188e-20	CTDSPL	9.213193e-07
PPIH	3.323188e-20	CECR1	3.323188e-20
RPIA	3.323188e-20	CD3D	3.323188e-20
LMAN2	3.134418e-05	CYP4F12	3.323188e-20
HSPH1	3.323188e-20	SREBF2	3.323188e-20
DNAJA2	1.375688e-05	F2RL1	3.323188e-20
TMEM97	3.323188e-20	OPTN	3.323188e-20
COMT	3.323188e-20	ALOX5AP	1.723080e-03
NDUFA7	3.323188e-20	TAPBPL	8.616074e-04
AAMP	6.402380e-03	TMEM19	1.102910e-05
NOSIP	2.329943e-04	BLNK	1.094773e-03
BCAS2	3.748242e-04	AMT	3.323188e-20
RP11-15K19.2	3.323188e-20	SIAH2	1.181136e-05
USP10	3.323188e-20	NAAA	3.323188e-20
SERPINH1	3.323188e-20	HIST1H1C	3.323188e-20
ARHGDIB	3.431268e-02	HSPA2	4.753487e-05
ZNHIT3	3.323188e-20	PLA2G10	3.323188e-20
PCCA	2.679887e-06	MBOAT2	2.771829e-03
AP000275.65	3.323188e-20	CLK1	3.019155e-02
XPO6	3.323188e-20	ISG20	2.679887e-06
VGLL4	3.323188e-20	ZFP106	1.164057e-04
HNRNPF	3.323188e-20	MYO1A	3.323188e-20
MTX2	4.793549e-04	CRYBG3	9.213193e-07
WDR12	3.323188e-20	BAK1	4.314610e-05
NUDT15	3.119430e-06	RXRA	3.323188e-20
PSMD3	3.323188e-20	SCPEP1	1.053570e-03
CCZ1	3.323188e-20	EMP3	7.753942e-06
WARS	3.323188e-20	SNX15	3.323188e-20
POP7	3.323188e-20	RGP1	3.323188e-20
P4HA1	9.213193e-07	PPIP5K2	2.125229e-03
KIAA0664	4.516284e-03	IRF6	3.323188e-20
PDIA5	3.323188e-20	CERK	3.323188e-20
PARP1	3.323188e-20	APOC1P1	2.997610e-02
DAP	2.013230e-05	IGHV3-7	3.323188e-20
MTX1P1	3.323188e-20	ME2	1.257387e-05
SCAND1	3.323188e-20	RAB4B	3.323188e-20
CD55	3.323188e-20	PALM2-AKAP2	3.325940e-02
EI24	3.323188e-20	MATN2	3.323188e-20
SF3B3	3.323188e-20	TSPAN7	3.323188e-20
LYRM1	3.323188e-20	MFSD5	1.181136e-05
MCM7	3.323188e-20	MUL1	3.323188e-20
DAZAP1	3.323188e-20	APOBEC3C	2.409591e-02
GYG1	3.323188e-20	PADI2	3.323188e-20
KXD1	3.323188e-20	SLC22A5	3.323188e-20
SLC35B1	3.265118e-04	KCNK1	3.323188e-20
UTP6	3.323188e-20	SLC2A10	1.223083e-03
PSMD10	2.679887e-06	GSDMD	2.632523e-04
AC026271.5	3.323188e-20	MYO18A	1.360368e-02
MRPS31	3.323188e-20	TPSB2	3.323188e-20
MKKS	2.866496e-02	TRBC2	3.323188e-20
FIBP	3.323188e-20	PGAP3	3.323188e-20
FNBP1L	3.323188e-20	PRPF18	3.556920e-03
EXOSC8	3.323188e-20	TFCP2L1	3.323188e-20
PSMD12	3.323188e-20	MAP7D1	3.323188e-20
COPS3	3.323188e-20	SERPING1	2.393580e-03
SS18L2	3.323188e-20	ZNF44	3.323188e-20
MARCH7	1.940944e-02	VWA5A	3.323188e-20
PSMA7	3.323188e-20	TACO1	1.206412e-03
SDC1	4.303638e-03	RETSAT	3.323188e-20
TIPARP	6.578243e-03	CLCN3	1.737561e-03
SMNDC1	3.323188e-20	MXRA8	5.324983e-03
KDELR1	3.323188e-20	IRF2	2.679887e-06
POLR1D	3.323188e-20	CCL14	3.323188e-20
ASH2L	8.512750e-05	TPMT	1.617974e-02
MRPL12	4.172628e-05	RALB	3.323188e-20
TMEM208	3.323188e-20	CAV1	2.714186e-02
UBAP2	3.323188e-20	SLC37A1	5.710273e-04
SUMF2	3.323188e-20	TOE1	4.353677e-05
ASNSD1	3.323188e-20	FEM1C	3.323188e-20
RNF43	3.323188e-20	MAPK9	3.323188e-20
BABAM1	3.323188e-20	POSTN	4.276550e-05
CCNH	3.323188e-20	ATP5G3	3.323188e-20
DNAJC2	3.323188e-20	PPP6C	3.323188e-20
RP11-697E2.6	3.323188e-20	NTAN1	5.082211e-03
ESYT1	3.323188e-20	MAOA	3.323188e-20
GDF15	3.323188e-20	PLEKHF2	3.323188e-20
SNRPA	3.323188e-20	FAM102A	3.323188e-20
CCDC53	3.323188e-20	SLC35F2	3.763918e-02
RP11-785H5.1	5.960912e-03	FAM63A	3.323188e-20
MRPS7	4.723183e-02	PNMA1	4.868312e-07
MRPS28	3.323188e-20	SPECC1L	3.323188e-20
SNRNP25	3.323188e-20	ARHGEF16	3.323188e-20
MRPL11	3.323188e-20	UBN1	1.088939e-02
PAICSP4	3.323188e-20	RP11-799B12.4	3.323188e-20
KIAA0907	4.092402e-04	DCAF11	3.895375e-04
RALA	3.323188e-20	WFDC1	1.167286e-04
TPD52L2	3.323188e-20	NIPAL2	1.487571e-03
SKIV2L2	3.323188e-20	ACTR2	4.476379e-03
MRPS16	3.323188e-20	DOLPP1	3.323188e-20
KDM1A	3.323188e-20	B3GNT2	3.323188e-20
NEU1	9.213193e-07	GLTPD1	3.323188e-20
DNMT1	3.323188e-20	PLEKHG6	3.323188e-20
MAPRE1	3.323188e-20	IGLV3-19	3.323188e-20
TCEB2	3.323188e-20	PRKCD	3.323188e-20
TDG	9.213193e-07	ATPIF1	3.323188e-20
POLB	3.323188e-20	CORO1A	1.861273e-05
ARL2	2.013230e-05	CASD1	3.323188e-20
PCCB	7.753942e-06	GPR153	2.886886e-04
COASY	4.253922e-03	NSFL1C	1.368075e-02
CTSK	1.316166e-03	NVL	3.323188e-20
HARS	3.323188e-20	ACSF2	3.323188e-20
DDX50P1	3.323188e-20	PROS1	4.387525e-05
PFDN1	3.323188e-20	TNFRSF14	7.723343e-05
DDX27	3.323188e-20	MUC1	9.264441e-04
TTC1	1.166193e-02	RP11-44F14.11	3.119430e-06
PRKCSH	1.080698e-03	TRIM38	1.740720e-04
JUN	3.323188e-20	EPHX2	3.323188e-20
TFB2M	3.323188e-20	RARRES1	3.323188e-20
GRPEL1	3.323188e-20	PTGDS	9.178164e-04
MAP2K1	3.323188e-20	TOB2	1.356628e-02
S100A13	3.886009e-03	ATP6V1A	2.061970e-03
LETMD1	1.911941e-04	N4BP1	3.323188e-20
LAD1	4.546960e-02	SULT1B1	3.323188e-20
ACTL6A	3.323188e-20	ABCA1	9.213193e-07
NDUFAF3	3.323188e-20	HMOX1	1.817273e-06
SEC16A	2.758923e-02	ARHGEF40	1.181136e-05
EIF1AX	3.323188e-20	RP11-574F21.3	1.838521e-02
PITRM1	3.323188e-20	ACP5	2.766499e-03
CECR5	3.323188e-20	CEACAM7	3.323188e-20
EBNA1BP2	3.323188e-20	PMM1	3.323188e-20
MLH1	3.323188e-20	PID1	3.323188e-20
MRPS18B	3.323188e-20	VDR	3.323188e-20
TRIM39-RPP21	3.323188e-20	CTAGE9	7.194780e-04
THYN1	3.323188e-20	HIPK2	2.427489e-03
NCOA6	2.934569e-02	APOE	3.323188e-20
DMBT1	3.058473e-05	NAGA	3.323188e-20
ALG8	3.323188e-20	TTC13	4.358278e-04
PDZK1IP1	3.323188e-20	ADCY6	3.323188e-20
ETF1P1	3.323188e-20	DNAJC11	1.338184e-05
M6PR	3.323188e-20	TRAC	3.323188e-20
EIF5A	4.365119e-02	TPSAB1	3.323188e-20
ASUN	3.323188e-20	TRIM25	3.498357e-04
NUP153	3.323188e-20	PHLPP2	3.323188e-20
AIFM1	3.894651e-02	RGL1	3.323188e-20
CUL1	3.323188e-20	WBP2	3.323188e-20
SPINK4	4.673254e-04	NAT2	3.323188e-20
GDI1	9.598834e-03	ACADS	3.323188e-20
CTD-2210P15.2	1.114122e-04	CAMK2N1	3.323188e-20
ACP1	3.323188e-20	CDH1	1.994985e-04
PTRH2	3.323188e-20	LPXN	3.323188e-20
DUSP11	3.323188e-20	CACFD1	3.323188e-20
CCNB2	3.323188e-20	ZNF592	7.951811e-03
SERF2	3.323188e-20	RGS19	1.480659e-04
AC098614.2	3.323188e-20	GPX3	3.323188e-20
VEZF1	3.323188e-20	PNPLA2	3.323188e-20
AP2B1	3.323188e-20	AHCYL2	3.323188e-20
TRIM22	4.960645e-02	TMEM30B	3.323188e-20
VKORC1	3.323188e-20	CD48	3.323188e-20
PFKM	3.323188e-20	WDR1	2.445586e-05
AC007347.1	3.323188e-20	SH2B3	3.323188e-20
GLRX2	4.968149e-03	KLF3	3.323188e-20
CD97	3.323188e-20	IGHV3-20	3.323188e-20
ABCF1	3.323188e-20	SP2	9.213193e-07
AC016732.2	3.323188e-20	EMC3	3.323188e-20
CRYZ	3.323188e-20	NXPE4	3.323188e-20
ACO1	1.030195e-02	ZNF274	2.842308e-02
ATP5SL	4.210970e-03	BTNL3	3.323188e-20
RP5-1021I20.4	1.587653e-03	MUT	3.323188e-20
MAGEF1	3.323188e-20	BAG1	3.323188e-20
MFF	3.323188e-20	EPN1	3.520563e-05
POLD2	3.323188e-20	CD2	3.323188e-20
RAE1	3.323188e-20	TSC1	2.944676e-02
CDC16	3.323188e-20	RALGAPA1P	2.679887e-06
STT3A	4.868312e-07	MYO15B	3.323188e-20
RRP1B	3.323188e-20	FAM208A	2.649599e-02
USP1	3.323188e-20	SNX4	2.013230e-05
MSL1	2.388417e-02	RAPGEFL1	3.323188e-20
TUFT1	2.750559e-03	WDTC1	9.213193e-07
CTD-2008A1.2	3.323188e-20	CSF1R	3.323188e-20
YY1AP1	2.500091e-02	HIST1H2BE	1.736617e-03
ABCE1	3.323188e-20	STAB1	3.323188e-20
DPP3	7.377512e-06	CHMP1B	3.323188e-20
NXT1	3.323188e-20	FAM18B2	6.196319e-04
NOL7	3.323188e-20	SLC35C1	3.073741e-04
COPS6	3.323188e-20	APPL1	8.351781e-04
R3HDM4	3.323188e-20	GOLGA2	5.428434e-04
BAG3	3.323188e-20	SEC23A	1.370990e-06
DDX41	3.323188e-20	HCLS1	3.323188e-20
NUP205	3.323188e-20	AXL	3.323188e-20
EEF1E1	3.323188e-20	UBA7	2.679887e-06
TMEM109	3.323188e-20	MARCH3	3.323188e-20
ZFAND1	3.323188e-20	LGR4	3.323188e-20
NPDC1	3.323188e-20	LPIN2	7.753942e-06
MICU1	1.319645e-02	RP11-79D8.2	2.679887e-06
HDAC3	3.323188e-20	AC009469.1	3.323188e-20
CHCHD7	3.323188e-20	SIPA1L3	3.323188e-20
GNPDA1	3.323188e-20	EPB41L4B	3.323188e-20
SCNM1	3.323188e-20	HS6ST1	3.323188e-20
PPIF	3.664553e-04	LPCAT3	3.323188e-20
MAFF	3.323188e-20	CRAT	3.323188e-20
RPS21	2.484826e-05	SASH1	3.988933e-04
ATP6V1H	3.323188e-20	FAM46C	3.323188e-20
RP11-315C6.3	8.577751e-03	ECE1	3.323188e-20
PKP4P1	3.323188e-20	PTEN	3.323188e-20
CDC25B	3.323188e-20	GSK3A	9.790150e-06
EFR3A	5.856983e-03	ELL3	3.323188e-20
MAGED2	3.323188e-20	AQP1	3.323188e-20
VPS72	3.323188e-20	CHFR	3.323188e-20
HMGB1	3.323188e-20	PTPLB	3.323188e-20
COL4A2	1.889192e-02	PVRL3	3.323188e-20
CKLF	3.323188e-20	KIAA0195	3.323188e-20
RRS1	3.323188e-20	ATP8A1	5.009589e-05
PMPCA	3.323188e-20	PBX1	3.323188e-20
RP11-395L14.17	3.323188e-20	ZCCHC24	2.587847e-04
TM9SF4	3.323188e-20	CEBPA-AS1	3.323188e-20
NUDT4P1	3.323188e-20	ATG14	3.554234e-02
SF3B4	3.323188e-20	CLEC2B	3.323188e-20
WRB	3.323188e-20	PICALM	4.822302e-02
WDR13	8.006314e-03	MIR22HG	3.323188e-20
MCM2	3.323188e-20	PRDM1	3.119430e-06
LEPROTL1	3.986471e-02	SCARB2	3.323188e-20
NXF1	1.515518e-02	NDN	3.323188e-20
POLE3	3.323188e-20	PRPF38B	3.740554e-02
VEZF1P1	3.323188e-20	TMED5	3.323188e-20
PRMT5	3.323188e-20	HSD17B2	3.323188e-20
KEAP1	3.323188e-20	DUX4L9	1.497504e-04
POLDIP2	3.323188e-20	ASCC2	4.868312e-07
FRG1	6.938355e-03	RNASE6	9.213193e-07
ADSS	3.323188e-20	SPATA2	3.323188e-20
WDR11	3.626330e-03	AKAP7	3.323188e-20
EPB41L2	3.323188e-20	UQCR10	3.323188e-20
SNW1	5.945429e-04	RP11-240D10.2	4.868312e-07
APRT	3.323188e-20	N4BP2L2	4.777312e-02
EPHB2	3.323188e-20	GYPC	3.323188e-20
EIF4EBP1	3.323188e-20	KCNJ2	3.323188e-20
GPAA1	1.107911e-02	GIPC2	1.370990e-06
MRPL40	3.323188e-20	NAGPA	3.323188e-20
IGFBP2	3.323188e-20	GMFG	9.213193e-07
ACTR1B	1.071382e-02	IGSF3	3.323188e-20
MRPL9	3.323188e-20	DHRS9	3.323188e-20
TIMM10	3.323188e-20	FAM47E	3.323188e-20
NAT10	3.323188e-20	TMEM164	3.323188e-20
NARF	3.323188e-20	TSPAN14	1.094934e-02
BUB3	3.323188e-20	TBC1D9	3.323188e-20
TM2D3	3.323188e-20	IGHV3-23	3.323188e-20
RP11-454H13.6	3.323188e-20	CNPPD1	3.323188e-20
CLPP	3.323188e-20	ING4	5.272871e-06
TMEM2	3.533413e-06	TRAPPC10	3.323188e-20
CUEDC2	3.323188e-20	RHOF	3.323188e-20
RP11-67F24.1	3.323188e-20	GAB2	3.323188e-20
BIK	3.323188e-20	RNF10	3.323188e-20
YWHAE	4.402183e-06	CES3	3.323188e-20
RP11-164O23.5	3.323188e-20	UBE2L3	3.533413e-06
DDX23	3.323188e-20	FAM193B	2.119088e-03
DNAJC9	3.323188e-20	BDH1	9.213193e-07
CTBP2	4.012894e-02	KIAA0240	1.114122e-04
GCSHP5	3.323188e-20	HIST1H2BF	4.702632e-02
MRPL39	3.323188e-20	SLC39A7	1.853974e-03
CYB5B	3.323188e-20	IL22RA1	1.141913e-04
NARS2	3.323188e-20	FOXF1	3.323188e-20
POLR2M	9.790150e-06	IGHV1-2	3.323188e-20
TIMM9	3.323188e-20	AC020663.1	4.276550e-05
AC074182.1	3.323188e-20	VTI1B	3.323188e-20
LAPTM4B	3.323188e-20	ABCB4	3.323188e-20
GOLGA7	2.034575e-02	RCAN1	3.323188e-20
RP11-181C21.4	3.323188e-20	SPSB3	2.134823e-02
FAM206A	3.323188e-20	CPA3	3.323188e-20
MRPS34	3.323188e-20	LGALS2	3.323188e-20
FAM50A	3.323188e-20	WWTR1	1.861273e-05
SCAMP3	3.323188e-20	PPM1B	1.854704e-02
RP11-77H9.2	3.323188e-20	SMC5	1.618571e-03
MAGOH	3.323188e-20	NR1H3	9.873772e-03
PDXK	3.323188e-20	DUSP22	7.318903e-03
TBPL1	3.323188e-20	ATG9A	2.632523e-04
ASNS	3.323188e-20	KCTD9	3.323188e-20
RDH14	4.647133e-05	TSC22D3	3.323188e-20
NOX1	3.323188e-20	TMEM80	3.323188e-20
KDM3B	4.136582e-02	IGHV4-34	3.323188e-20
MRPS15	3.323188e-20	B4GALT4	9.213193e-07
BFAR	3.323188e-20	CPT2	3.323188e-20
FXYD5	3.323188e-20	ARRB2	1.347684e-03
TPX2	3.323188e-20	GIMAP5	3.323188e-20
PSMD5	3.323188e-20	SGSM3	3.601030e-04
SLC3A2	3.323188e-20	PRRG4	2.246756e-02
VARS2	3.323188e-20	KBTBD11	3.323188e-20
RP11-762H8.2	3.323188e-20	CAB39	3.323188e-20
H1FX	2.434540e-02	RP11-793H13.8	1.942581e-02
GTF2IRD1	3.323188e-20	PDE9A	3.323188e-20
TOMM70A	3.323188e-20	MAF	3.323188e-20
TBK1	3.323188e-20	CTSE	1.760774e-02
RP11-173D9.3	3.323188e-20	LDLRAP1	3.323188e-20
TM4SF1	3.323188e-20	DNAJB2	4.280033e-04
SEC22B	1.702435e-02	SYNPO	3.323188e-20
CARHSP1	3.323188e-20	ARHGEF6	3.323188e-20
LONP1	3.323188e-20	TPP1	4.086460e-03
P4HTM	3.323188e-20	DOK4	3.323188e-20
COMMD4	9.213193e-07	WDR7	3.323188e-20
NDUFS3	3.323188e-20	TRIM31	3.328730e-03
MEPCE	3.323188e-20	AATK	4.625100e-04
BET1	3.323188e-20	ATP2B1	3.323188e-20
FADD	6.954153e-03	DPP8	1.837027e-03
UTP3	3.323188e-20	MAST3	3.323188e-20
SAE1	3.323188e-20	PTPRC	3.323188e-20
TCF20	3.323188e-20	CPVL	6.164808e-03
ACTN1	3.323188e-20	PRKD2	4.084211e-02
APOO	4.487750e-02	LYPLA2P1	4.931238e-02
LSM6	3.323188e-20	CLIP2	4.754436e-03
SLC1A5	3.323188e-20	GSTZ1	3.234865e-04
STYXL1	3.323188e-20	CLDN15	1.257387e-05
SEC61A1	1.308286e-04	SERF1B	3.793638e-03
BCL7C	9.790150e-06	CTSZ	3.323188e-20
RBBP8	3.323188e-20	CA12	3.323188e-20
PPM1G	3.323188e-20	ABCC6P2	3.323188e-20
ACLY	3.323188e-20	AC005943.2	2.949495e-05
LAMB1	4.868312e-07	CCNG2	3.323188e-20
PSMD13	3.323188e-20	COG7	6.034542e-04
AL162497.1	2.089227e-04	CAMTA2	3.323188e-20
CPNE1	3.323188e-20	PROSC	3.323188e-20
RNF113A	3.323188e-20	YTHDF3	2.385566e-03
PPAP2C	3.323188e-20	SUV420H1	9.213193e-07
COL4A1	3.323188e-20	TPM1	1.200763e-04
STEAP1	2.981587e-05	ATG4A	3.323188e-20
UBE2S	3.323188e-20	OCEL1	3.323188e-20
PNN	3.323188e-20	RP11-644F5.10	3.323188e-20
ASNA1	3.323188e-20	CAPN5	3.323188e-20
THAP11	2.711672e-05	SECTM1	3.323188e-20
ARFGAP3	9.213193e-07	SLCO2A1	3.323188e-20
NQO1	3.323188e-20	GDPD3	3.323188e-20
CCDC86	3.323188e-20	CHKA	4.901672e-02
PARN	3.323188e-20	EDEM3	1.421203e-04
DHX40	3.323188e-20	TJP3	3.323188e-20
ASCL2	3.323188e-20	ABAT	1.638561e-04
GBP1P1	1.050404e-04	ATP6V0D1	3.323188e-20
CNN2	3.323188e-20	MUC5B	2.949495e-05
CD320	3.323188e-20	MARCH8	3.323188e-20
TOMM34	3.323188e-20	PHF1	3.323188e-20
PAFAH1B3	3.323188e-20	LMBR1L	4.276550e-05
EXT2	3.323188e-20	RNF19A	4.868312e-07
GLA	3.323188e-20	KDM4A	7.753942e-06
DPAGT1	3.323188e-20	IL1R2	3.323188e-20
MAD2L1	3.323188e-20	SPN	9.213193e-07
AC019097.7	5.272871e-06	SLC22A18AS	3.323188e-20
PDAP1	3.323188e-20	FXR2	6.484178e-05
EIF2B2	3.323188e-20	WASL	3.323188e-20
HTRA1	4.226876e-04	GRTP1	6.815252e-04
IPO7	3.323188e-20	TLE2	1.550108e-02
UTP11L	3.323188e-20	EHD2	5.787132e-04
KANSL2	3.323188e-20	AK2	3.812310e-02
VRK2	3.323188e-20	RAB27A	3.323188e-20
STMN1	3.323188e-20	ACAD8	1.346426e-04
MPHOSPH10	3.323188e-20	PTGER4	3.323188e-20
ACAT2	3.440179e-03	MOB1A	5.272871e-06
GLG1	3.323188e-20	TGFA	3.323188e-20
NUP85	3.323188e-20	PLCG2	3.323188e-20
SSRP1	3.323188e-20	PNRC2	3.323188e-20
RNASEH1	3.323188e-20	DGKQ	3.033111e-03
ARMCX3	3.323188e-20	TNFRSF11A	7.831450e-03
CDC20	3.323188e-20	PTPRH	3.323188e-20
PRC1	3.323188e-20	CHST15	3.533413e-06
ADO	3.323188e-20	NDRG2	3.323188e-20
RAB15	3.323188e-20	SIRT6	3.323188e-20
RBCK1	3.323188e-20	CFHR1	3.323188e-20
DCAF13	3.323188e-20	CGRRF1	3.323188e-20
DDRGK1	3.323188e-20	ZNF862	4.554426e-03
CNOT8	4.270016e-04	LRPAP1	3.076649e-04
NUP93	3.323188e-20	BHLHE41	3.323188e-20
NOC3L	3.323188e-20	IGHV3-21	3.323188e-20
RAD23B	3.323188e-20	GADD45B	1.173792e-03
RFC4	3.323188e-20	TNK1	1.102910e-05
TOPBP1	3.323188e-20	NFATC2IP	2.250154e-04
RNF220	3.323188e-20	PRSS3P1	1.416490e-05
LAMTOR2	4.868312e-07	PDE8A	3.323188e-20
CDR2	2.106960e-03	HINFP	1.758550e-03
SLC2A1	4.868312e-07	ACAT1	3.323188e-20
NME4	3.323188e-20	AQP8	3.323188e-20
SUCO	3.323188e-20	C1S	5.624721e-04
DARS	3.323188e-20	TPSG1	3.323188e-20
KIAA0196	3.323188e-20	BCAS1	3.323188e-20
UBD	3.323188e-20	FOLR2	3.323188e-20
SCRIB	3.323188e-20	IRF7	3.323188e-20
DVL1	3.323188e-20	SORBS1	3.323188e-20
EIF2B4	3.323188e-20	PURA	4.095498e-02
PLEKHA1	8.553588e-06	DNAJC4	3.323188e-20
HNRNPUL1	7.630319e-04	INPP5K	3.323188e-20
AC004797.1	1.672267e-02	CNN1	3.323188e-20
HAUS4	9.213193e-07	CDC42EP3	3.824878e-03
PMEPA1	3.323188e-20	GSN	3.323188e-20
AACS	2.170623e-03	AKIRIN1	4.209857e-05
TAF6	3.323188e-20	CANT1	5.668193e-06
SNRNP27	8.230925e-05	EIF4E2	3.323188e-20
RAB22A	4.868312e-07	DMXL1	3.323188e-20
PPME1	3.323188e-20	FGL2	3.323188e-20
CREB3	4.217730e-04	CDC42BPA	3.323188e-20
PPP1R2P3	3.323188e-20	CLTB	3.323188e-20
CDC34	3.323188e-20	LRIG1	3.323188e-20
PSMA2	3.323188e-20	RNPEPL1	1.739923e-02
LYN	3.323188e-20	GAL3ST4	9.213193e-07
BTG3	1.370990e-06	RAB17	3.323188e-20
CDK1	3.323188e-20	ADTRP	3.323188e-20
SHQ1	3.323188e-20	ESRRA	3.323188e-20
NPLOC4	2.058151e-04	IGLV3-25	4.868312e-07
STX18	3.323188e-20	SH2B1	3.323188e-20
SLC5A6	3.323188e-20	KCTD2	1.521025e-04
ATP13A1	3.323188e-20	LTB	9.213193e-07
PLSCR3	3.323188e-20	MRC1L1	3.323188e-20
KPNA3	3.323188e-20	RPS6KA5	3.323188e-20
SNAPC5	3.323188e-20	ACOT1	4.289600e-04
PREB	3.323188e-20	MPC2	3.323188e-20
FN3KRP	1.211441e-04	ST3GAL4	9.486946e-05
WBP11	3.323188e-20	GPSM3	3.323188e-20
KIAA1598	7.593617e-03	NR1H2	9.213193e-07
OAZ2	4.927446e-03	STK11	1.480659e-04
IRF3	3.323188e-20	NR3C1	3.323188e-20
VRK1	3.323188e-20	MXD4	6.958942e-06
ITGB3BP	3.323188e-20	RAVER2	3.323188e-20
RPA2	3.323188e-20	MFAP4	3.323188e-20
ITGA2	3.323188e-20	ZCCHC10	3.323188e-20
COMMD9	3.323188e-20	XDH	3.323188e-20
EXOSC10	3.323188e-20	TRAF3	4.285644e-02
RP11-552M11.4	3.323188e-20	MED8	5.312241e-03
PFKFB3	3.323188e-20	SH3BP1	3.323188e-20
MID1IP1	3.323188e-20	CD163	2.464206e-04
KPNB1	3.323188e-20	CIC	1.169969e-02
RP11-737O24.3	3.323188e-20	OSBPL1A	3.323188e-20
UBE2H	3.323188e-20	ALG12	3.323188e-20
DCK	4.868312e-07	CORO2A	3.323188e-20
GNAI2	3.199259e-02	SNX1	3.323188e-20
PPP1R2P4	3.323188e-20	SLC26A6	4.240394e-04
DUSP6	1.354238e-03	BBC3	1.779491e-02
RUVBL1	3.323188e-20	ANPEP	3.323188e-20
NOP2	3.323188e-20	CHMP6	3.323188e-20
NAA10	3.323188e-20	SLC36A1	3.323188e-20
ICT1	3.323188e-20	GLTPP1	3.323188e-20
RBM42	3.323188e-20	N4BP2L1	2.302086e-04
F3	4.276550e-05	MOB3B	3.323188e-20
MAP3K5	3.323188e-20	SLC1A1	3.323188e-20
BAZ2B	2.250317e-05	ZNF652	4.466242e-04
DNAJB6	3.323188e-20	PCBP2	3.323188e-20
TYW1B	3.323188e-20	GBF1	5.529242e-04
GTF2E2	3.323188e-20	ENPP2	3.323188e-20
TARBP1	3.323188e-20	EVI2B	3.323188e-20
SMC4	3.323188e-20	SP110	2.443818e-03
TOMM22	1.340335e-02	MTF1	3.323188e-20
WDR3	3.323188e-20	MNX1	2.042847e-03
CRNKL1	4.251327e-02	NEDD4L	3.323188e-20
AKT1	8.213723e-03	RALGPS1	3.323188e-20
DNAJC15	3.665996e-03	ZNF665	1.113415e-02
STX10	3.323188e-20	GNAQ	3.323188e-20
TAF2	3.323188e-20	MCOLN1	3.323188e-20
COG4	1.817273e-06	CROCCP2	1.375688e-05
MELK	3.323188e-20	CAMK1D	3.323188e-20
TIMM23B	3.323188e-20	RRAS2	4.868312e-07
XPOT	3.323188e-20	BDKRB2	3.323188e-20
CLP1	3.323188e-20	ITGB2	3.418194e-02
KCNQ1	3.323188e-20	GFOD1	5.027366e-03
KIF5B	4.868312e-07	RIPK1	3.323188e-20
ALDH7A1P1	3.323188e-20	ARHGAP44	3.323188e-20
USP11	3.323188e-20	KIT	4.868312e-07
WDR61	9.388469e-06	ATG4B	1.181136e-05
CDKN3	3.323188e-20	LY86	3.323188e-20
HRSP12	4.805896e-04	KAT6B	3.323188e-20
COPS7A	3.323188e-20	FAM114A1	3.323188e-20
BID	3.323188e-20	XYLT1	3.323188e-20
LSM2	3.323188e-20	MAP2K2	1.102910e-05
RRM1	3.323188e-20	AC099668.5	3.323188e-20
PRKDC	3.323188e-20	FOXO1	3.323188e-20
UTP14C	3.323188e-20	ASTE1	3.323188e-20
AC083899.3	3.323188e-20	MAGEH1	3.323188e-20
CRY1	3.323188e-20	PTPRCAP	3.323188e-20
PTBP1	3.323188e-20	VCAM1	2.679887e-06
ZNF259	3.323188e-20	PIP4K2A	1.184319e-02
SMARCC1	3.323188e-20	POU2AF1	3.323188e-20
TRIP6	3.323188e-20	SMCHD1	3.323188e-20
AAR2	3.323188e-20	APLP2	4.868312e-07
MRPS2	3.323188e-20	C3AR1	1.286497e-04
RCC1	3.323188e-20	APOBEC3B	3.323188e-20
SEMA4C	3.323188e-20	HEY1	1.695784e-04
TRAPPC6A	9.790150e-06	MAP3K12	2.022575e-03
GALNT11	3.323188e-20	PIAS1	1.194220e-04
MTERFD1	3.323188e-20	LRCH4	4.538100e-05
ARL3	3.323188e-20	FAM134A	3.323188e-20
COMMD10	3.119430e-06	INO80D	1.411578e-02
DNM1L	3.323188e-20	TRAF6	9.790150e-06
MRPL46	3.323188e-20	NDOR1	9.213193e-07
NIPSNAP1	4.868312e-07	RMND5A	3.323188e-20
KIAA1279	1.625451e-02	CD177	3.323188e-20
BRE	3.323188e-20	CD4	3.323188e-20
CPSF4	3.323188e-20	TRANK1	3.323188e-20
ATXN2	1.211441e-04	DCN	2.679887e-06
NCBP2	3.323188e-20	SLC30A4	3.323188e-20
PSENEN	7.011483e-04	AGPAT3	1.200763e-04
MPG	3.323188e-20	FAM117A	3.323188e-20
GLB1L2	4.868312e-07	LONRF3	4.276550e-05
FBP1	1.257387e-05	CHGA	3.323188e-20
EPHB4	3.323188e-20	FRMD4B	3.323188e-20
RGPD4	2.453468e-02	DLD	1.803421e-02
DCTD	3.323188e-20	APOL2	6.888038e-03
KDM2A	1.665611e-02	LAMTOR3	1.020929e-05
UBE2M	3.323188e-20	NCOA1	3.323188e-20
PDSS1	1.183577e-03	UPP1	3.323188e-20
EIF2S3	3.323188e-20	STARD5	6.958942e-06
TSR2	3.907566e-03	ABHD5	3.323188e-20
INTS3	3.323188e-20	MARCH2	6.435485e-03
AHR	3.323188e-20	PRKAR2A	1.346426e-04
FOCAD	3.323188e-20	ABCA5	3.323188e-20
PTOV1	1.456149e-05	PPARD	3.323188e-20
PRPSAP2	1.702087e-02	TCN2	3.323188e-20
POM121B	3.323188e-20	DNASE1L3	3.323188e-20
TERF1P5	3.323188e-20	MAX	9.213193e-07
DEPTOR	1.248328e-03	RBKS	3.323188e-20
RBM10	9.178164e-04	CALCOCO2	3.323188e-20
PIEZO1	3.323188e-20	BMP2	3.323188e-20
CFB	3.323188e-20	COTL1	3.262733e-02
SLC25A32	3.323188e-20	NISCH	4.059701e-05
COQ2	2.679887e-06	ATP2C2	3.323188e-20
DYRK4	3.323188e-20	FRZB	3.323188e-20
PRR11	3.323188e-20	PDK2	3.323188e-20
MAP3K4	6.373635e-05	ARID3B	3.323188e-20
HIRA	3.323188e-20	BTNL8	3.323188e-20
CKAP5	3.323188e-20	RBM38	3.323188e-20
SRM	3.323188e-20	LGALSL	3.323188e-20
RPP38	3.323188e-20	UGT2B15	2.949495e-05
SOX4	3.323188e-20	CIB2	2.679887e-06
CETN3	3.323188e-20	LINC00675	3.323188e-20
PUS7	3.323188e-20	MAST2	3.323188e-20
TOP2A	3.323188e-20	FAM179B	5.374989e-03
TBRG4	3.323188e-20	TP53TG1	1.602033e-04
GPSM2	3.323188e-20	FOSL2	3.323188e-20
SMARCD2	3.323188e-20	TFEB	3.323188e-20
SEC23B	1.501242e-02	EVL	3.323188e-20
TRAF5	3.323188e-20	SMARCA2	1.340782e-04
STAM	3.323188e-20	GNG11	3.445373e-03
ATF7IP	3.323188e-20	PNISR	1.348848e-02
BMS1	3.323188e-20	MAN2C1	5.591000e-04
RDH11	3.323188e-20	GCOM1	3.323188e-20
RFX5	3.323188e-20	RAB3IL1	1.218509e-04
TNPO3	3.323188e-20	GPRC5C	1.676757e-04
PEA15	3.323188e-20	PBX3	2.981587e-05
PLCB4	3.323188e-20	PDLIM2	3.323188e-20
PMF1	9.213193e-07	TMEM50B	2.250317e-05
PTPLAD1	3.323188e-20	CIDEB	3.323188e-20
ORC3	3.323188e-20	RP11-368J21.2	5.425558e-04
NOL8	3.323188e-20	RUNX2	1.434898e-03
GTPBP6	1.480836e-03	MGST3	3.323188e-20
SF3A3	3.323188e-20	SOS1	4.847997e-03
DDX18	3.323188e-20	CTDP1	3.326581e-03
TERF1	3.323188e-20	AKAP13	4.868312e-07
RALGDS	1.676750e-03	BECN1	4.484900e-02
LAGE3	3.323188e-20	TESK2	3.323188e-20
MIS12	1.805466e-02	ZFYVE21	4.524367e-03
ZYX	3.323188e-20	FBLN1	3.323188e-20
OXSM	2.013230e-05	SEMA3B	4.868312e-07
AURKA	3.323188e-20	PLEK	4.251023e-02
FANCL	3.323188e-20	HDAC11	4.482717e-02
PIGF	1.608576e-02	MEIS3P2	3.323188e-20
SDF2L1	1.817273e-06	ZNF586	8.150473e-03
SYBU	3.323188e-20	HSF4	2.522095e-04
CTNNBL1	3.323188e-20	PRPF4B	4.815898e-02
PPID	3.323188e-20	PDGFRA	3.323188e-20
USP14	3.323188e-20	LHPP	3.323188e-20
PAAF1	3.323188e-20	DNM2	1.375543e-03
PTGES2	1.499742e-03	DES	3.323188e-20
CHSY1	3.323188e-20	HIST1H2BH	1.181136e-05
UXS1	3.323188e-20	ENTPD5	3.323188e-20
CCDC59	3.323188e-20	CBX7	3.323188e-20
HNRPDL	3.323188e-20	APBB1IP	3.323188e-20
ILVBL	9.213193e-07	RP11-57A19.3	5.945429e-04
B4GALT3	2.270840e-04	THSD4	3.323188e-20
KRIT1	1.745296e-02	MYH14	7.753942e-06
TUBG1	3.323188e-20	CEND1	9.213193e-07
CREB3L2	3.533413e-06	AIF1	3.323188e-20
CTC-435M10.3	2.155329e-04	EXPH5	3.323188e-20
KHSRP	3.323188e-20	PPP1R12B	3.323188e-20
BCS1L	3.323188e-20	CD52	3.323188e-20
CBY1	1.987308e-03	SFPQ	2.144522e-02
RRN3	3.323188e-20	DSC2	3.323188e-20
ERO1L	3.323188e-20	SPINT1	3.323188e-20
STIP1	3.323188e-20	DUSP5	3.323188e-20
MAK16	3.323188e-20	AP3S2	3.323188e-20
LAMC1	3.323188e-20	GIT2	2.679887e-06
CCDC51	3.323188e-20	B3GALT4	3.323188e-20
RFXANK	3.323188e-20	SSBP3	3.094850e-02
DDX56	3.323188e-20	ACAA2	3.323188e-20
TNFAIP8	7.961639e-03	LRRC31	3.323188e-20
ANKRD10	3.323188e-20	CRTC1	2.760884e-02
DHPS	3.323188e-20	LINC00483	3.323188e-20
PWP1	3.323188e-20	THBS1	5.391651e-04
RMI1	1.102910e-05	CRADD	4.387525e-05
USPL1	3.323188e-20	CTD-2270L9.5	1.932947e-04
SNRPA1	3.323188e-20	FGFBP1	1.403883e-03
FTSJ3	3.323188e-20	KLRB1	3.323188e-20
MMS19	3.323188e-20	AP001062.8	1.406203e-02
ALG6	2.563274e-04	CXCL12	3.323188e-20
TRAPPC12	3.323188e-20	ATP5H	5.668193e-06
UNC119B	3.986287e-05	CA4	3.323188e-20
QRICH1	1.328589e-02	TMEM140	3.323188e-20
LRRC40	3.694734e-02	FH	7.698639e-03
ZBTB5	3.323188e-20	RP11-195E2.1	3.323188e-20
ZNF593	3.323188e-20	SFTPB	3.012547e-03
NRBP1	3.682583e-02	SLC31A2	3.323188e-20
TGDS	3.323188e-20	CPQ	3.323188e-20
GNL2	3.323188e-20	PRR5L	3.323188e-20
CDK5RAP1	3.323188e-20	GREM1	3.304106e-02
RNPS1	3.323188e-20	HOXA5	3.323188e-20
COBRA1	1.257387e-05	RP11-77K12.7	3.323188e-20
MED24	3.323188e-20	MS4A12	3.323188e-20
DRAP1	3.323188e-20	NXN	2.223533e-02
PAPD7	3.323188e-20	AFF1	3.323188e-20
EMD	8.553588e-06	OSBPL11	1.410542e-04
TBC1D4	3.323188e-20	PDZRN3	1.788778e-04
CTD-2323K18.1	3.323188e-20	PRKAR2B	3.323188e-20
PRPF4	3.323188e-20	TICAM1	4.698545e-04
BAZ1A	2.981587e-05	PPP1R13B	3.323188e-20
CNPY2	3.323188e-20	UCK2	2.711672e-05
HMGXB4	3.323188e-20	COX7A1	2.910855e-05
GPR89B	3.323188e-20	SPOCK2	3.323188e-20
CTNNBIP1	3.323188e-20	ADAP2	3.323188e-20
CLK2	2.380280e-03	MAP7	2.981587e-05
ADORA2B	2.679887e-06	FOXN3	3.323188e-20
CTNNAL1	3.323188e-20	BIRC3	8.261031e-03
SH3GL1	3.323188e-20	ANXA11	3.323188e-20
SCCPDH	3.323188e-20	CFLAR	3.323188e-20
TBC1D5	3.323188e-20	PLEKHA6	1.181136e-05
QPRT	3.760323e-04	PIGN	2.580404e-03
TCEAL1	3.323188e-20	CCL5	3.323188e-20
DDX5	1.433421e-03	CRY2	3.323188e-20
TM2D1	1.287183e-03	FDX1	3.323188e-20
POLR3K	3.323188e-20	PTENP1	4.503437e-05
DHX29	1.679185e-02	CITED2	3.323188e-20
TRPC4AP	3.323188e-20	CCL2	2.185470e-02
PCID2	3.323188e-20	IGFBP6	2.183359e-04
ABT1	3.323188e-20	TEP1	3.323188e-20
SRPRB	3.323188e-20	LIMS2	3.323188e-20
PGP	3.323188e-20	F13A1	3.323188e-20
ZNF189	3.323188e-20	GAMT	4.868312e-07
WDR77	3.323188e-20	KIAA0513	3.323188e-20
POR	1.501856e-02	TTC22	3.323188e-20
PSMB2	3.323188e-20	BCAR3	3.323188e-20
PQBP1	5.516650e-04	LY96	2.857984e-03
PYCR1	3.323188e-20	IL2RB	3.323188e-20
PEPD	8.700157e-04	SLA	2.139211e-02
TMEM165	3.323188e-20	ASB7	1.370990e-06
PRDM4	2.013230e-05	MEF2D	3.323188e-20
THUMPD1	8.440269e-05	CPED1	3.323188e-20
HLA-F-AS1	2.086970e-03	SYT2	6.797875e-03
ALG3	3.323188e-20	RCBTB2	1.246737e-03
UBE2NL	1.659407e-05	GDPD2	3.323188e-20
PROSER1	3.323188e-20	BAD	3.323188e-20
MRP63	3.323188e-20	ARSA	3.323188e-20
POLR1C	3.323188e-20	REEP2	8.480640e-03
NOTCH1	3.323188e-20	STIM1	3.323188e-20
USP39	3.323188e-20	APOBR	3.323188e-20
PPIE	3.323188e-20	UGCG	2.679887e-06
ANKRA2	1.722132e-03	ARL14	3.323188e-20
DNASE1L1	9.213193e-07	RP11-407N17.3	3.323188e-20
THOC1	3.323188e-20	HDAC5	1.453790e-04
UBL4A	3.323188e-20	CYBB	4.791115e-02
TDGF1	3.323188e-20	MTMR9	6.558777e-05
SMARCA5	3.323188e-20	CTSF	4.698545e-04
DDX10	3.323188e-20	RP11-553L6.5	2.151751e-02
EXOSC5	3.323188e-20	S1PR4	3.323188e-20
MCRS1	3.323188e-20	CDKN2B	3.323188e-20
ARSE	3.323188e-20	CRYAB	3.323188e-20
PA2G4	3.323188e-20	VSIG4	3.323188e-20
TNFRSF10B	3.323188e-20	BIN3	2.111048e-03
AASDHPPT	3.323188e-20	CDHR2	3.323188e-20
DIAPH1	9.213193e-07	MPI	3.323188e-20
HMGB3	3.323188e-20	GPR124	2.467943e-03
ECM1	3.323188e-20	SECISBP2L	3.323188e-20
ISG20L2	3.323188e-20	LRRC19	3.323188e-20
ECD	3.323188e-20	MT1M	3.323188e-20
NUP37	3.323188e-20	RIN1	5.380672e-04
PLAUR	1.061191e-03	UNC5B	3.323188e-20
AAGAB	2.555608e-03	PDGFA	3.323188e-20
ACP6	3.323188e-20	BIN2	3.323188e-20
TPM4	3.323188e-20	ANXA13	2.116648e-03
BRD9	3.323188e-20	FLNC	3.323188e-20
KAT2A	3.323188e-20	UBOX5	6.396231e-03
GCA	5.668193e-06	CD79A	3.323188e-20
NSUN5P2	3.323188e-20	COL4A3BP	6.111452e-04
FAHD2CP	3.323188e-20	RCE1	2.981587e-05
CARM1	3.323188e-20	CIDEC	3.323188e-20
PREPL	7.753942e-06	GCC2	1.263065e-02
LARS2	3.323188e-20	DOPEY2	7.651786e-05
ERAL1	3.323188e-20	PTK6	3.323188e-20
RNASEH2A	3.323188e-20	ITM2A	3.323188e-20
SMARCA4	3.323188e-20	MPRIP	4.868312e-07
BUB1B	3.323188e-20	CTBS	5.668193e-06
GOLT1B	3.323188e-20	GRAMD4	3.323188e-20
COG8	3.323188e-20	GIMAP4	3.323188e-20
ASF1A	1.464310e-02	HPGD	3.323188e-20
GINS2	3.323188e-20	GDAP2	3.323188e-20
TMEM189	3.323188e-20	IGF1R	4.251023e-02
ELAC2	3.323188e-20	LSP1	3.323188e-20
TMEM134	3.171162e-05	SPINK5	3.323188e-20
BRMS1	1.401318e-02	IL10RA	3.323188e-20
BANP	3.323188e-20	MPP5	3.323188e-20
FARSA	3.323188e-20	HCK	1.994985e-04
TRMT61B	3.323188e-20	CTNNA1	3.533413e-06
KRR1	3.323188e-20	VAV3	2.216918e-04
FKBP4	3.323188e-20	PRKG1	9.213193e-07
HYAL2	3.323188e-20	PLCE1	3.323188e-20
XPC	3.323188e-20	SNTA1	4.753487e-05
ABCB7	3.323188e-20	MFN2	1.181136e-05
SCML2	3.323188e-20	NCKAP1L	1.181136e-05
YAP1	3.323188e-20	BEST2	3.323188e-20
MYO6	3.323188e-20	IL18	8.513274e-04
PRKAB1	2.408869e-02	FAM46A	2.679887e-06
TNFRSF12A	3.323188e-20	HMX1	9.213193e-07
WDR70	3.323188e-20	ANK3	3.323188e-20
MTPAP	3.323188e-20	LPAR1	3.323188e-20
PJA1	3.323188e-20	FHL1	3.323188e-20
RB1CC1	2.148551e-04	TM4SF5	4.063596e-03
SSNA1	5.582397e-03	PDGFD	3.323188e-20
TUBA3E	3.323188e-20	KIF1C	3.323188e-20
SLC41A3	3.323188e-20	FAM129A	3.323188e-20
MRPS10	3.323188e-20	HNF1B	3.323188e-20
SLC39A1	3.722583e-02	TOM1L2	3.323188e-20
DGKZ	5.199781e-05	PKD2	2.164935e-02
GPKOW	1.698989e-05	RALBP1	1.313591e-02
FAM53C	3.323188e-20	ASB8	3.323188e-20
CLOCK	1.517669e-04	ADCY9	3.323188e-20
GINS1	3.323188e-20	APOL3	2.220053e-04
SERBP1	9.213193e-07	ATP2B4	1.646443e-02
ZZZ3	3.323188e-20	HIPK1	3.323188e-20
ACVR1	3.323188e-20	IFIT1	9.213193e-07
TMEM43	3.323188e-20	PECR	3.323188e-20
MEMO1P1	3.323188e-20	PGPEP1	3.323188e-20
EIF2B5	3.323188e-20	TENC1	3.323188e-20
GPS1	3.323188e-20	FAS	3.323188e-20
INTS12	9.213193e-07	EGFL7	3.119065e-03
PPAN	3.323188e-20	ROGDI	3.323188e-20
TOMM40	2.981587e-05	ETFDH	3.323188e-20
TNFAIP1	3.323188e-20	ARHGAP15	3.323188e-20
LAMC2	3.323188e-20	GPR125	6.299580e-05
DENND4B	1.915165e-04	TSPAN3	3.323188e-20
BMP4	3.323188e-20	PSD3	1.659407e-05
LPCAT1	3.323188e-20	PELI2	5.351772e-05
SIGMAR1	3.323188e-20	RORC	2.981587e-05
DDX24	3.990926e-03	GPT	3.323188e-20
NUBP1	9.213193e-07	BAHD1	4.868312e-07
RGL2	3.323188e-20	MAOB	3.323188e-20
TUSC2	4.868312e-07	HYI	3.930118e-03
ABCC10	3.323188e-20	TREM2	1.256041e-02
TUBA3C	3.058473e-05	KLF9	3.323188e-20
CTD-2116N17.1	3.323188e-20	LAIR1	3.323188e-20
MEN1	1.370990e-06	BEX4	3.323188e-20
HPCAL1	3.925933e-03	PEX26	3.323188e-20
SART1	2.092308e-05	EGFR	4.500747e-04
EIF2B3	3.323188e-20	INPP5J	3.323188e-20
GOLIM4	1.691948e-03	RP4-753P9.3	3.323188e-20
FARP1	3.323188e-20	CLCA4	3.323188e-20
GEMIN6	3.323188e-20	RNF144A	3.323188e-20
SRPK1	3.323188e-20	SNAPC2	7.734427e-03
CSNK2A2	3.323188e-20	SYNM	3.323188e-20
PODXL	3.323188e-20	RNF122	3.448642e-04
HSPBP1	3.323188e-20	JUND	2.560039e-05
RPL28	3.323188e-20	LMO2	3.323188e-20
NINJ1	3.323188e-20	DYRK2	1.343306e-04
TMEM161A	3.323188e-20	EVI2A	3.323188e-20
RANBP2	3.323188e-20	GOLGA1	1.020165e-03
GMPPA	4.791115e-02	SCYL2	3.545949e-04
ADNP2	7.377512e-06	PAQR5	3.323188e-20
CHD1	2.679887e-06	RCAN2	3.323188e-20
CHPF	3.323188e-20	CHPT1	3.323188e-20
RP11-54K16.2	3.323188e-20	EXOSC7	3.323188e-20
PDP1	3.323188e-20	DMXL2	3.323188e-20
TEX10	3.323188e-20	ITGB7	3.323188e-20
SLC11A2	3.323188e-20	FMO4	3.323188e-20
ACBD3	1.590880e-03	ARNT	4.541506e-04
ANKRD46	5.114420e-04	KCNK5	3.323188e-20
DGCR6	1.959730e-02	RNF146	1.338184e-05
INSIG1	3.323188e-20	COL17A1	1.257387e-05
GPR35	1.817273e-06	AQP7P3	3.323188e-20
ASF1B	3.323188e-20	DENND2A	3.323188e-20
AC093838.4	3.323188e-20	KLF13	2.411254e-03
METTL9	3.323188e-20	PLLP	9.213193e-07
VPS54	9.213193e-07	TMEM246	3.323188e-20
CXCL2	3.323188e-20	SAMD9	3.323188e-20
METTL13	3.323188e-20	GPATCH3	2.691100e-03
LYRM4	3.323188e-20	AD000671.6	3.525224e-03
MTFR1	3.323188e-20	FOXF2	3.323188e-20
PIK3R4	3.323188e-20	IL17RA	3.323188e-20
EIF3A	2.673147e-05	CREB3L1	1.957787e-04
MORC3	1.415741e-02	RNASEL	3.323188e-20
SKIV2L	3.323188e-20	EGLN2	4.868312e-07
EHMT2	3.323188e-20	IGFALS	3.323188e-20
FTSJ2	3.323188e-20	MFSD2B	3.323188e-20
BRD1	1.565131e-02	ATP6V0A1	7.390893e-04
TRIM29	3.323188e-20	ANKRD12	3.323188e-20
SMYD3	3.323188e-20	ZSCAN18	3.323188e-20
WDR73	3.323188e-20	FAM214B	3.323188e-20
FTSJD2	3.323188e-20	CD27	3.323188e-20
SAP30BP	4.805896e-04	DDR2	9.452226e-05
TSC2	6.341912e-04	IL1R1	3.323188e-20
ANP32A	2.013230e-05	MB	3.045855e-03
PLA2G16	3.323188e-20	MAPK7	3.323188e-20
GRINA	3.323188e-20	DDX17	1.904535e-03
ZNF22	3.323188e-20	BCL2L11	3.323188e-20
AMIGO2	3.323188e-20	FA2H	5.735319e-04
RBMX2	3.323188e-20	MIA3	1.837027e-03
YARS2	3.323188e-20	RREB1	9.578429e-04
ZNF32	3.323188e-20	ARHGEF9	3.323188e-20
HMGXB3	9.213193e-07	ITPKC	6.240845e-04
OXLD1	3.323188e-20	FZD5	3.323188e-20
GLT8D1	3.323188e-20	CDH22	3.073741e-04
TK1	3.323188e-20	PKN2	2.013230e-05
TSPAN12	3.828172e-03	DUSP8	4.961258e-02
BRD4	9.660921e-04	FGFR3	2.679887e-06
LBX2	3.323188e-20	OLFML2A	8.553588e-06
AC064843.2	3.323188e-20	WNT10B	3.446341e-05
SPON2	3.323188e-20	ECHDC2	4.060941e-03
MNT	3.323188e-20	CCL21	3.323188e-20
FOXA2	3.323188e-20	MAN1A1	3.323188e-20
CD2BP2	2.388156e-04	PBXIP1	7.377512e-06
CASP1	2.285665e-02	CASP5	3.323188e-20
KCNN4	3.323188e-20	ATXN1	3.012577e-03
DLEU1	3.533413e-06	EMILIN1	1.970138e-02
MAPKAPK5	3.323188e-20	TMEM59L	7.522262e-03
TSPYL4	3.323188e-20	LPCAT4	3.323188e-20
SAC3D1	5.668193e-06	STX3	3.323188e-20
STK3	3.323188e-20	DEPDC5	7.178134e-04
BCKDK	6.100218e-06	MYL6	1.659407e-05
NQO2	3.323188e-20	FBXL15	2.495233e-03
HSPA14	1.370990e-06	CHP1	3.323188e-20
COL5A2	3.323188e-20	DHDDS	3.323188e-20
FEN1	3.323188e-20	YBX2	1.900984e-05
PLOD1	3.323188e-20	NEAT1	1.303822e-02
FAM203A	3.323188e-20	ABR	1.321634e-02
SRP72P2	3.323188e-20	FXYD6	3.323188e-20
DDX11	3.323188e-20	AAK1	3.323188e-20
QTRT1	3.323188e-20	RP11-370B11.1	2.733872e-02
UPF3B	1.102910e-05	GAB1	3.323188e-20
MRPL28	1.733911e-02	MEF2C	3.323188e-20
RANBP6	7.394570e-05	TLR3	3.323188e-20
SGTA	6.335510e-05	POMT1	3.458767e-02
ENC1	3.323188e-20	ZNF211	3.558434e-05
RP5-1187M17.10	3.323188e-20	USP53	2.937393e-04
SNRNP40	3.323188e-20	NAA40	4.300716e-03
ICA1	3.323188e-20	ASAP3	3.323188e-20
WDR74	3.323188e-20	UTRN	5.171062e-03
SRP72	3.323188e-20	ACVR2A	6.958942e-06
NNMT	3.323188e-20	SGSM2	1.370990e-06
HNRNPL	3.323188e-20	GATM	3.533413e-06
PAXIP1	3.323188e-20	CD209	3.323188e-20
PPWD1	1.659407e-05	CHD3	9.732259e-03
AC005280.1	3.323188e-20	LGI2	4.647133e-05
F12	3.323188e-20	DEFB1	3.323188e-20
DAXX	3.323188e-20	GABARAPL1	2.408655e-05
NMD3	3.323188e-20	VAMP5	3.373501e-03
SSSCA1	3.323188e-20	FICD	9.213193e-07
USP3	1.664366e-02	CST7	1.517669e-04
PGAP2	9.213193e-07	AL133458.1	3.323188e-20
DEXI	3.323188e-20	FBXL5	3.008555e-02
RP4-710M16.1	2.507335e-02	MAPRE2	9.213193e-07
C2CD2	3.323188e-20	ABCD3	1.560252e-04
LONP2	3.323188e-20	ARFGEF1	1.243012e-02
MTDH	1.241555e-03	CD8A	3.323188e-20
CCDC109B	3.323188e-20	GRSF1	4.254110e-02
TPST2	3.323188e-20	EPN3	1.573787e-04
TBC1D10B	2.143777e-02	BCL2	3.323188e-20
APOL1	3.323188e-20	PTPN21	3.323188e-20
NHP2P2	3.323188e-20	COL6A1	2.282343e-02
RNF126	3.323188e-20	CLDN5	3.323188e-20
SOD3	3.323188e-20	FN1	4.419505e-02
NAMPT	3.323188e-20	CALHM2	2.679887e-06
DPM2	3.323188e-20	SMPDL3B	3.323188e-20
DCP1A	9.213193e-07	IL16	3.323188e-20
UFM1	1.520214e-03	RP11-20I23.8	9.790150e-06
NOP16	3.323188e-20	HIST2H2BE	5.478829e-03
AXIN1	4.661326e-04	SLC16A1	3.323188e-20
RP3-406P24.1	3.323188e-20	SLC20A2	3.323188e-20
UBA5	3.323188e-20	NBEAL1	3.323188e-20
AVEN	3.323188e-20	MST1P2	3.323188e-20
MAN1B1	3.323188e-20	ATXN7	8.553588e-06
NUCKS1	7.178134e-04	RDX	3.323188e-20
SLC52A2	3.323188e-20	FBLN5	3.323188e-20
TRIT1	3.323188e-20	LAT2	3.323188e-20
MFSD10	3.323188e-20	OASL	1.235342e-03
DUSP12	3.323188e-20	ASH1L	3.323188e-20
LSG1	9.213193e-07	LIG4	5.778248e-03
CLPX	4.868312e-07	PIK3CD	3.323188e-20
GTF3C1	3.323188e-20	IFFO1	3.284684e-04
LYZ	4.756465e-04	CDA	3.323188e-20
MAP4K3	3.323188e-20	PHACTR4	4.503437e-05
GMEB2	4.954142e-03	LTBP4	3.323188e-20
SMG8	3.323188e-20	SIDT1	3.323188e-20
PUS3	3.323188e-20	UBR2	4.868312e-07
GTF2E1	3.323188e-20	ARVCF	4.419672e-02
LMNB1	3.323188e-20	PANK3	3.323188e-20
SLCO4A1	3.323188e-20	SELPLG	4.078438e-03
RGCC	3.323188e-20	RASSF4	3.323188e-20
NUSAP1	3.323188e-20	LIMA1	3.323188e-20
LOXL2	3.323188e-20	RELB	4.868312e-07
NPM1P22	3.323188e-20	CDHR5	3.323188e-20
AL162458.1	3.323188e-20	ATOH1	2.005668e-04
PKMYT1	3.323188e-20	MTUS1	3.323188e-20
PEX3	3.323188e-20	HPX	2.926730e-02
PPATP1	3.323188e-20	ZBTB20	9.593139e-04
GCHFR	5.497184e-04	RPL18	4.022302e-05
ARL1	9.213193e-07	SKAP2	9.962121e-05
TINAGL1	4.274320e-02	HOXB13	3.323188e-20
DRAM1	3.323188e-20	ACBD4	2.679887e-06
CLCN7	2.101669e-03	NXPH3	1.305707e-02
PIGCP1	3.323188e-20	MGEA5	3.323188e-20
BIN1	3.323188e-20	TNRC6B	4.832886e-03
MUTYH	6.016003e-03	COX5A	3.323188e-20
OAS3	3.323188e-20	PAFAH1B1	1.660871e-02
CRTAP	3.323188e-20	ZMIZ1	3.323188e-20
TAX1BP1	4.601977e-03	MAPK8IP3	1.602033e-04
HNRNPA0	4.471799e-04	BBIP1	3.323188e-20
SLC7A5	3.323188e-20	FGFR2	3.323188e-20
DENND5A	2.673147e-05	PRX	9.213193e-07
GPN3	3.323188e-20	GZMA	3.323188e-20
DPH2	3.323188e-20	RP11-458I7.4	4.258022e-03
PLK1S1	3.323188e-20	WDR37	3.323188e-20
RWDD2B	3.323188e-20	RNF121	1.283154e-02
ISOC2	6.647196e-03	LYL1	2.679887e-06
HLTF	4.334777e-03	CIRBP	7.431366e-05
NCAPD2	3.323188e-20	SRPX	3.323188e-20
WAPAL	4.356574e-02	EIF4EBP2	3.323188e-20
GCN1L1	3.323188e-20	BCL2L14	4.174133e-03
PWP2	3.323188e-20	LEPREL1	3.323188e-20
CDCA4	3.323188e-20	ACACB	3.323188e-20
PEMT	3.323188e-20	CD163L1	3.323188e-20
MPZL1	3.323188e-20	SGCE	3.323188e-20
TMEM186	3.323188e-20	CA7	3.323188e-20
BAZ1B	4.868312e-07	TOX	3.323188e-20
RP11-255N24.4	3.323188e-20	NPPA	7.753942e-06
NDUFAF1	3.968254e-06	MYBPC3	4.184083e-03
MARK3	3.323188e-20	TBC1D22A	3.323188e-20
WBSCR22	3.323188e-20	ABI3BP	3.323188e-20
PAM16	3.323188e-20	TGFBR3	3.746237e-03
LY6E	2.322471e-03	NRP1	8.970765e-04
ADAM9	9.213193e-07	AOC3	3.323188e-20
SLC4A2	3.323188e-20	PLA2G6	7.992594e-03
CAD	3.323188e-20	VAV2	3.323188e-20
POLR2G	3.323188e-20	CYTH1	3.323188e-20
FXC1	2.750142e-05	PEX11A	3.323188e-20
EXOSC4	3.323188e-20	GFER	1.358470e-02
TSN	3.323188e-20	OPN3	3.323188e-20
SIL1	3.323188e-20	PSKH1	3.323188e-20
HILPDA	3.323188e-20	CSF2RB	3.323188e-20
TRIM27	3.323188e-20	RP11-29H23.6	4.234373e-03
FKBP11	2.013230e-05	SYNJ1	3.323188e-20
TCP1	3.323188e-20	SNAI2	3.323188e-20
THAP9-AS1	4.946283e-02	CCR5	3.323188e-20
MCMBP	3.323188e-20	RHBG	1.104327e-04
SUPV3L1	3.323188e-20	PDK1	4.993612e-02
FZD6	3.323188e-20	SIRPA	1.784019e-02
ZKSCAN1	2.149240e-02	AHNAK	3.323188e-20
CHPF2	3.323188e-20	RP11-395B7.7	2.465822e-03
UIMC1	3.323188e-20	FRAT1	2.092308e-05
EPHB3	3.323188e-20	TMEM53	2.832080e-04
TRIM24	3.323188e-20	SLC20A1	1.375688e-05
IFIT3	6.335510e-05	AP2A2	1.114122e-04
ZNF574	2.277747e-02	SCAMP5	3.558434e-05
IMPDH1	3.323188e-20	FAIM3	3.323188e-20
NOLC1	3.323188e-20	PPP2R5B	2.013230e-05
CDK5	3.323188e-20	RP11-685I11.1	3.323188e-20
ABLIM1	1.411337e-02	EHBP1L1	2.125113e-02
ZNF799	3.323188e-20	RPS28	2.408655e-05
KATNA1	3.323188e-20	TPD52	4.276550e-05
MYL6B	3.323188e-20	DVL2	2.965370e-03
WDR46	3.323188e-20	FAM105A	7.423168e-04
CNNM3	2.211302e-05	CYTIP	4.223828e-04
TULP3	3.323188e-20	AMN	3.323188e-20
LMNB2	3.323188e-20	AC007967.3	2.505212e-04
RABEP2	1.320170e-02	NFYC	1.967896e-02
ZW10	3.323188e-20	ABCD1	1.917087e-02
STK25	3.323188e-20	DPYD	3.323188e-20
TRMT11	3.323188e-20	LRRN2	3.323188e-20
IFT88	3.323188e-20	TEF	3.323188e-20
PELO	3.323188e-20	PAMR1	1.817273e-06
CXCL3	3.323188e-20	EAF2	3.323188e-20
MOGS	3.323188e-20	HNF4A	3.323188e-20
CHD4	1.980198e-05	NNT	6.889611e-05
PRRC2A	3.323188e-20	RABGAP1L	2.679887e-06
ZNF408	3.323188e-20	LRP10	5.668193e-06
BSPRY	3.323188e-20	CD38	4.941912e-03
FILIP1L	2.203887e-04	GRM4	3.323188e-20
POLRMT	9.213193e-07	ADHFE1	3.323188e-20
KIFC1	3.323188e-20	SNPH	3.323188e-20
FAM57A	3.323188e-20	KCNH2	3.423382e-03
GADD45GIP1	3.323188e-20	RP11-813N20.1	3.323188e-20
DPY19L1	3.323188e-20	ATP1B3	3.323188e-20
SELRC1	9.790150e-06	BMP8B	3.323188e-20
PNKP	3.323188e-20	PTK2B	3.323188e-20
TPGS2	3.323188e-20	ZBTB7B	2.679887e-06
AREG	3.323188e-20	CCPG1	9.213193e-07
TTC27	3.323188e-20	ZBTB43	3.096100e-05
AUTS2	1.465628e-02	TAC3	9.702729e-03
PLXNA1	3.323188e-20	ZFP91	3.686246e-03
RPL35P8	3.323188e-20	SGPP1	3.898471e-04
EDEM2	4.868312e-07	KAT8	2.876348e-02
IL17RB	3.323188e-20	PAIP2B	3.323188e-20
GBP1	1.181136e-05	HNRNPH3	1.181136e-05
OCRL	3.270626e-03	MED13	1.997868e-02
TAF11	1.282677e-03	CTSC	3.323188e-20
PPP2R4	3.323188e-20	FAM13B	1.456149e-05
FASTKD5	8.664393e-04	FGFR1	1.928419e-03
TTI1	3.323188e-20	CTC-428G20.3	3.323188e-20
ILKAP	3.323188e-20	PDE6G	1.037553e-02
GRWD1	3.323188e-20	PRF1	9.213193e-07
SCMH1	2.211520e-03	KCNMA1	3.323188e-20
FXR1	3.323188e-20	MITF	3.895375e-04
SLC1A4	3.323188e-20	COX4I1	3.323188e-20
WDR41	3.323188e-20	IFIT2	3.323188e-20
BTAF1	7.338700e-03	ARL4D	3.323188e-20
PRIM1	3.323188e-20	A4GALT	2.724957e-03
GEM	4.868312e-07	NT5C	1.011727e-03
UROS	3.323188e-20	PDZD3	3.323188e-20
NKIRAS2	4.471799e-04	PSD	3.323188e-20
RBFOX2	9.027222e-04	PHKA2	1.937718e-03
SMTN	3.323188e-20	LINC00341	3.323188e-20
ME3	1.695784e-04	CES1P1	3.520563e-05
PALB2	3.323188e-20	MGAT2	1.031627e-02
ENGASE	3.323188e-20	TNXA	3.323188e-20
EXOSC9	3.323188e-20	SPTLC2	1.569068e-02
RNMTL1	3.323188e-20	TNFRSF13B	3.323188e-20
TSSC1	3.323188e-20	CASP10	4.008683e-04
MED6	3.323188e-20	WASF2	3.760323e-04
CXCL1	3.323188e-20	DLG1	3.641836e-02
AAAS	1.690831e-03	OSGIN1	7.753942e-06
HSPA5	1.191617e-02	CCDC68	3.323188e-20
MLST8	3.323188e-20	RABIF	4.444676e-04
ALDH1B1	3.323188e-20	SMO	3.402273e-03
PBK	3.323188e-20	MYL5	7.506640e-05
LSM12P1	3.323188e-20	DDX58	1.082354e-03
INTS5	3.323188e-20	HIST1H2BI	1.483475e-02
GTPBP4	3.323188e-20	HMGCS2	3.323188e-20
RP11-73M18.2	1.659407e-05	ACSM3	3.013748e-04
E2F4	7.786600e-03	TOX4	3.323188e-20
LRFN4	3.323188e-20	TMEM57	5.668193e-06
KCTD3	6.198497e-03	UGT1A8	3.323188e-20
NUDT3	3.323188e-20	STAMBP	2.501641e-03
RPP40	3.323188e-20	SYNE1	3.323188e-20
WDR43	3.323188e-20	EHHADH	4.762894e-04
NOP14	3.323188e-20	FZD1	3.323188e-20
ZNF706	4.868312e-07	TOLLIP	1.201502e-02
ASMTL	4.868312e-07	AFG3L2	3.323188e-20
HN1L	3.323188e-20	MED9	2.560039e-05
NABP2	3.323188e-20	ACTR3	3.323188e-20
FYCO1	3.663139e-02	APOBEC3G	1.907194e-02
CDCA8	3.323188e-20	MYH11	3.323188e-20
UNC45A	3.362474e-03	DDC	9.405076e-03
SERPINB5	3.323188e-20	RNF138	3.323188e-20
MOSPD3	4.868312e-07	PRODH	4.049409e-02
ZNF629	4.868312e-07	LHB	4.925942e-03
ERCC3	3.323188e-20	SLC35D2	9.213193e-07
BBX	2.838631e-04	SLAMF7	3.323188e-20
RAI1	3.323188e-20	COBL	3.323188e-20
HTRA2	3.323188e-20	DSCR3	4.326324e-03
SEC23IP	4.868312e-07	CD3E	3.323188e-20
HCFC1R1	1.165357e-02	ST6GALNAC4	9.432518e-04
BLMH	3.323188e-20	CDKN2D	1.144132e-03
RFC1	3.323188e-20	LRCH3	4.022302e-05
ZNF146	3.323188e-20	ABHD6	4.868312e-07
COQ3	3.323188e-20	PBLD	3.323188e-20
RP11-170L3.8	3.323188e-20	HHLA2	3.323188e-20
SLC35C2	3.323188e-20	TUSC3	3.323188e-20
YEATS2	3.323188e-20	SORBS2	9.967174e-04
BCR	3.323188e-20	C1QTNF3	1.796172e-02
PFDN4	3.323188e-20	UGT2B17	8.553588e-06
SCARB1	3.323188e-20	AVPR1B	3.904594e-02
RNF141	3.323188e-20	RP11-264B17.3	3.843330e-03
VAC14	1.257387e-05	GSTM4	3.323188e-20
MSH2	3.323188e-20	AP001324.1	1.605184e-04
GTF2H2B	3.906077e-02	CFH	3.323188e-20
SEPHS1	3.323188e-20	AMIGO3	2.037925e-04
LARP1	3.323188e-20	SLC44A1	3.323188e-20
PLCG1	3.323188e-20	UBE2D2	3.320168e-02
QPCT	3.323188e-20	NDUFS7	1.437461e-02
SHB	3.323188e-20	DNAJC25	1.079286e-04
PNPO	3.323188e-20	MGAT4A	3.323188e-20
KIAA0753	3.323188e-20	SORBS3	1.181136e-05
HMBS	3.323188e-20	NPR1	9.213193e-07
AKAP8	3.323188e-20	SEMA6C	1.659407e-05
SMAD9	1.503898e-04	MEI1	3.323188e-20
TFB1M	3.323188e-20	CYP11B2	3.323188e-20
PRPF3	3.323188e-20	RNF125	3.323188e-20
ANKZF1	3.323188e-20	RP11-1280I22.1	3.323188e-20
ELP4	3.323188e-20	TBL3	2.936788e-03
INPPL1	5.221649e-03	RBM25	3.785946e-02
ABCF3	6.744970e-05	MYOG	9.157927e-05
EIF4G1	2.447011e-04	GNB3	2.380668e-02
NUP88	3.323188e-20	RHOH	3.323188e-20
PMS2P3	3.323188e-20	ARRB1	3.323188e-20
TAF12	3.323188e-20	GDF2	3.448642e-04
VPS33B	1.747459e-04	CUL3	5.359785e-03
ZNF195	3.323188e-20	ZNF264	3.323188e-20
MCFD2	3.323188e-20	AKT3	9.219645e-04
AMPD2	3.323188e-20	CDK20	3.323188e-20
EMC9	3.675073e-03	ZNF646	2.021374e-03
DYNC1LI1	3.323188e-20	RAB3A	3.323188e-20
IFT46	3.323188e-20	MAPK12	1.474566e-04
RPL10	3.323188e-20	FOXO4	3.323188e-20
RPL18AP16	1.964876e-03	AC007389.3	3.765578e-03
TARS	3.323188e-20	SLC22A14	1.391184e-02
TMED1	3.323188e-20	EGLN3	3.323188e-20
IQCB1	3.323188e-20	DIP2C	3.247532e-03
KIF2A	3.323188e-20	DOK2	3.323188e-20
LRRC32	3.323188e-20	MAP6D1	6.409509e-05
DHCR7	3.323188e-20	GRIP2	1.671131e-02
NCAPG2	3.323188e-20	VRTN	7.712524e-04
PRMT1	3.323188e-20	SLC16A5	1.265121e-02
MIIP	3.533413e-06	MMP15	6.596818e-05
MTG1	4.868312e-07	VPS13B	3.888038e-02
MIPEP	3.323188e-20	CWC25	3.271554e-03
NCAPD3	3.323188e-20	NNAT	1.181136e-05
ARPC5L	3.323188e-20	GLI1	3.323188e-20
IFI6	3.323188e-20	ADRA2A	3.323188e-20
ZNF143	3.323188e-20	NEIL1	3.532428e-02
DPEP1	3.323188e-20	MTM1	3.323188e-20
SMPD2	3.323188e-20	CYP1A2	2.934134e-04
CCDC85B	3.323188e-20	ATP2A3	3.323188e-20
WWC3	3.323188e-20	RRN3P3	3.323188e-20
RBM15B	4.329185e-04	STS	9.963879e-03
GRB10	3.323188e-20	HLA-DPA1	2.913940e-04
TIMM44	3.323188e-20	HIC2	1.032331e-04
TARBP2	3.323188e-20	CLMN	3.323188e-20
ERI3	3.323188e-20	BCAM	8.831681e-04
DCPS	3.323188e-20	GSTM5	3.323188e-20
FASN	3.323188e-20	RASSF2	9.213193e-07
PHF2	2.522171e-05	AOC4	8.553588e-06
RP11-13N13.2	3.323188e-20	HSPB8	4.868312e-07
CDCA3	3.323188e-20	LDOC1	3.323188e-20
MGAT5	4.868312e-07	CD1C	9.213193e-07
ASRGL1	9.580799e-04	FRMD1	3.323188e-20
DAP3	2.453944e-04	PRPH	3.323188e-20
APTX	3.323188e-20	PCSK6	3.323188e-20
ABI2	2.555807e-02	PTPRM	2.529697e-02
ZC3H12A	3.323188e-20	BAIAP3	4.959212e-03
TCFL5	3.323188e-20	TRIM15	1.280524e-03
SLC10A3	3.323188e-20	KCNMB1	3.323188e-20
SIVA1	3.249880e-05	MAPK10	3.323188e-20
BCL6	3.323188e-20	GK	9.016206e-05
ZNF544	5.293037e-03	MAP1B	3.323188e-20
CALR	4.209857e-05	ZNF747	6.585820e-03
E2F3	3.323188e-20	DPF1	3.323188e-20
DESI1	3.323188e-20	NEDD9	3.323188e-20
HSPA4	4.582856e-04	CTSG	3.323188e-20
MARK4	3.323188e-20	PALM	3.533413e-06
RP11-345J4.8	1.992220e-04	PFKFB2	3.323188e-20
ITGA5	4.773677e-03	RAP1A	3.323188e-20
LIPT1	8.450563e-04	GPR183	1.689945e-04
BTBD2	2.253277e-04	CAPN2	3.323188e-20
RTF1	2.302086e-04	SEMA6D	3.323188e-20
TAF15	9.591582e-03	AC127496.1	8.625296e-05
DCTN5	2.336398e-04	MLX	3.323188e-20
CDK12	3.323188e-20	KIAA0317	3.427355e-03
DTYMK	3.323188e-20	TRIM62	4.402183e-06
MXD3	6.328634e-03	CEACAM3	3.323188e-20
PRAF2	1.572513e-02	WNT7B	1.361602e-02
EXTL2	3.323188e-20	SCN1B	2.038481e-03
TOR3A	4.868312e-07	MRPS14	1.375688e-05
HOOK2	1.058366e-02	NDNF	3.323188e-20
LCMT2	3.323188e-20	LYST	9.213193e-07
PAN2	9.213193e-07	TMEM47	3.323188e-20
ELP3	8.553588e-06	PPP2R3A	3.323188e-20
POLA1	3.323188e-20	GULP1	3.323188e-20
PRMT3	3.323188e-20	EXOC6B	1.720863e-03
PRKD3	3.323188e-20	TMEM131	3.323188e-20
SLC6A6	3.323188e-20	AKAP12	3.968254e-06
OGFOD1	3.323188e-20	SMAD3	9.213193e-07
CD47	1.932671e-02	CYBRD1	3.323188e-20
MORC2	3.323188e-20	MARC2	3.323188e-20
POC1B-GALNT4	4.868312e-07	SEPT8	3.323188e-20
YARS	3.323188e-20	SVEP1	4.984811e-04
SS18L1	1.517581e-03	PABPN1	3.026259e-03
MAT2A	6.776642e-05	SLC28A2	3.323188e-20
BAMBI	1.693424e-04	COQ9	3.323188e-20
SLC25A28	4.803263e-02	PRDM10	3.323188e-20
NAV2	3.323188e-20	CLSTN3	6.645602e-04
ABHD10	9.213193e-07	TNFRSF17	3.323188e-20
POFUT1	3.323188e-20	ABCB1	3.323188e-20
USP21	4.022302e-05	PKP2	3.323188e-20
SERPINA1	4.868312e-07	VSIG10	3.323188e-20
SART3	3.323188e-20	MS4A4A	2.013230e-05
CTD-2089O24.1	3.323188e-20	PTPN7	7.883151e-03
PLXNB1	3.323188e-20	OR7E5P	4.868312e-07
EMC8	3.323188e-20	ABLIM3	3.323188e-20
ARHGEF3	3.323188e-20	SAMSN1	9.486258e-04
RP11-29H23.5	3.323188e-20	CD180	3.323188e-20
SMARCAL1	3.323188e-20	CTF1	2.626744e-03
DEF8	3.323188e-20	PC	3.323188e-20
CPOX	3.323188e-20	GIMAP6	3.323188e-20
G6PC3	3.323188e-20	SLC25A23	3.323188e-20
MTR	3.323188e-20	FPR3	7.377512e-06
GPATCH8	3.784909e-03	NR2F6	3.323188e-20
PPP1R26	3.323188e-20	NPFFR1	2.655715e-03
LRRC42	3.323188e-20	IL18BP	3.323188e-20
MSL2	7.316651e-03	MEF2A	1.401938e-02
TACC3	3.323188e-20	FAM107A	3.323188e-20
RYK	3.323188e-20	SNCG	1.939424e-05
MYBL2	3.323188e-20	TBKBP1	5.668193e-06
CRIPT	3.323188e-20	IL13	4.562382e-03
RANGRF	3.323188e-20	DOCK5	4.460767e-03
ARIH1	7.176936e-04	RORA	3.323188e-20
WWP1	3.323188e-20	SH3D21	3.323188e-20
PRRC2B	3.323188e-20	RP11-617F23.1	4.868312e-07
PPP3CB	3.323188e-20	ATP2A2	3.323188e-20
MMP7	3.323188e-20	SEL1L	9.213193e-07
STRN4	9.189673e-03	GJB4	5.755516e-03
TFCP2	3.323188e-20	CD53	3.323188e-20
AQP3	9.213193e-07	CAMK2G	1.487393e-03
CCNA2	3.323188e-20	CRYZL1	1.817273e-06
AGK	3.323188e-20	JAM3	3.323188e-20
ORC6	3.323188e-20	PER1	3.692877e-02
REST	4.868312e-07	ADCY7	4.078204e-03
PHGDH	3.323188e-20	IL3RA	4.868312e-07
SMN2	3.323188e-20	CAMP	5.932985e-04
POLR3B	1.370990e-06	RUNX3	4.937103e-02
ACSL1	3.119430e-06	GNG12	3.323188e-20
SFXN3	3.323188e-20	SEC31B	4.716981e-05
NID2	3.986722e-02	SNX24	3.323188e-20
NAT9	3.323188e-20	GRPR	4.915638e-03
HMMR	3.323188e-20	FAM83E	3.323188e-20
PISD	3.323188e-20	FECH	2.556689e-03
MCAT	3.323188e-20	CTD-2527I21.4	3.323188e-20
NUP98	3.323188e-20	MYO5A	3.323188e-20
MED21	3.323188e-20	TCAP	1.698989e-05
CBLC	4.570252e-02	FEV	3.323188e-20
TRIM68	1.817273e-06	SPSB1	1.025001e-04
GLCE	3.323188e-20	EVX1	9.213193e-07
ASCC1	3.323188e-20	ALS2CL	1.755967e-02
WDR48	7.037896e-05	P2RY2	3.323188e-20
CPSF1	3.323188e-20	ADAMTS1	9.761481e-03
MANBA	3.323188e-20	EDN3	3.323188e-20
JARID2	3.323188e-20	ROBO3	3.323188e-20
RABGGTB	1.456149e-05	ATP8B2	3.323188e-20
RP3-334F4.1	2.560039e-05	PDK4	3.323188e-20
CXCL10	3.323188e-20	MCL1	3.323188e-20
CCDC101	3.486070e-04	HLA-DOA	3.323188e-20
CAPN7	1.335283e-03	LPP	3.323188e-20
DRG2	5.725635e-04	RAMP2	1.716251e-04
FAM86A	4.898503e-05	EHD1	3.232109e-03
SPRY4	3.323188e-20	NDUFB1	3.323188e-20
TRIP13	3.323188e-20	DMD	4.873401e-03
INSIG2	2.518774e-04	EDNRB	3.323188e-20
EPRS	3.323188e-20	WDR26	4.009180e-02
IPO5	3.323188e-20	ABO	3.323188e-20
GPR56	3.323188e-20	NCF4	3.533413e-06
CDC5L	3.323188e-20	MICALL2	1.419216e-02
DDX19A	3.323188e-20	UCHL1	2.373200e-03
[truncated: 3,129 more rows]

## Sheet: LC
UPREGULATED		DOWNREGULATED
GENE	P-value	GENE	P-value
RP11-234A1.1	2.482531e-20	EEF1A1P9	7.481203e-03
RPL13AP5	3.427751e-02	RP11-290D2.4	2.482531e-20
RP11-425L10.1	1.228624e-03	EEF1A1P19	3.439972e-06
RPL39P3	2.142934e-05	EEF1A1P6	6.682259e-06
RP11-464D20.2	5.413925e-04	HLA-C	2.482531e-20
PPIAP29	2.482531e-20	FTH1P5	1.621008e-05
PPIAP11	2.482531e-20	B2M	2.482531e-20
RPL38	1.182452e-06	AC107983.4	3.992699e-06
RPS4X	2.926162e-02	UBC	6.420295e-03
IGLL5	6.167648e-06	TMSB4XP8	2.482531e-20
TUBA1C	3.996736e-03	RP11-50D9.1	2.482531e-20
RPS17	6.052809e-03	FTLP3	2.482531e-20
RPL27	3.232887e-03	HLA-A	2.482531e-20
IGHGP	2.482531e-20	ANXA2	2.482531e-20
ACTG1	3.221407e-04	CALM2	1.621008e-05
RP11-121L10.3	5.850145e-03	IFITM3	8.510853e-05
TUBA1B	2.535867e-02	TPT1	3.582194e-03
RPS19	2.482531e-20	FTH1P20	2.482531e-20
RPS2	2.482531e-20	RPL34	1.634198e-03
RPS15AP1	4.327142e-02	VIM	2.482531e-20
FAM153C	1.575953e-03	HLA-B	2.482531e-20
RP11-110C15.4	2.993029e-02	CD63	2.253747e-03
GAPDH	2.482531e-20	S100A10	2.482531e-20
RP11-466H18.1	2.482531e-20	RP11-603J24.18	2.482531e-20
AC018462.3	6.014806e-05	NPC2	2.482531e-20
RP11-526L22.1	2.479528e-02	HLA-DRA	2.482531e-20
RPL8	2.482531e-20	A2M	2.482531e-20
AC144530.1	4.461224e-02	ITM2B	2.482531e-20
RPL13AP25	1.443307e-02	MT2A	2.482531e-20
RPS7P10	6.682259e-06	NFKBIA	2.482531e-20
AC011737.2	4.909149e-03	LAPTM4A	2.482531e-20
AC079250.1	3.783431e-04	TOMM7	2.289087e-04
RPL15P3	1.139992e-02	CEBPB	2.482531e-20
H3F3AP4	4.176227e-03	CTSH	2.482531e-20
PABPC1	2.482531e-20	EIF3L	1.334654e-02
RPS5	2.482531e-20	GABARAP	2.482531e-20
RP5-1068H6.3	1.821342e-02	MTCH1	2.482531e-20
UBA52	2.142934e-05	RP11-677N16.1	2.482531e-20
IGLC2	2.482531e-20	MYL12B	2.482531e-20
RPL35	1.625565e-03	TUBA1A	2.482531e-20
RPS16	2.919423e-03	PTTG1IP	2.042192e-02
LDHA	2.482531e-20	NGFRAP1	6.167648e-06
RP11-36C20.1	3.020668e-05	TSPAN13	2.482531e-20
RPL29P11	3.518388e-04	CD81	2.482531e-20
ALDOA	2.482531e-20	CEBPD	2.482531e-20
CLTC	2.482531e-20	ANXA2P2	2.482531e-20
CFL1	1.519431e-02	SDCBP	2.482531e-20
PABPC3	2.482531e-20	CD9	2.482531e-20
YBX1P1	4.666085e-02	MSN	2.482531e-20
MT-ND5	6.193988e-03	RTN4	2.482531e-20
RP11-408P14.1	8.832947e-06	SPARCL1	2.482531e-20
RPL10AP6	1.551642e-03	OAZ1	2.100288e-03
RPS26P47	1.700551e-02	SLPI	2.482531e-20
COX6A1	2.482531e-20	GNG5	1.182452e-06
S100A11	7.995874e-04	MT1P2	2.482531e-20
EEF1B2P2	1.778784e-05	CAP1	6.476320e-04
CHCHD2P2	2.482531e-20	ZFP36	2.482531e-20
COX6C	2.482531e-20	NCOA4	2.482531e-20
GAPDHP1	2.482531e-20	PKD1P1	1.097373e-04
TIMP1	2.482531e-20	GLTSCR2	2.482531e-20
PRDX1	6.767937e-04	RNASE1	2.482531e-20
RPLP0P6	2.482531e-20	MT1H	2.482531e-20
LDHB	2.040808e-02	LTA4H	2.482531e-20
RAC1P2	1.353823e-02	ACTA2	2.482531e-20
PTMAP2	1.182452e-06	ARPC2	2.500714e-04
RPS7P1	2.482531e-20	RP11-231C14.4	4.428743e-04
SLC25A5	2.482531e-20	S100A4	2.482531e-20
SSR4	2.482531e-20	LPCAT1	2.482531e-20
EIF3E	4.529834e-05	ALDH2	2.482531e-20
HNRNPKP4	2.482531e-20	C3	2.482531e-20
IFITM2	5.638357e-03	ANXA5	2.482531e-20
RP3-507I15.1	2.482531e-20	IFI27	1.465321e-05
COX7CP1	2.060155e-02	PLS3	6.258317e-03
RP11-887P2.3	2.482531e-20	STARD7	2.482531e-20
PARK7	2.482531e-20	ANXA1	2.482531e-20
PABPC1P3	2.482531e-20	MT1E	2.482531e-20
COL6A3	2.482531e-20	PPT1	1.344563e-04
TUBB	2.482531e-20	ATF4P3	2.482531e-20
SOD1	2.482531e-20	NPTN	1.505558e-03
RP11-467L20.9	2.482531e-20	FTH1	2.482531e-20
SUMO2	1.689410e-03	CAPNS1	4.028672e-05
TPI1P1	2.482531e-20	HBA2	2.482531e-20
EEF1D	3.992699e-06	CD59	2.482531e-20
KRT18	2.482531e-20	SDC4	3.439972e-06
TUBBP2	2.482531e-20	RHOA	2.482531e-20
PSMA6P1	2.482531e-20	CCNI	5.402441e-04
PTGES3	2.482531e-20	RPL36AL	1.362232e-03
COX8A	2.482531e-20	RGS2	2.482531e-20
SRP9P1	2.482531e-20	RP11-20I23.1	1.709926e-02
ERH	2.482531e-20	HOPX	2.482531e-20
HMGN1P36	2.482531e-20	IER2	2.482531e-20
HSPB1	2.482531e-20	HLA-E	2.482531e-20
JTB	2.482531e-20	PDLIM1	2.482531e-20
NDUFA4	5.737070e-04	HBB	2.482531e-20
UQCRQ	2.482531e-20	RP11-466P24.2	6.682259e-06
ADAR	2.482531e-20	DBI	2.482531e-20
COX6B1	2.482531e-20	SFTPB	2.482531e-20
EIF3CL	2.482531e-20	PSAP	1.670960e-03
HIF1A	2.482531e-20	TMEM66	2.482531e-20
ATP5C1	2.482531e-20	HLA-J	6.682259e-06
AP000350.10	2.482531e-20	NOP10	1.113957e-02
NDRG1	2.505865e-05	HEXB	2.482531e-20
RP11-193F5.4	3.331858e-02	CDIPT	8.815340e-03
HSP90AA1	2.482531e-20	SGK1	2.482531e-20
COX7A2	2.482531e-20	RPL22	7.557314e-05
CYCSP55	2.482531e-20	LIPA	2.482531e-20
TALDO1	2.536843e-03	VAMP8	8.470731e-05
PTMAP3	2.482531e-20	NDUFB8	4.446367e-02
SNRPD2	2.482531e-20	ATP1A1	1.839007e-03
NDUFS5	2.482531e-20	TNS3	2.482531e-20
TRMT112	2.482531e-20	PRDX6	2.323285e-06
NDUFA1	2.482531e-20	HLA-G	1.465321e-05
SSR2	2.482531e-20	SAT1	7.012972e-03
CCT4	2.482531e-20	RGCC	2.482531e-20
RPL36	5.277711e-03	CYFIP1	2.482531e-20
RPS10L	3.583663e-05	ISCU	2.482531e-20
RPN2	2.482531e-20	DSTN	2.482531e-20
ATP5B	2.482531e-20	MT1G	2.482531e-20
PHB2	2.482531e-20	SRGN	2.482531e-20
TUBB4B	9.252082e-04	HLA-DQB1	2.482531e-20
YWHAQ	1.182452e-06	TRIB1	2.482531e-20
KARS	3.649955e-02	HK1	1.279348e-02
GUSBP11	2.482531e-20	ARHGDIB	2.482531e-20
YBX1P10	7.460243e-03	MYH9	2.550155e-03
IGLL3P	2.482531e-20	RP11-367J7.4	2.482531e-20
GPX4	2.421316e-02	RP11-641D5.1	3.783102e-05
S100A11P1	3.020668e-05	CSRP1	2.482531e-20
CUTA	2.482531e-20	GRN	2.482531e-20
ATP5I	1.524958e-04	RP11-403P17.4	6.894869e-03
TMBIM6	2.482531e-20	GSTO1	2.482531e-20
PSMC1P1	2.482531e-20	RP11-796E2.3	2.482531e-20
TXNDC5	2.482531e-20	IST1	6.501817e-05
PSME2P2	2.482531e-20	STOM	2.482531e-20
CCT8	2.482531e-20	HLA-DMA	2.482531e-20
PSMB1	2.900131e-02	EIF4B	1.621008e-05
RP11-282O18.3	2.482531e-20	DPYSL2	2.482531e-20
ATP6V1G2-DDX39B	7.245098e-03	SLC38A2	2.003694e-02
NARS	1.305828e-03	VAT1	2.482531e-20
SEC61G	2.482531e-20	BIRC2	1.621008e-05
NDUFC2-KCTD14	2.482531e-20	VCL	2.482531e-20
RP5-977B1.10	2.482531e-20	WDR83OS	2.482531e-20
LGALS3BP	3.020668e-05	IGFBP4	2.482531e-20
AC007318.5	9.132420e-05	CREG1	2.392230e-04
RP11-169K16.7	2.482531e-20	DHCR24	2.482531e-20
MAGED1	2.482531e-20	MLPH	2.482531e-20
SPINT2	2.482531e-20	CSDE1	3.612069e-03
GLO1	2.194384e-02	PGM1	2.482531e-20
TGFBI	6.202426e-03	EMP2	2.482531e-20
NDUFS6	2.482531e-20	SNX3	2.482531e-20
PRICKLE4	2.482531e-20	APOC1P1	2.482531e-20
PPIB	2.482531e-20	CMTM6	6.309248e-04
COL1A2	2.482531e-20	ATP6V1E1	2.482531e-20
RBBP7	2.482531e-20	MT1X	2.482531e-20
ATRAID	3.059490e-04	PEBP1	2.482531e-20
TXN	2.482531e-20	SFTPA2	2.482531e-20
COX7A2L	2.482531e-20	GABARAPL3	2.482531e-20
XRCC6	9.034784e-05	FOS	2.482531e-20
DAD1	2.482531e-20	MAT2B	3.992699e-06
UQCRFS1P1	3.992699e-06	APOC1	2.482531e-20
EIF3D	3.683241e-05	FAM127A	3.055055e-02
RP11-365D23.4	1.182452e-06	C1QA	2.482531e-20
SPCS1	1.751007e-06	TAGLN	2.482531e-20
SHC1	2.482531e-20	ASAH1	2.482531e-20
BCAP31	4.215891e-04	YPEL5	2.482531e-20
ST13P4	3.086335e-02	RAB31	2.482531e-20
NSA2	3.736365e-02	SEPW1	2.052489e-03
APEX1	2.482531e-20	METTL7A	2.482531e-20
NDUFAB1	2.482531e-20	JUNB	2.482531e-20
RP11-93O14.2	2.482531e-20	GABARAPL2	2.482531e-20
UQCRC1	2.482531e-20	ACTN4	2.090032e-05
CCT3	2.482531e-20	SRSF6	2.482531e-20
SNRPEP4	2.482531e-20	CCND3	2.482531e-20
AKR1A1	2.482531e-20	GPX3	2.482531e-20
IGKV1-39	2.482531e-20	SERINC1	2.482531e-20
NEDD8	2.482531e-20	ILK	2.482531e-20
RAC1	7.456027e-03	S100A8	2.482531e-20
EIF4H	1.939556e-03	LAMP3	2.482531e-20
ATP1B1	2.482531e-20	C4BPA	2.482531e-20
RP11-118B22.3	4.108016e-02	ATP6V0D1	2.482531e-20
PSMA1	2.482531e-20	TCEAL4	2.482531e-20
RP11-111K18.1	2.482531e-20	SERPING1	2.482531e-20
PPP1CC	1.182452e-06	RAB1B	2.232226e-03
ARL6IP1	2.482531e-20	TRIM22	2.482531e-20
HINT1	5.561639e-04	C1QB	2.482531e-20
EIF4A3	2.482531e-20	WDR82	1.348182e-02
HNRNPAB	2.482531e-20	AL118508.1	2.482531e-20
RNPS1P1	2.482531e-20	CD74	2.482531e-20
NPM1	2.482531e-20	HLA-DMB	2.482531e-20
CAPZA1	4.262348e-03	DDAH1	3.199247e-04
PSMB3	2.482531e-20	EPHX1	2.482531e-20
VOPP1	2.482531e-20	AC104698.1	2.482531e-20
TCEA1	2.482531e-20	MYD88	2.482531e-20
CSNK2B	2.482531e-20	CSDA	2.482531e-20
TOP1	4.215891e-04	SH3BGRL3	5.886370e-04
UBA1	1.123903e-03	LMBRD1	2.482531e-20
UFC1	2.482531e-20	MT1F	2.482531e-20
EIF2S2P4	2.482531e-20	APLP2	2.482531e-20
SUMO2P1	2.482531e-20	ATP6AP1	3.091950e-03
GOLPH3	3.020668e-05	GPRC5A	2.482531e-20
CTSA	2.482531e-20	ACADVL	2.392230e-04
PSMB6	2.529402e-03	ZNF611	5.995269e-04
PSMD2	2.482531e-20	DDX5	2.482531e-20
H2AFZ	2.482531e-20	LAPTM5	2.482531e-20
NHP2	2.482531e-20	PPP4R1	1.288647e-02
KDELR2	2.482531e-20	TYROBP	2.482531e-20
TMED9	2.482531e-20	CERS2	2.568230e-03
EIF4BP6	2.482531e-20	PAPSS1	2.482531e-20
FBL	2.482531e-20	CD55	2.482531e-20
NDUFA13	1.182452e-06	FOXO3	2.482531e-20
IMPDH2	2.482531e-20	SPARC	2.482531e-20
TAF10	2.482531e-20	TSPO	2.482531e-20
SEC31A	1.182452e-06	RFTN1	2.482531e-20
PSMA4	2.482531e-20	VWF	2.482531e-20
RP4-545K15.3	2.735043e-04	PRPF8	1.182452e-06
IFNGR2	2.482531e-20	ALDH9A1	6.167648e-06
ATP6V0B	3.770772e-02	RRAGA	2.482531e-20
MMADHC	1.045622e-05	VPS51	1.313198e-05
PSMB4	2.482531e-20	FXYD3	8.327025e-05
SDHA	2.482531e-20	GJA1	2.482531e-20
CS	1.182452e-06	MRC1L1	2.482531e-20
NDUFB11	2.482531e-20	PMP22	2.482531e-20
ATP5J	1.930894e-04	SQRDL	2.482531e-20
BZW1	2.482531e-20	SERPINB6	2.482531e-20
COX5B	2.482531e-20	SERINC3	2.289087e-04
APMAP	1.644955e-03	SARS	2.194596e-02
RP11-365O16.1	2.482531e-20	ATP6V1B2	2.482531e-20
BAG6	2.482531e-20	OS9	1.985101e-02
TMEM147	2.482531e-20	ANXA4	2.482531e-20
IGLV2-14	2.482531e-20	EIF1B	2.482531e-20
AL592188.3	2.482531e-20	FCGRT	2.482531e-20
NDUFB5	2.482531e-20	CYB5A	2.482531e-20
TUBB3	2.482531e-20	SETD3	2.482531e-20
SEC13	2.482531e-20	RARRES2	2.482531e-20
SND1	2.482531e-20	ABLIM1	2.482531e-20
DEK	1.465321e-05	Z82188.1	2.482531e-20
RANP1	2.482531e-20	ETF1	2.482531e-20
GUSB	2.878223e-02	AQP3	1.182452e-06
MRPL33	3.787032e-04	AC007842.1	1.165501e-03
OAT	2.482531e-20	FABP5P2	2.482531e-20
ZMPSTE24	2.903600e-06	OSBPL9	1.919952e-03
GPI	2.482531e-20	NISCH	2.482531e-20
BCL2L2-PABPN1	7.776482e-06	PTGDS	2.482531e-20
PLP2	2.482531e-20	DNAJA1	2.482531e-20
RP5-1053E7.1	2.482531e-20	MGLL	2.482531e-20
RP11-977G19.10	2.482531e-20	REEP5	2.482531e-20
VMP1	2.482531e-20	DRAM1	2.482531e-20
MZT2B	2.482531e-20	LITAF	2.482531e-20
DDIT4	2.482531e-20	MYLK	2.482531e-20
SRSF9	2.482531e-20	TUBB6	2.482531e-20
EIF3I	2.482531e-20	PI4KAP1	1.234751e-04
RP11-396K3.1	9.397258e-04	PPP2R5A	2.482531e-20
SNRPGP10	2.482531e-20	ALOX5AP	2.482531e-20
ECHS1	1.182452e-06	BTBD1	3.605499e-04
CTD-2341D24.1	3.710774e-02	C1R	3.381023e-02
CCT7	2.482531e-20	LAP3	1.386635e-04
TBCAP1	2.402691e-05	FIS1	1.472677e-03
PRDX4	2.482531e-20	RARRES3	6.682259e-06
BASP1	2.482531e-20	BNIP3L	3.317357e-04
GARS	2.482531e-20	NEK7	2.482531e-20
RPN1	2.482531e-20	ARL6IP5	2.482531e-20
COPB1	2.482531e-20	CTDSP1	2.482531e-20
TM9SF2	4.544619e-02	CECR1	2.482531e-20
NDUFA3	1.210415e-04	RIN2	2.482531e-20
SNRPC	2.482531e-20	MINK1	2.482531e-20
WDR45L	2.482531e-20	CRISPLD2	2.482531e-20
SERPINF1	1.334993e-02	FXYD5	4.003100e-03
PDIA6	2.482531e-20	SRSF4	2.482531e-20
PSMC5	2.482531e-20	MXI1	5.638111e-03
SF3B5	1.384214e-03	WARS	2.482531e-20
UXT	1.182452e-06	FBXO7	2.482531e-20
GHITM	3.260600e-03	MKNK2	2.482531e-20
BZW2	2.482531e-20	CTSL1	4.635593e-03
HDGF	2.482531e-20	HECA	2.482531e-20
SDC1	2.482531e-20	FOLR1	2.482531e-20
CIB1	5.680527e-06	TIPARP	2.482531e-20
MARCKSL1	2.482531e-20	HSD17B4	2.482531e-20
KRT8P3	2.482531e-20	HSD17B11	2.482531e-20
GNB2	3.186463e-03	MAFB	2.482531e-20
TMED10	2.482531e-20	TXNIP	2.482531e-20
SEPHS2	2.482531e-20	SH3BGRL	2.482531e-20
PSMD8	2.482531e-20	CDKN1A	2.482531e-20
DDOST	2.482531e-20	PLIN2	6.304782e-05
IGKV1-13	2.482531e-20	TOP2B	2.837599e-02
BANF1P3	2.482531e-20	DAPK1	2.482531e-20
IDH1	2.482531e-20	TMEM109	2.482531e-20
DHX15	2.316213e-04	AC073869.1	2.482531e-20
TBCB	3.403756e-04	CAV1	2.482531e-20
CAPZB	4.777484e-05	MSL1	2.482531e-20
COL3A1	2.482531e-20	FBP1	2.482531e-20
PSMB5	2.482531e-20	DECR1	2.482531e-20
AP2M1	1.769083e-03	DYNLT3	2.482531e-20
ISG15	2.482531e-20	AC011498.1	1.869597e-03
SNRPB2	2.482531e-20	ZDHHC7	2.482531e-20
NDUFS2	2.482531e-20	BLVRB	2.120827e-03
SET	3.569995e-02	SH3YL1	1.137680e-02
NOMO1	2.482531e-20	GPR116	2.482531e-20
MEA1	2.482531e-20	MALL	6.014806e-05
HBXIP	1.182452e-06	CTSD	6.167121e-04
GGCT	2.482531e-20	VPS28	1.721371e-04
RP11-59H1.3	9.957349e-03	EMP3	2.482531e-20
CTD-2643K12.1	2.482531e-20	PHF11	2.482531e-20
IGKV3-20	2.482531e-20	KIAA0247	2.482531e-20
UBE2L5P	2.482531e-20	CASC3	2.482531e-20
RP11-721G13.1	2.482531e-20	CD14	1.182452e-06
NDUFB3	2.482531e-20	LIMCH1	2.482531e-20
IGKV1OR2-118	2.482531e-20	DMBT1	2.482531e-20
HNRNPA2B1	2.247185e-02	PFKFB3	4.130719e-05
PSMD14	2.482531e-20	IDI1	2.482531e-20
DRG1	2.482531e-20	CCNG1	5.161349e-04
TRIP12	2.482531e-20	SPAG7	2.482531e-20
MRPL3	2.482531e-20	MPC1	2.482531e-20
PUF60	2.482531e-20	CAPG	1.313198e-05
YTHDF1	2.482531e-20	SFTPD	2.482531e-20
CDK5RAP3	2.482531e-20	CRIP1	2.482531e-20
IGHM	2.482531e-20	CORO1C	2.482531e-20
SHFM1	2.482531e-20	RTN3	1.465321e-05
DDB1	2.482531e-20	WBP1L	2.482531e-20
COPB2	2.482531e-20	ID1	2.482531e-20
FAM96B	2.983047e-03	ACAT1	2.482531e-20
SNX6	5.485521e-04	CTGF	2.482531e-20
LRRC59	2.482531e-20	PARP4P2	1.616369e-04
NDUFV1	2.482531e-20	FCER1G	2.482531e-20
TXNRD1	1.186143e-03	HEBP1	2.482531e-20
SNRPD3	2.482531e-20	KCTD12	2.482531e-20
IARS	2.482531e-20	AIF1	2.482531e-20
RP4-595K12.1	2.482531e-20	GNAQ	2.482531e-20
HYOU1	2.482531e-20	RHOG	2.482531e-20
MRPL49	2.482531e-20	LYZ	2.482531e-20
OXA1L	2.482531e-20	MGAT1	2.482531e-20
CDK4	2.482531e-20	TIMP2	2.482531e-20
NUCKS1	2.464993e-03	PKIG	2.482531e-20
MANF	2.482531e-20	ACP5	2.482531e-20
PPP1CA	2.482531e-20	GOLGA8IP	2.482531e-20
RP11-21J18.1	6.261227e-05	HCLS1	2.482531e-20
HSP90AB1	2.482531e-20	CD99	1.060398e-02
XRCC5	2.482531e-20	DCTN3	9.624408e-03
POLR2B	2.482531e-20	TAF7	2.979255e-02
PTDSS1	6.403360e-05	LCP1	2.482531e-20
COPZ1	2.482531e-20	AC009469.1	2.482531e-20
HN1L	2.482531e-20	PLBD1	2.482531e-20
HNRNPA1P3	3.026944e-03	EDEM1	2.482531e-20
EFR3A	1.913851e-02	VSIG4	2.482531e-20
TMEM123	4.044243e-03	NXF1	2.482531e-20
NDUFB6	2.382406e-02	TNFRSF1A	2.482531e-20
AP2S1	2.482531e-20	RBM23	1.182452e-06
SLC12A7	2.482531e-20	IL7R	2.482531e-20
CLSTN1	2.482531e-20	KLF10	2.482531e-20
RP4-614O4.11	2.482531e-20	NNMT	1.671340e-02
COPS6	2.482531e-20	SLC43A3	7.476846e-04
ARPC1A	2.482531e-20	GNAI2	2.482531e-20
MZT2A	2.482531e-20	FMOD	7.807242e-04
GUK1	1.055530e-02	IK	2.482531e-20
RP11-386M24.4	2.482531e-20	NFE2L1	4.359813e-02
TRAM1	2.482531e-20	SELENBP1	2.482531e-20
CRELD2	2.482531e-20	NDFIP1	2.482531e-20
TMX2	1.593454e-03	CHMP3	2.482531e-20
DDX1	4.181039e-05	CYB5R3	2.482531e-20
PLOD3	3.632344e-05	CD47	1.123169e-03
GOT2	2.482531e-20	TRIM44	2.482531e-20
VPS52	1.417744e-05	JAK1	2.482531e-20
RIC8A	4.868716e-02	TMBIM1	2.482531e-20
GANAB	2.482531e-20	PEF1	2.482531e-20
ILF2	2.482531e-20	GSTA4	2.482531e-20
HSD17B10	2.482531e-20	MYL9	2.482531e-20
RDBP	2.482531e-20	TERF2IP	2.482531e-20
SERPINH1	2.482531e-20	AC008731.1	2.482531e-20
DAP3	2.482531e-20	FAM32A	2.612948e-02
RP11-38L15.6	2.482531e-20	BAG3	8.842113e-03
NME2	2.482531e-20	CD163	2.482531e-20
VDAC1	2.482531e-20	LEPROT	2.482531e-20
DIABLO	2.482531e-20	CYP2B6	2.482531e-20
IARS2	2.482531e-20	MYO5C	2.482531e-20
MSRB1	6.167648e-06	DAZAP2	1.486331e-02
HNRNPA3P5	2.482531e-20	CD151	2.482531e-20
UBL5	9.768889e-04	DCTN1	2.482531e-20
NRD1	2.482531e-20	SIDT2	2.482531e-20
HSPE1	2.482531e-20	NBL1	2.482531e-20
P4HA1	2.482531e-20	MID1IP1	2.482531e-20
NAGK	3.756519e-02	CYR61	2.482531e-20
ATOX1	2.482531e-20	ENG	2.482531e-20
RCN1	2.482531e-20	C4A	5.584291e-03
HMGB1P5	1.323783e-02	PCDHGA1	2.482531e-20
PDCD10	2.482531e-20	FAM8A1	2.482531e-20
FAM134C	2.250688e-02	SH3GLB1	2.482531e-20
GDI2	3.439972e-06	RGL1	2.482531e-20
ARF4	2.482531e-20	GADD45B	2.482531e-20
YTHDF2	3.477366e-03	RXRA	2.482531e-20
HDAC1	2.482531e-20	GPD1L	2.482531e-20
ARCN1	8.832947e-06	ARHGEF18	2.482531e-20
ITGAV	2.482531e-20	NXN	2.482531e-20
TMEM176A	3.612100e-02	GAK	6.653266e-03
IGBP1	1.032470e-04	RP11-87C12.5	1.182452e-06
PDCD6	2.482531e-20	NUPR1	2.482531e-20
CACYBP	2.482531e-20	CALCOCO1	2.482531e-20
VBP1	2.482531e-20	UNC13B	2.482531e-20
MAPK6	2.482531e-20	DENND5A	2.482531e-20
MRPL18	2.482531e-20	LTBP2	2.482531e-20
AMZ2	2.482531e-20	CES1P1	2.482531e-20
JUP	2.482531e-20	DDRGK1	1.344076e-02
SNRPB	2.482531e-20	ADIPOR2	2.482531e-20
F8A2	2.482531e-20	RAB8A	3.783102e-05
POLR2H	2.482531e-20	MVP	1.997368e-03
RP11-298C3.2	2.482531e-20	IL32	6.261227e-05
LSM1	2.482531e-20	MTSS1	2.482531e-20
ITPA	2.482531e-20	FAM108A7P	2.482531e-20
DCTPP1	2.482531e-20	SCPEP1	2.779359e-04
GS1-257G1.1	2.482531e-20	FOSB	2.482531e-20
HMGA1	2.482531e-20	ARHGAP29	2.482531e-20
PIH1D1	2.482531e-20	MYO1C	2.482531e-20
CTSK	2.482531e-20	CAMLG	4.268278e-02
TRIM28	2.482531e-20	PDCD6IP	2.482531e-20
AARS	2.482531e-20	SNX17	3.815906e-04
GNPAT	2.482531e-20	MGRN1	4.923229e-02
ARFIP2	2.482531e-20	TM2D3	1.054254e-04
EPCAM	2.482531e-20	BRD4	4.937681e-02
AHSA1	2.482531e-20	CYP27A1	2.482531e-20
PFN2	2.482531e-20	SCAMP2	2.482531e-20
ADIPOR1	8.735405e-03	DTX4	2.482531e-20
DUS1L	2.482531e-20	KANK2	2.482531e-20
NDUFA6	1.336841e-02	CFD	2.482531e-20
LMF2	4.108546e-02	SEC16A	1.709229e-02
H1F0	2.482531e-20	DHRS3	1.182452e-06
ORMDL2	2.482531e-20	FAM82A2	2.482531e-20
HSPA5	1.413598e-02	SUN2	2.482531e-20
PARL	1.182452e-06	TNFAIP1	2.482531e-20
RNF4	6.014806e-05	ZC3H4	3.050911e-04
AC016745.2	2.482531e-20	ST3GAL5	3.439972e-06
RER1	2.482531e-20	MAN2B1	6.167648e-06
PUM1	1.182452e-06	FLNA	2.482531e-20
MPV17	2.482531e-20	MLH1	1.616369e-04
DPM1	6.682259e-06	PCNP	8.325504e-04
RNPEP	1.114058e-02	FAM111A	1.301583e-04
HEBP2	2.482531e-20	HNRPDL	2.482531e-20
RNF44	1.054254e-04	SFTPC	2.482531e-20
PPP4C	2.482531e-20	USP11	1.106151e-04
COX7A2P2	2.482531e-20	DUSP6	2.482531e-20
RP5-1042K10.13	2.482531e-20	ESYT1	2.482531e-20
CYC1	2.482531e-20	PLA2G16	2.482531e-20
PFDN2	2.482531e-20	CXCL2	2.482531e-20
ATIC	2.482531e-20	CD83	2.482531e-20
PRDX2	2.482531e-20	MICU1	9.424976e-05
MRPS35	2.482531e-20	PNRC1	2.482531e-20
PPP2R1A	2.043670e-05	SIK1	2.482531e-20
RPS2P46	2.482531e-20	RP11-802E16.3	2.482531e-20
DDR1	2.482531e-20	KLF2	2.482531e-20
MTCH2	2.482531e-20	CCDC92	2.482531e-20
LBR	2.836373e-02	RAB20	2.482531e-20
FAM50A	2.482531e-20	EGLN2	2.482531e-20
YIF1A	2.482531e-20	ACSL1	2.482531e-20
TPD52L2	1.182452e-06	FAM35A	1.182452e-06
CTSB	3.794614e-03	COQ10B	3.439972e-06
MRPL24	2.482531e-20	CBX6	2.445782e-04
SLC35B1	2.482531e-20	MSMO1	2.482531e-20
SMYD2	5.520548e-04	PARP12	9.539179e-03
TMED3	2.482531e-20	SERPINB1	2.482531e-20
UBA2	2.482531e-20	SASH1	2.482531e-20
MLF2	2.482531e-20	ZYX	2.482531e-20
ACO2	1.670895e-02	RGS3	2.482531e-20
ACTN1	6.167648e-06	PPL	2.482531e-20
NDUFA8	2.482531e-20	TRAPPC8	2.482531e-20
VKORC1	2.482531e-20	SHOC2	2.482531e-20
TMCO1	2.482531e-20	PALM2-AKAP2	2.482531e-20
TMEM70	1.182452e-06	TTC19	2.482531e-20
CNIH	2.482531e-20	IL4R	2.482531e-20
POSTN	2.482531e-20	SYNPO	2.482531e-20
XKR8	3.379270e-05	NDEL1	2.482531e-20
NDUFA9	2.482531e-20	GYPC	2.482531e-20
MXRA5	2.482531e-20	MAP7D1	2.482531e-20
GPN1	2.482531e-20	GIMAP5	2.482531e-20
PTTG1	2.482531e-20	LMCD1	2.482531e-20
FKBP2	2.482531e-20	FAM21A	2.482531e-20
TMEM214	2.482531e-20	POLR1D	2.062802e-04
ZNF384	2.482531e-20	SLX1B-SULT1A4	2.482531e-20
AUP1	2.482531e-20	KAL1	2.482531e-20
SCNM1	2.482531e-20	TOB1	4.262528e-03
CTC-554D6.1	2.482531e-20	UBE2D3	1.106151e-04
IFT20	4.464451e-04	RGL2	2.482531e-20
PRPF19	2.482531e-20	ABCA3	2.482531e-20
NSF	2.482531e-20	ANXA6	2.482531e-20
DHX32	2.482531e-20	CTDNEP1	2.349187e-02
ABCF1	2.482531e-20	AL139385.1	5.122069e-03
XPO1	2.482531e-20	RPS6KA2	2.482531e-20
ARF5	2.482531e-20	AQP1	2.482531e-20
NANS	6.304782e-05	IER5	2.482531e-20
CHST15	7.642912e-04	CALCOCO2	2.482531e-20
METTL9	1.270820e-03	CNN2	1.773807e-02
ERBB2	1.647655e-04	YWHAH	2.861309e-02
MRPS22	3.533196e-05	PPP3CA	1.340034e-04
AIMP2	2.482531e-20	CD302	2.482531e-20
PARP1	2.482531e-20	TMEM41B	2.482531e-20
SCAMP3	2.482531e-20	HERC2P2	2.482531e-20
BRD9	2.482531e-20	RP11-197N18.2	2.482531e-20
FIBP	2.482531e-20	TMEM9B	2.482531e-20
KXD1	1.182452e-06	RP11-613H2.2	1.110946e-04
GORASP2	2.482531e-20	DENND4B	3.566414e-04
SUMO4	2.482531e-20	FMO2	2.482531e-20
RP11-468E2.2	1.341182e-03	PACSIN2	2.352312e-05
MRPS33	2.482531e-20	PIEZO1	2.482531e-20
HIST2H2AA3	2.482531e-20	IFNGR1	2.482531e-20
P4HB	2.482531e-20	PFDN1	7.523586e-03
FAM60A	2.482531e-20	ATF3	2.482531e-20
PPA2	1.751007e-06	TMEM43	2.482531e-20
UFD1L	3.992699e-06	NR4A1	2.482531e-20
AAMP	2.482531e-20	PDGFRA	2.482531e-20
GPAA1	2.482531e-20	RND3	1.152453e-05
IDH2	2.482531e-20	CDC37	5.197869e-03
NPLOC4	2.482531e-20	DUSP22	2.482531e-20
H1FX	4.793655e-03	GUCY1A3	2.482531e-20
CSNK1A1	1.751007e-06	ARL2	2.670087e-04
LAPTM4B	2.482531e-20	AC115617.2	2.482531e-20
COMMD3	2.482531e-20	WDR13	4.777484e-05
AL021977.1	5.697897e-03	AL162497.1	2.482531e-20
DAP	2.482531e-20	ETS2	2.482531e-20
NCKAP1	2.910278e-04	NDNF	2.482531e-20
COPE	2.482531e-20	PAPSS2	2.482531e-20
SCRN1	2.482531e-20	UBP1	2.482531e-20
GS1-124K5.12	2.482531e-20	LPXN	2.482531e-20
CMC2	2.482531e-20	CD52	2.482531e-20
AHCY	2.482531e-20	DCTN6	1.182452e-06
PGD	3.123180e-05	ARL2BP	1.749016e-04
EMC6	2.482531e-20	SLCO2A1	2.482531e-20
TRIAP1	2.482531e-20	TCEB3	2.482531e-20
POLB	2.482531e-20	DYNC1LI2	1.271791e-02
CDC123	2.482531e-20	TMEM50A	1.751007e-06
ADRM1	2.482531e-20	ACTR3	1.365906e-02
PIGT	2.482531e-20	SYS1-DBNDD2	2.482531e-20
PSMD7	2.482531e-20	NFIL3	2.482531e-20
PPP1R8	2.090032e-05	VEZF1	2.482531e-20
GIPC1	1.481199e-02	AC012379.1	2.482531e-20
HIST1H4C	2.482531e-20	LHFPL2	4.849582e-03
PSMD1	2.482531e-20	ITGA5	2.482531e-20
TMEM14D	2.482531e-20	AK1	2.482531e-20
PGRMC1	7.507736e-05	STX12	2.482531e-20
IGKV1-37	2.482531e-20	TPCN1	2.482531e-20
NGLY1	1.001651e-02	APOL1	6.729073e-04
TMEM176B	1.737548e-03	CCL18	1.364554e-05
SF3B1	1.231335e-02	EHD4	2.482531e-20
NOL11	2.482531e-20	CDKN1B	1.639783e-02
PYGB	1.465321e-05	DPP8	2.482531e-20
SLC3A2	1.182452e-06	F13A1	2.482531e-20
YWHAZ	2.482531e-20	INPP1	2.482531e-20
ZC3H15	2.482531e-20	PIK3C2B	2.482531e-20
ATP5G1	2.482531e-20	SNN	2.482531e-20
XPO6	2.482531e-20	AVPI1	2.482531e-20
AC009052.12	2.482531e-20	MPPE1	2.482531e-20
EIF2B1	8.832947e-06	RGS19	2.482531e-20
COASY	2.482531e-20	ID3	2.482531e-20
GTF3A	2.482531e-20	BRD3	3.089000e-02
EIF2D	4.580153e-03	G0S2	2.482531e-20
PRR11	1.182452e-06	HELZ	4.528685e-04
RNF5P1	2.482531e-20	MYCBP2	1.751007e-06
OAZ2	8.832947e-06	FOXJ2	2.482531e-20
SLC20A1	1.515780e-03	FAM65A	2.482531e-20
CKAP4	2.482531e-20	PLEKHO2	2.482531e-20
TCEB2	2.482531e-20	PTPN1	2.482531e-20
SF3B3	2.482531e-20	NES	2.482531e-20
TSEN34	2.482531e-20	CSF1R	4.767164e-04
PIP4K2C	2.482531e-20	CCDC28A	2.482531e-20
STRA13	2.482531e-20	DGKD	2.482531e-20
DROSHA	2.482531e-20	LUM	1.087828e-02
TUBB2A	2.482531e-20	MFAP4	2.482531e-20
MRPL15	2.482531e-20	SLTM	2.482531e-20
NAE1	2.482531e-20	BTG3	3.978849e-05
ARF1	1.465321e-05	CRBN	2.482531e-20
PPP1R14BP3	2.482531e-20	ADD3	1.152453e-05
MAGED2	1.776020e-02	CTNNAL1	2.482531e-20
DDIT3	2.482531e-20	ETF1P1	2.482531e-20
MDH2	2.482531e-20	CYB5R1	1.131269e-02
RPS17P5	2.352312e-05	KLF6	2.482531e-20
VDAC3	2.482531e-20	VPS4A	2.310817e-02
POLR2I	2.482531e-20	COMT	1.483838e-02
RPA3	2.482531e-20	CD97	2.482531e-20
FKBP3	2.482531e-20	ABL1	9.507920e-04
MEST	2.482531e-20	ICAM1	2.482531e-20
TUBA4A	2.482531e-20	MEPCE	8.040877e-04
ENO1	2.482531e-20	PLCD1	9.371038e-06
IGKV1-17	2.482531e-20	QDPR	2.482531e-20
IMMT	2.342964e-04	PIK3IP1	2.482531e-20
PLTP	2.090032e-05	SPOCK2	2.482531e-20
SEMA4C	2.482531e-20	FZD4	2.482531e-20
AGRN	6.329019e-03	CPA3	2.482531e-20
DNAJA3	2.482531e-20	GLRX	2.482531e-20
TH1L	2.482531e-20	AKAP11	2.482531e-20
PAICS	2.482531e-20	TMEM204	2.482531e-20
BABAM1	4.922778e-02	SCGB1A1	2.482531e-20
GALNT1	2.482531e-20	PION	2.482531e-20
AC019178.1	2.482531e-20	LRRC32	2.482531e-20
BUD31	2.482531e-20	NFKB1	2.482531e-20
RALY	1.870155e-04	HMBOX1	2.482531e-20
GOLPH3L	2.482531e-20	AC007347.1	2.482531e-20
ICMT	2.482531e-20	FBLN1	2.482531e-20
GOLGA5	2.482531e-20	STX8	2.482531e-20
SNAPC5	1.751007e-06	EXOSC7	2.482531e-20
VPS72	2.482531e-20	HBEGF	2.482531e-20
NME4	2.482531e-20	ATP5SL	8.832947e-06
RAI14	5.125461e-03	TPM2	2.482531e-20
RUSC1	2.482531e-20	CTSO	2.482531e-20
NCOA6	1.179537e-02	FLII	2.436787e-03
TMEM208	2.482531e-20	GTF2B	1.182452e-06
GADD45A	3.405878e-03	ICAM2	2.482531e-20
USP14	2.482531e-20	VTI1B	1.095794e-03
SRSF2	6.682259e-06	ANXA8L1	2.482531e-20
PARN	2.482531e-20	UBBP1	2.482531e-20
SLC1A5	1.182452e-06	CHN1	2.482531e-20
THBS2	2.482531e-20	PLAC8	2.482531e-20
HMGB2	2.482531e-20	MTMR14	2.482531e-20
AC009948.7	1.050604e-03	KRCC1	1.556306e-04
RP11-310H4.5	9.711168e-05	RAB32	2.482531e-20
SCAND1	2.482531e-20	HEG1	2.482531e-20
BZW1P2	2.482531e-20	SH2B3	2.482531e-20
KIAA0907	2.482531e-20	HNRNPH2	2.661912e-02
ITM2C	2.482531e-20	PNPLA6	2.482531e-20
IDH3G	2.482531e-20	S100A9	2.731045e-02
RUVBL2	2.482531e-20	NCF2	2.482531e-20
MRPL9	2.482531e-20	PLCG2	2.482531e-20
HPRT1	2.482531e-20	HYAL2	2.482531e-20
HSPA1B	7.487304e-04	RRAS	2.482531e-20
CLK2	2.482531e-20	PRKCZ	2.482531e-20
HMGXB3	1.560672e-02	TPSB2	2.482531e-20
AC005943.2	3.650375e-02	GMFG	2.482531e-20
KRT10	2.482531e-20	ZFP106	2.482531e-20
EI24	2.482531e-20	GAA	1.182452e-06
SS18L2	1.751007e-06	ASNSD1	4.009167e-02
PTOV1	2.482531e-20	BTG2	1.012546e-03
CSK	9.958127e-03	SLC7A7	2.482531e-20
PCOLCE	6.968342e-04	GRHPR	5.036734e-03
PLIN3	2.482531e-20	CHSY1	2.482531e-20
UAP1	3.439972e-06	ETHE1	4.294981e-03
CKS1B	2.482531e-20	LY86	2.482531e-20
GNB1	2.482531e-20	CTNNBIP1	2.482531e-20
AP1B1	1.734530e-02	TSPYL2	2.482531e-20
CCT6A	2.482531e-20	CD48	3.927730e-05
LRRC8D	2.482531e-20	PIP5K1C	2.482531e-20
PAPD7	3.086335e-02	EMC3	1.621008e-05
PSMD10	2.482531e-20	FAM53C	2.482531e-20
MTX1P1	2.482531e-20	WTAP	2.482531e-20
EMG1	2.482531e-20	SPN	2.208021e-02
RBCK1	6.167648e-06	CAT	2.482531e-20
RP11-651P23.4	2.482531e-20	USP4	2.482531e-20
UGDH	2.482531e-20	AC040173.1	2.482531e-20
PUM2	2.482531e-20	MAOB	2.482531e-20
LSM7	2.482531e-20	CACNA2D2	2.482531e-20
MCTS1	2.482531e-20	SERPINA1	2.482531e-20
CREB3	4.093889e-03	NUAK1	6.453596e-05
SNF8	2.482531e-20	RAB11FIP1	2.482531e-20
PEX19	1.717250e-03	PPM1F	2.482531e-20
KAT7	1.751007e-06	FARP1	2.482531e-20
HN1	2.482531e-20	TGFB1I1	2.482531e-20
SF3B4	2.482531e-20	SKP1	2.482531e-20
BNIP3	2.482531e-20	OXSR1	4.232753e-03
KDM1A	2.482531e-20	CTSE	2.991211e-04
KIAA0664	6.682259e-06	AAK1	4.574756e-05
SC5DL	2.482531e-20	H3F3B	2.482531e-20
CTCF	8.682835e-04	ARHGEF6	2.482531e-20
CLDN7	2.455298e-05	MAPK3	6.547984e-05
SOX4	2.482531e-20	SLC9A6	6.311164e-03
COPS5	2.482531e-20	IRF1	2.482531e-20
RP11-255B23.1	1.032470e-04	UBXN6	8.281879e-04
NOSIP	2.631387e-02	PINK1	2.482531e-20
DDX41	2.482531e-20	CSTA	2.482531e-20
TAF6	2.482531e-20	TSC22D3	2.482531e-20
TRADD	2.578742e-04	H2AFV	2.482531e-20
KDM3A	6.694261e-05	CES2	2.482531e-20
RP11-317N8.2	2.482531e-20	CNOT8	1.009647e-04
POLR2F	2.482531e-20	GAS6	2.482531e-20
NXT1	1.182452e-06	LEPROTL1	2.482531e-20
AGPAT1	4.571639e-04	CCL14	2.482531e-20
MAGEF1	2.482531e-20	RALGDS	2.482531e-20
FAM114A1	1.182452e-06	HMGN4	9.616615e-03
PRMT5	2.482531e-20	VPS4B	1.556306e-04
LMAN2L	1.454331e-02	GEM	3.799413e-04
SLC38A1	2.482531e-20	STXBP1	2.482531e-20
SDF2	2.482531e-20	ZNF266	2.482531e-20
LYPLA2	2.482531e-20	RNF13	2.482531e-20
CXCL9	1.751007e-06	SULT1A2	2.482531e-20
SPINT1	2.482531e-20	IRF8	2.482531e-20
SKIV2L	2.482531e-20	RPS23	8.987297e-05
BCL7C	2.482531e-20	WBP2	2.482531e-20
IMP4	2.482531e-20	WFS1	2.482531e-20
DNAJC9	2.482531e-20	ALDH3A2	2.482531e-20
ZNF207	2.482531e-20	CANX	2.164523e-02
TIMM8B	2.482531e-20	PGC	2.482531e-20
ECM1	9.371038e-06	FIG4	2.482531e-20
CDC42SE1	2.482531e-20	SKIV2L2	3.238618e-02
TECRP1	2.482531e-20	SRSF7	1.182452e-06
RNF220	2.482531e-20	FEZ2	1.182452e-06
MARK4	1.011485e-03	AC034102.1	2.482531e-20
LYPLA2P1	2.482531e-20	ALAS1	2.482531e-20
CAPRIN1	2.482531e-20	SLK	2.482531e-20
TCEB1	2.482531e-20	AC067852.1	2.482531e-20
CBX1	2.482531e-20	FASN	1.354013e-04
UTP6	2.482531e-20	GSTM2	2.027632e-02
C1QBP	2.482531e-20	USP16	1.182452e-06
GSS	2.482531e-20	ZSCAN18	2.482531e-20
HDAC3	2.482531e-20	CCL2	2.482531e-20
TIMM17B	2.482531e-20	CLTB	2.439716e-02
MLEC	2.482531e-20	EFHD2	4.331037e-05
TPI1	2.482531e-20	C7	2.482531e-20
AGR2	3.439972e-06	RBMS1P1	4.574756e-05
TNFRSF12A	1.556306e-04	CCL4	2.482531e-20
MDH1	2.482531e-20	PNRC2	2.482531e-20
PPME1	2.482531e-20	CAV2	2.482531e-20
HARS	7.595917e-03	NUDT9	2.482531e-20
PGLS	3.632344e-05	SERPINA3	6.732853e-03
NEU1	1.182452e-06	SORT1	2.482531e-20
EIF2S1	8.832947e-06	PODXL	2.482531e-20
SDAD1	2.482531e-20	PBX1	2.482531e-20
PPM1G	2.482531e-20	MIR22HG	2.482531e-20
SEC61A1	2.482531e-20	SPRY4	2.482531e-20
PSMC4	2.482531e-20	ACTR1A	2.482531e-20
STX10	4.743946e-03	RAN	3.505812e-04
NARF	2.482531e-20	ZNF395	2.482531e-20
SRPRB	2.482531e-20	SPECC1L	2.482531e-20
CTAGE15P	3.466066e-04	SH3BP5	2.482531e-20
LAMC1	2.482531e-20	TPSAB1	2.482531e-20
RP1-40G4P.1	1.182452e-06	KLF4	2.482531e-20
RGS10	3.833889e-02	MCCC1	9.516701e-03
NUP107	2.482531e-20	RAMP3	2.482531e-20
METAP1	2.482531e-20	CTNND1	8.517137e-03
PRAF2	2.482531e-20	IL2RG	1.639344e-04
CPSF4	2.482531e-20	PITPNB	2.885231e-02
IRF3	3.992699e-06	CLDN5	2.482531e-20
TRAPPC3	2.482531e-20	TXNDC15	9.265058e-03
INTS8	2.482531e-20	TIMP3	2.482531e-20
SUPT5H	1.403051e-03	ST5	6.968342e-04
ADSL	2.482531e-20	HMHA1	2.482531e-20
RP5-1187M17.10	1.934099e-03	SREBF2	2.482531e-20
KIAA0196	7.375757e-05	CD4	2.482531e-20
TTC3P1	2.482531e-20	CIRBP	2.482531e-20
TRAP1	2.482531e-20	CCL5	1.182452e-06
NAT10	2.482531e-20	EPS8L2	1.182452e-06
STYXL1	2.482531e-20	MAP3K11	2.482531e-20
GRB2	3.496647e-03	VPS11	1.751007e-06
SCO2	4.076051e-02	EFHA1	3.632344e-05
TCF20	2.482531e-20	SLA	2.482531e-20
EIF2B4	2.482531e-20	ELF2	2.482531e-20
RP11-446E9.1	2.482531e-20	TCTA	2.482531e-20
TGIF1	4.979770e-05	PPP2R2A	2.362165e-03
YARS	3.881458e-05	CTC-479C5.12	4.322273e-04
RPL26L1	2.482531e-20	FBXL12	2.482531e-20
POLDIP2	2.482531e-20	ACO1	4.912979e-03
LDOC1	2.482531e-20	ANKS1A	2.482531e-20
DGCR6	2.315119e-03	PIGR	1.825631e-03
ADNP	2.482531e-20	MOAP1	2.482531e-20
UTP18	2.482531e-20	TMEM127	2.482531e-20
GTF3C1	6.167648e-06	PCDH17	2.482531e-20
MRPL28	2.482531e-20	AES	2.482531e-20
SPATA20	2.482531e-20	GBP1P1	1.286151e-03
CPNE1	2.482531e-20	VAPA	2.482531e-20
GPR56	6.276282e-07	FAM107A	2.482531e-20
PSMD3	2.482531e-20	TJP1	2.482531e-20
TPBG	2.482531e-20	SACM1L	2.482531e-20
CISD1	2.482531e-20	ACAA1	2.482531e-20
TOMM34	2.482531e-20	TREM1	2.482531e-20
TBC1D10B	6.682259e-06	PELI1	3.912276e-04
MRPL40	1.182452e-06	VIPR1	2.482531e-20
POP5	2.482531e-20	PQLC1	2.482531e-20
NDUFA7	1.182452e-06	ECHDC2	3.992699e-06
POLR2K	2.482531e-20	LAIR1	2.482531e-20
PCNA	2.482531e-20	FBXL5	2.482531e-20
ATP5H	1.751007e-06	TRAK2	2.482531e-20
PDIA4	2.482531e-20	TENC1	2.482531e-20
ALG8	2.482531e-20	AOC3	2.482531e-20
FAT1	2.482531e-20	GALNT11	2.241986e-02
NUP153	3.467506e-03	LDLR	2.482531e-20
MTHFD1	2.482531e-20	ARRB2	2.482531e-20
FURIN	1.721071e-02	KIAA0355	2.482531e-20
B4GALT3	2.482531e-20	FAM193B	2.388817e-04
SZRD1	4.999795e-02	RGS5	2.482531e-20
IGKV2-28	2.482531e-20	MPP1	2.482531e-20
PCMTD2	5.259544e-04	PJA2	2.482531e-20
GID8	2.482531e-20	MCAM	2.482531e-20
ACP2	2.482531e-20	PHF10	2.482531e-20
POP7	2.482531e-20	PPAP2B	2.482531e-20
RAB25	2.482531e-20	FAM208A	2.482531e-20
CD46	1.182452e-06	MYLIP	2.482531e-20
YIPF3	3.466066e-04	AAR2	1.057474e-02
SNRPA	2.482531e-20	RPS27L	2.482531e-20
BMS1	1.160301e-02	SPRY1	2.482531e-20
MORF4L2	2.482531e-20	RAF1	2.482531e-20
HIST1H2AC	2.482531e-20	UBB	2.482531e-20
AC064843.2	2.482531e-20	TMEM164	2.482531e-20
MCM6	2.482531e-20	RHOB	2.482531e-20
PMF1	2.090032e-05	CAPZA2	2.482531e-20
APRT	2.482531e-20	APOD	5.619136e-05
WDR45	1.807200e-02	USP33	1.954156e-02
LCMT1	2.482531e-20	DHRS1	1.746949e-03
SPR	2.482531e-20	IQSEC1	2.482531e-20
KIAA0284	1.751007e-06	PTPRE	2.482531e-20
COPS3	1.639344e-04	FOLR2	6.167648e-06
PAN2	2.482531e-20	EDN1	2.482531e-20
RNASEH1	2.482531e-20	N4BP1	2.482531e-20
MUS81	2.284954e-02	TRAPPC12	1.852894e-03
GNPDA1	2.482531e-20	ACTG2	2.482531e-20
MCM3	2.482531e-20	SCAP	4.572300e-02
SAE1	5.277864e-05	USP3	4.935712e-03
ZNF532	2.482531e-20	TNFAIP3	2.482531e-20
IVNS1ABP	2.729739e-02	RPL15	2.482531e-20
CHD8	1.782936e-03	MAP2K3	2.482531e-20
USB1	2.482531e-20	FBXW4	2.482531e-20
NIT2	2.482531e-20	TNFSF12	2.482531e-20
PMVK	2.726378e-02	FOXN3	2.482531e-20
TTLL12	2.482531e-20	CTDSPL	2.482531e-20
EIF4EBP1	2.482531e-20	MEGF9	2.482531e-20
RHOT2	2.482531e-20	PPP2CA	1.064366e-03
ENTPD6	2.482531e-20	FHOD1	2.482531e-20
PSMD13	7.375757e-05	COLEC12	2.482531e-20
UBE2A	2.482531e-20	VASP	2.040808e-02
LSM14A	8.326395e-06	PRODH	3.820919e-03
IGFBP2	2.482531e-20	CLIC5	2.482531e-20
IMPA2	3.555637e-02	FXYD6	2.482531e-20
FAM136A	2.482531e-20	TEX2	2.482531e-20
SH3GL1	2.482531e-20	KIAA0182	1.545737e-03
HSP90B1	2.482531e-20	WWC3	2.482531e-20
GLG1	1.314676e-02	UTP14C	2.482531e-20
GMPSP1	2.482531e-20	PDXK	2.085464e-02
IGLV3-10	2.482531e-20	TSPAN14	2.482531e-20
CCNL2	1.242114e-03	NFE2L2	5.528002e-05
SRM	2.482531e-20	RAP1A	2.482531e-20
FN3KRP	2.323285e-06	AHNAK	2.482531e-20
PEX11B	2.482531e-20	EGR1	2.482531e-20
CAPN1	2.482531e-20	AXL	2.482531e-20
PTRH2	2.482531e-20	GORASP1	2.482531e-20
BECN1	3.439972e-06	CCDC85B	2.482531e-20
MRPS7	2.482531e-20	TMX4	2.482531e-20
CLASRP	3.175611e-05	MYO1F	2.482531e-20
NONO	2.482531e-20	AMD1	2.482531e-20
MRPS27	1.152453e-05	FCN3	2.482531e-20
ZC3H11A	4.607902e-03	GFOD1	2.482531e-20
NAP1L4	2.482531e-20	MITF	2.482531e-20
RAB5C	5.918327e-03	FPR1	2.482531e-20
GLRX3	2.482531e-20	SLC27A3	2.482531e-20
CHPF	2.482531e-20	DCN	2.482531e-20
NIPA2	4.293476e-03	BCAM	3.312219e-02
NOP2	2.482531e-20	SLC15A3	2.482531e-20
ZNHIT1	2.482531e-20	CNN3	2.323285e-06
EIF2AK1	2.482531e-20	PRELP	2.482531e-20
TMEM14A	2.482531e-20	FAM63A	2.299957e-05
DNMT1	2.482531e-20	SELPLG	2.482531e-20
BCL10	2.748487e-03	LPL	2.482531e-20
RP11-173D9.3	2.482531e-20	AMOTL2	2.482531e-20
TARBP1	2.482531e-20	LRP1	2.482531e-20
AP1M2	2.482531e-20	UXS1	2.482531e-20
TSKU	2.482531e-20	MPST	7.089704e-04
GBAS	5.680527e-06	DENND3	2.482531e-20
FAM203A	2.482531e-20	EFNB2	2.482531e-20
LONP1	2.482531e-20	MSRA	2.482531e-20
CCDC86	2.482531e-20	MADD	5.309575e-03
SMS	2.482531e-20	TSC22D1	2.659433e-05
SMG7	2.482531e-20	CISH	2.482531e-20
FASTK	2.482531e-20	CTD-3074O7.11	2.482531e-20
MRPL17	2.482531e-20	ATP5L	6.062474e-05
YIPF1	2.482531e-20	FSTL1	2.482531e-20
SPP1	2.482531e-20	KIT	2.482531e-20
TMEM30A	2.950813e-03	XPC	2.482531e-20
GTF2H5	1.032470e-04	KANK1	2.482531e-20
RARS	2.482531e-20	TLR2	2.482531e-20
LSM4	2.482531e-20	EVL	2.482531e-20
THOC7	7.103899e-04	MUL1	2.482531e-20
UNC119	2.482531e-20	MKNK1	2.482531e-20
FAM45B	3.868214e-02	AATK	1.182452e-06
NAA10	2.482531e-20	MARCO	2.482531e-20
MRPL23	1.621008e-05	UBE2B	2.482531e-20
PFKP	2.482531e-20	HAGH	2.482531e-20
CLP1	6.958565e-04	FBLN5	2.482531e-20
NUP93	2.482531e-20	EPS15	2.482531e-20
RP11-54K16.2	2.482531e-20	ARHGEF17	2.482531e-20
LY96	2.249194e-02	PIM1	3.439972e-06
MX2	6.682259e-06	MAGEH1	2.482531e-20
AP003419.11	4.181411e-03	PLLP	2.482531e-20
EIF2B2	2.482531e-20	CABIN1	1.182452e-06
MTHFS	6.142795e-03	SETX	2.482531e-20
ENOPH1	2.482531e-20	HNRNPA3	7.272809e-04
CPSF1	2.482531e-20	CFH	2.482531e-20
MBOAT2	3.379270e-05	ACSL5	2.482531e-20
BRMS1	2.482531e-20	CD53	2.482531e-20
RNF114	5.277864e-05	CD82	2.482531e-20
MRPL16	1.621008e-05	CRIP2	2.482531e-20
IRAK1	2.482531e-20	ETV5	2.482531e-20
MRPL48	2.482531e-20	ELF1	2.482531e-20
RP3-352A20.1	2.482531e-20	DYRK4	3.744006e-03
SLBP	2.482531e-20	PPAP2A	2.482531e-20
CKAP5	2.482531e-20	RPS6KA3	2.427089e-02
FHL2	2.482531e-20	SLC9A1	2.482531e-20
RP11-159D12.5	2.482531e-20	LHFP	2.482531e-20
TMEM161A	2.482531e-20	GPSM3	2.482531e-20
CXCL10	2.482531e-20	NSFL1C	2.482531e-20
HDLBP	9.727038e-04	PCGF2	7.507736e-05
PKMYT1	2.482531e-20	DNM2	2.482531e-20
ENSA	1.073544e-03	ISCA1	5.073462e-04
POLR2J4	2.482531e-20	IFFO1	2.482531e-20
DDX39A	2.482531e-20	UBE2D4	5.276405e-04
SCFD1	4.555290e-06	NDUFAF3	6.167648e-06
CCDC47	2.482531e-20	MAP3K4	8.832947e-06
RP4-775C13.1	4.376358e-04	AC008738.1	2.482531e-20
HILPDA	2.482531e-20	TRAF3IP2	2.482531e-20
RBM42	5.276405e-04	NR3C1	2.482531e-20
NOP56	2.482531e-20	TMEM2	2.482531e-20
SLC39A14	2.482531e-20	ZCCHC24	2.482531e-20
SUMO3	1.413889e-02	DNAJC1	2.482531e-20
H2AFX	2.482531e-20	PRNP	1.152453e-05
STOML2	2.482531e-20	RGPD5	7.092466e-03
RPA2	6.682259e-06	INHBA	9.951574e-03
IGKV4-1	2.482531e-20	ZNF331	2.482531e-20
CCT5	2.482531e-20	MAP3K3	2.482531e-20
ABCC3	2.482531e-20	FCGR3B	2.482531e-20
GSK3A	1.207411e-03	CRYBG3	2.482531e-20
PSMB7	1.598564e-02	ATXN2	2.482531e-20
DNAJC2	2.482531e-20	SAMD4A	2.482531e-20
PSMC3	2.235684e-04	DYSF	2.482531e-20
ACP6	2.482531e-20	LRCH4	1.349122e-02
DHX16	4.777484e-05	CRK	2.482531e-20
CCDC90A	7.375757e-05	PXDC1	2.482531e-20
MPHOSPH10	2.482531e-20	SLC25A4	2.482531e-20
HP1BP3	4.994257e-04	SLC39A8	2.482531e-20
SNW1	4.239951e-03	IL10RA	2.482531e-20
RP11-29H23.5	2.482531e-20	SLC31A2	2.482531e-20
RP11-231C14.3	2.482531e-20	BTN3A2	2.482531e-20
MRPS18B	3.992699e-06	FAM46A	2.132842e-03
LMAN2	2.482531e-20	SLIT2	2.482531e-20
SCCPDH	1.308358e-02	RP11-267N12.3	2.482531e-20
BCKDK	2.482531e-20	CCDC53	6.432749e-04
CDK5RAP1	2.482531e-20	RP11-315C6.3	6.097783e-04
ERBB3	4.696585e-03	FABP4	2.482531e-20
ACOT13	2.482531e-20	LGALS9	2.081221e-04
EMD	1.182452e-06	LDB2	2.482531e-20
CBFB	2.482531e-20	GNG12	3.542566e-03
PDIA3	5.871446e-05	ENPP2	2.482531e-20
SNRNP200	9.488206e-04	NDN	2.482531e-20
ZNHIT3	2.482531e-20	CAB39	1.332503e-02
RRS1	2.482531e-20	JUN	2.482531e-20
PRRC1	2.482531e-20	VPS37B	2.482531e-20
TIMM10	2.482531e-20	AKAP13	2.482531e-20
NIF3L1	2.482531e-20	EHD2	2.482531e-20
SNRNP25	2.482531e-20	PLEKHM2	2.482531e-20
MRPS34	2.482531e-20	MAFF	2.482531e-20
FTSJ3	2.482531e-20	ATXN10	2.482531e-20
AC005895.4	1.182452e-06	VPS39	2.482531e-20
IGFBP5	2.482531e-20	GLUL	6.062474e-05
CHCHD8	2.482531e-20	USP47	2.482531e-20
HDAC2	2.482531e-20	HERC1	2.482531e-20
PREB	2.482531e-20	MCF2L	2.482531e-20
ARHGEF5	3.131426e-03	LYRM1	1.400767e-04
KAT2A	2.482531e-20	ECI2	3.496930e-04
LBX2	2.482531e-20	JAM3	2.482531e-20
ATP13A1	2.482531e-20	RPS6KA1	2.482531e-20
RBBP4	2.482531e-20	MANBA	2.181450e-04
PPT2	2.665273e-02	COL4A2	4.224036e-03
PRKCSH	2.482531e-20	LAMA5	2.841605e-03
AXIN1	1.997368e-03	PER1	2.482531e-20
CLCN7	2.482531e-20	SOD3	2.482531e-20
KDELR1	2.482531e-20	OPN3	5.227000e-03
DVL3	2.482531e-20	DNAJB2	1.694334e-03
DPM3	2.553709e-03	SEC24B	1.363256e-04
BSG	6.682259e-06	ASRGL1	2.482531e-20
LCN2	1.902411e-04	TACC2	2.482531e-20
FAM206A	2.728355e-02	BCL3	1.182452e-06
DDX27	2.482531e-20	PDLIM2	2.482531e-20
ABCC10	1.182452e-06	ARGLU1	2.482531e-20
TUG1	7.841002e-03	UIMC1	2.482531e-20
HSPH1	2.659433e-05	S100A6	9.202537e-03
EIF2B3	2.482531e-20	UBA7	2.482531e-20
PPIH	2.482531e-20	UBR2	2.482531e-20
TMED1	1.182452e-06	SEC62	2.482531e-20
AC026271.5	2.482531e-20	KDM3B	1.773807e-02
BCAT2	8.044606e-03	STAT5A	2.482531e-20
OTUB1	3.992699e-06	COX7A1	2.482531e-20
AL162458.1	2.482531e-20	RHBDF1	4.439934e-02
RPL37	2.482531e-20	PEAK1	2.482531e-20
SLC25A1	2.482531e-20	CST3	2.482531e-20
SDHAP2	2.482531e-20	PTPRM	2.482531e-20
DHX40	2.482531e-20	COL4A3BP	2.482531e-20
NIPSNAP1	2.482531e-20	RSAD1	1.118743e-02
DUSP11	2.482531e-20	LSM6	1.308628e-02
RBM15	2.090032e-05	KBTBD2	3.108568e-03
UBE2Z	2.482531e-20	IFI44	5.720032e-03
CEBPA-AS1	1.985542e-02	BCL2L2	2.482531e-20
TIMM13	2.482531e-20	ALDH3B1	2.482531e-20
CTB-91J4.3	8.374956e-05	TPST2	2.482531e-20
DDX42	2.482531e-20	ZNF274	7.375757e-05
TRIP6	4.068264e-02	RP4-753P9.3	2.482531e-20
UBE2NL	6.211818e-05	CBX7	2.482531e-20
DERL2	1.182452e-06	CAMK2N1	2.482531e-20
SNRPF	2.482531e-20	B3GNT1	2.482531e-20
MRPS16	2.482531e-20	LAMB2	2.482531e-20
RFX5	2.482531e-20	LAMA3	2.482531e-20
HMGB3	2.482531e-20	ANXA3	2.482531e-20
COPG1	2.482531e-20	ATP6V0E1	7.776482e-06
STX18	2.950337e-02	SVEP1	2.482531e-20
IGSF3	6.062474e-05	TCF12	1.182452e-06
MRPL11	2.482531e-20	PPP1CB	2.482531e-20
ATP9A	4.652063e-03	WASF2	2.482531e-20
CPNE7	2.482531e-20	ARHGEF7	1.182452e-06
CNTD2	2.482531e-20	MICAL1	2.482531e-20
RBBP8	2.482531e-20	ITM2A	2.482531e-20
RP11-142L4.3	2.482531e-20	TSPAN31	4.837126e-02
EAPP	3.191839e-02	HLA-DRB6	2.482531e-20
GFPT1	2.482531e-20	PYCARD	2.482531e-20
RP11-552M11.4	2.482531e-20	KIAA0528	8.085709e-05
CCT2	2.482531e-20	CTNNA1	3.145052e-02
CREB3L2	2.482531e-20	PDGFRB	2.482531e-20
NUP85	2.482531e-20	TSPAN3	2.482531e-20
CTD-2323K18.1	4.165853e-03	OLFML2A	2.482531e-20
HSPBP1	2.482531e-20	PIAS1	2.482531e-20
PDHX	5.995269e-04	FAM192A	2.482531e-20
GDE1	4.001857e-04	PALLD	2.573033e-03
TRIM39-RPP21	2.482531e-20	ESD	2.482531e-20
SUPT4H1	2.482531e-20	ELN	2.482531e-20
PTS	2.482531e-20	BCL7B	2.482531e-20
TYW1B	2.482531e-20	PPP1R12B	2.482531e-20
ASNA1	3.927730e-05	LEPREL1	2.482531e-20
AASDHPPT	2.482531e-20	CNNM3	1.182452e-06
SFN	2.482531e-20	PPP6C	2.482531e-20
HNRNPF	4.743714e-03	ZHX2	2.482531e-20
MPDU1	1.449764e-02	SERPINB9	2.482531e-20
AC135048.13	2.482531e-20	ARHGEF2	3.439972e-06
RAD23A	4.300329e-04	CTD-2270L9.5	2.482531e-20
LSR	2.482531e-20	CSRP2	3.877807e-04
PLS1	2.914183e-04	MS4A6A	3.020668e-05
TNPO1	2.482531e-20	ADH5	2.482531e-20
MTDH	3.138108e-03	HEY1	2.482531e-20
SLC9A3R1	2.482531e-20	GRK5	2.482531e-20
TMEM165	1.182452e-06	CTSF	2.482531e-20
NSUN5P2	2.482531e-20	AGER	2.482531e-20
APEH	2.482531e-20	PITPNA	2.482531e-20
DDX10	2.482531e-20	GGT3P	2.482531e-20
CLPTM1	2.482531e-20	TRIP10	2.482531e-20
AC099668.5	3.722362e-04	FSTL3	2.482531e-20
LLGL1	4.079071e-05	LGALS3	1.182452e-06
AMIGO3	7.047464e-04	LMO2	2.482531e-20
PNN	2.978226e-02	MRC2	1.182452e-06
DUSP12	2.482531e-20	HNRNPH3	2.323285e-06
CTD-2116N17.1	2.482531e-20	FXR2	1.152453e-05
ALG3	2.482531e-20	MGP	1.182452e-06
PYCR1	2.482531e-20	SFXN3	2.482531e-20
PGF	2.555779e-03	ALDH1A1	2.482531e-20
SLC22A18	2.482531e-20	SNX10	2.482531e-20
DSP	2.482531e-20	RNF122	3.416878e-04
ANKRD49	3.439972e-06	ZRSR2	2.482531e-20
SNX5	5.166486e-03	POR	2.323285e-06
LRPPRC	9.817209e-03	TREM2	7.776482e-06
TMEM30B	3.437500e-03	CCNH	1.539216e-04
NET1	2.482531e-20	RETSAT	2.482531e-20
GTF2IRD1	2.482531e-20	HMOX1	2.482531e-20
CLASP1	9.237819e-03	GCHFR	2.482531e-20
LAMB3	1.948837e-04	MLXIP	4.574756e-05
HMOX2	8.118280e-03	FAM193A	5.309370e-04
KANSL2	2.683925e-02	LST1	2.482531e-20
HIST1H2BD	2.482531e-20	FILIP1L	2.482531e-20
RNF113A	2.482531e-20	DLC1	2.482531e-20
PLGRKT	2.482531e-20	CCNL1	2.482531e-20
GOLM1	2.482531e-20	SLC29A3	4.088375e-02
TIMM9	2.482531e-20	ANKRD28	2.482531e-20
TMEM134	2.482531e-20	IDO1	3.932377e-02
REEP4	1.182452e-06	EPB41L2	2.482531e-20
ORC3	2.836126e-03	TFRC	1.543452e-02
GBAP1	1.182452e-06	KAT5	2.482531e-20
AZIN1	2.482531e-20	LDLRAP1	2.482531e-20
SPATS2L	1.182452e-06	DDHD2	8.070463e-03
DPP3	2.482531e-20	RP1-37E16.12	2.482531e-20
CSTF3	2.482531e-20	FAM53B	6.167648e-06
WDR12	2.482531e-20	SF3A1	2.482531e-20
COX5A	5.619136e-05	LTBP3	4.129407e-02
CLNS1A	2.482531e-20	PTGER4	2.482531e-20
SUPT16H	2.482531e-20	SYNM	2.482531e-20
RPP38	1.141812e-03	LRP6	2.401454e-04
MCM7	2.482531e-20	INPP5K	2.482531e-20
IMPDH1	3.592982e-04	TAOK3	2.482531e-20
IRF7	2.043670e-05	ADCY9	2.482531e-20
GTF2I	3.533196e-05	GNA11	2.482531e-20
NENF	2.482531e-20	SF3A3	1.330105e-03
GYS1	2.482531e-20	STAB1	3.439972e-06
BCAS2	1.797841e-02	CORO1A	1.382871e-02
THOC1	6.012644e-04	SFPQ	1.182452e-06
ZMYND8	2.482531e-20	TJP2	2.482531e-20
ADSS	2.482531e-20	DOCK4	2.482531e-20
G6PC3	2.482531e-20	GSTK1	3.126011e-03
RNPS1	2.482531e-20	LRIG1	2.482531e-20
MCM2	2.482531e-20	TSPAN7	2.482531e-20
HAX1	2.482531e-20	TGFBR2	2.482531e-20
ABCE1	2.482531e-20	SPRED2	1.032470e-04
CDK2AP2	1.047120e-04	EFEMP2	2.482531e-20
TEX10	1.182452e-06	NR1H3	5.748417e-03
ZFAND3	2.482531e-20	STX2	2.482531e-20
COMMD8	6.624478e-03	C3AR1	2.482531e-20
ISG20L2	2.482531e-20	MACF1	2.482531e-20
DOLPP1	2.482531e-20	PEPD	6.194441e-03
ABT1	2.482531e-20	PCTP	2.482531e-20
SNX27	2.482531e-20	BAP1	6.700145e-04
SLC39A1	3.734680e-05	SVIL	2.482531e-20
OXCT1	8.510853e-05	AHI1	2.482531e-20
TXN2	2.482531e-20	HECTD4	2.482531e-20
PSMD12	2.482531e-20	GIMAP4	2.482531e-20
MRPL2	2.482531e-20	CELF2	2.482531e-20
CTC-524C5.2	2.482531e-20	DCP1A	2.482531e-20
YME1L1	2.482531e-20	THAP11	4.479167e-05
POM121B	1.182452e-06	ARHGEF1	9.756830e-05
MRPL4	2.482531e-20	GBP2	1.054254e-04
DDT	1.182452e-06	TMEM47	2.482531e-20
TSNAX	1.120532e-04	GAB2	2.482531e-20
EBNA1BP2	2.482531e-20	NAA60	2.482531e-20
SIRT7	2.482531e-20	SLC25A20	2.482531e-20
TIMM23	2.482531e-20	WDR7	2.482531e-20
IRF6	2.482531e-20	NRGN	2.482531e-20
KIAA0020	2.025329e-04	RPS4Y1	3.407929e-03
NDUFB1	1.186865e-03	EXT2	1.518913e-02
CARS	1.182452e-06	KLHL9	2.482531e-20
FNDC4	2.482531e-20	GGTLC1	2.482531e-20
IFI6	2.505865e-05	NECAP2	3.877284e-02
MID2	3.499738e-02	RNF123	2.405893e-04
RAE1	2.482531e-20	ARHGEF3	2.482531e-20
VPS45	2.482531e-20	PPP1R15A	2.482531e-20
ZNF146	2.482531e-20	MPRIP	1.518603e-05
E2F4	1.865815e-03	THEMIS2	2.482531e-20
NAA50	2.482531e-20	KCNS3	1.045622e-05
MCFD2	3.686233e-02	TSC1	2.482531e-20
SLC41A3	9.105495e-04	ARL5A	2.482531e-20
GNL3	2.482531e-20	PCK2	3.120267e-02
PAM	3.846648e-02	SERF2	2.323285e-06
ZNF783	1.282555e-03	SNRPN	2.593291e-03
PLVAP	2.482531e-20	MECOM	2.482531e-20
GLRX2	2.482531e-20	PTPRC	2.482531e-20
ATP5J2	2.482531e-20	CCND2	5.121202e-06
AP2B1	2.482531e-20	EGFL6	2.482531e-20
PES1	2.482531e-20	ADCK3	2.177264e-04
TSTA3	2.482531e-20	RBM5	2.482531e-20
RCN2	2.482531e-20	ZC2HC1A	3.157306e-03
ARFGAP3	3.856617e-02	NCKAP1L	2.482531e-20
MRPL42	2.482531e-20	NPDC1	2.482531e-20
R3HDM1	2.482531e-20	SLC25A38	3.807130e-04
NUP205	2.482531e-20	CYP4B1	2.482531e-20
INTS5	4.878302e-05	CYBB	2.482531e-20
MTIF2	2.482531e-20	LIMS2	2.482531e-20
PPAN	2.482531e-20	REC8	3.229567e-03
WBP11	1.308628e-02	ITPKC	2.482531e-20
USP10	2.090032e-05	USP13	2.482531e-20
VDAC1P1	2.482531e-20	CCR1	2.482531e-20
ACIN1	2.482531e-20	ST6GALNAC2	2.482531e-20
DGCR2	4.940793e-02	MED13L	1.875745e-03
NUDT3	2.482531e-20	CRY2	2.482531e-20
NARS2	1.257548e-03	MMP19	2.482531e-20
SYT2	1.297420e-04	LPAR6	2.482531e-20
UBR7	2.397360e-02	PTPN6	2.482531e-20
IGFBP3	2.482531e-20	STXBP2	1.621008e-05
RNF187	2.482531e-20	SEC31B	6.707372e-04
VRK2	2.482531e-20	TBC1D9	1.182452e-06
CD320	1.182452e-06	RAD54L2	2.482531e-20
S100P	2.482531e-20	CHPT1	2.482531e-20
RP11-15K19.2	2.482531e-20	GSDMD	3.558552e-04
UBE2Q1	3.829078e-02	CLEC7A	2.482531e-20
LTF	2.090032e-05	PROS1	2.482531e-20
SLC5A6	2.482531e-20	CXCL12	2.482531e-20
CNPY2	2.482531e-20	MZF1	2.482531e-20
ZNF574	6.167648e-06	DDX46	1.430190e-02
DECR2	2.482531e-20	WWTR1	2.482531e-20
SLC30A1	7.272809e-04	PLEK	2.482531e-20
TMEM8A	2.482531e-20	LAMTOR3	2.245174e-03
UBXN4	2.482531e-20	INPP5D	1.182452e-06
AMPD2	9.166377e-03	SUB1	2.482531e-20
TMEM11	4.127895e-03	TBC1D13	1.182452e-06
AC093838.4	2.482531e-20	NMRK1	2.482531e-20
SMAP1	3.439972e-06	NPR1	2.482531e-20
COL5A2	2.482531e-20	HGSNAT	3.228727e-03
ZNF593	2.482531e-20	ANKRD27	3.412084e-02
ECI1	4.574756e-05	HOXA5	2.482531e-20
MOSPD3	2.482531e-20	IL17RA	2.482531e-20
TWF1	2.482531e-20	SLC25A46	1.055637e-03
MTX2	2.482531e-20	CLK1	2.482531e-20
STK38	3.439972e-06	EGFL7	2.482531e-20
SLC38A10	2.482531e-20	ACOT9	2.482531e-20
ZNF212	2.482531e-20	STAC	2.482531e-20
TNPO3	1.805743e-02	EID1	2.482531e-20
DDX11	2.482531e-20	USPL1	4.607047e-02
RPIA	3.791160e-04	CPVL	2.482531e-20
TXNL4A	2.104146e-04	PRDM4	9.778291e-03
EMC2	3.474871e-02	SUV420H1	2.482531e-20
BACE2	2.482531e-20	PCDH12	2.482531e-20
HIST1H2BK	2.482531e-20	KIAA1279	1.251742e-02
CXADR	9.322434e-03	RALBP1	4.889639e-03
UBE2M	2.482531e-20	ARHGAP25	2.482531e-20
INTS1	2.482531e-20	AMT	2.482531e-20
LAGE3	2.482531e-20	TRIM38	2.352208e-04
HMGB1P4	2.392230e-04	IFIT3	2.482531e-20
DSG2	2.482531e-20	NDST1	2.482531e-20
PLAU	2.482531e-20	ABCA1	1.716759e-04
CNOT7	1.566447e-03	RBM6	2.482531e-20
RPS21	1.182452e-06	IL2RB	4.468449e-04
DNAJC7	3.439972e-06	HSPB8	2.482531e-20
GRPEL1	6.167648e-06	PHF2	2.482531e-20
GOT1	2.482531e-20	RAB4B	1.182452e-06
SLC39A4	2.482531e-20	PLEKHA1	2.482531e-20
INPPL1	2.670597e-03	RHOBTB2	2.482531e-20
GTF2E2	2.482531e-20	CHRDL1	2.482531e-20
COX10	2.482531e-20	BCL6	2.482531e-20
C1GALT1C1	2.482531e-20	WLS	6.276282e-07
DUT	4.060465e-02	TP53BP2	3.992699e-06
YY1	2.482531e-20	CHCHD7	2.482531e-20
ZNF259	2.482531e-20	PHC1P1	2.482531e-20
RBFOX2	1.534124e-02	EML3	2.482531e-20
PRPSAP2	1.364403e-02	GOLGB1	2.482531e-20
TUFT1	2.482531e-20	RCAN1	2.482531e-20
SNRNP27	2.482531e-20	ERCC1	1.342399e-03
HOXB2	9.002140e-04	RASSF2	2.482531e-20
KCNS1	8.705773e-03	DARC	2.482531e-20
SSB	2.482531e-20	CTDSP2	8.832947e-06
LOXL2	2.482531e-20	MED24	4.549226e-04
SMYD3	2.482531e-20	RP11-29G8.3	2.235294e-02
ATP6V0E2	6.167648e-06	HCK	2.482531e-20
SF3B2	7.469512e-05	TGOLN2	2.482531e-20
CRMP1	2.801701e-02	DOK2	2.482531e-20
MEN1	2.482531e-20	TSPAN8	1.182452e-06
FAM120A	7.645342e-04	NCOA1	2.482531e-20
POLD2	2.482531e-20	BAZ2B	6.276282e-07
APOO	2.482531e-20	GAS7	2.482531e-20
MRPS10	2.482531e-20	CDC42BPB	2.482531e-20
FADD	2.482531e-20	CD8A	3.824679e-04
ZNF408	2.482531e-20	PBX3	2.482531e-20
MORC2	2.482531e-20	CIDEB	1.053981e-02
TMPRSS6	1.182452e-06	GNG11	2.482531e-20
PLOD1	2.482531e-20	LPIN2	1.338305e-03
CCDC109B	7.241244e-03	ARHGEF10	2.482531e-20
TDG	2.482531e-20	ATRIP	2.482531e-20
TRIB3	2.482531e-20	CCR5	3.063613e-02
CEACAM5	2.482531e-20	NKX2-1	2.482531e-20
ABHD10	9.500289e-04	ATP5F1	9.711168e-05
RP11-454H13.6	2.482531e-20	ZC3H12A	1.751007e-06
CKS2	2.482531e-20	MAP1LC3B	2.482531e-20
CLIP3	1.600774e-02	GCH1	2.844644e-03
THAP4	1.686294e-02	RNF111	4.016393e-03
MXD3	2.482531e-20	DPYD	2.482531e-20
IGKJ5	2.482531e-20	LAT2	2.482531e-20
AC005280.1	2.482531e-20	TBC1D1	2.482531e-20
NNAT	1.313198e-05	DHRS4	1.751007e-06
TARBP2	2.482531e-20	KIAA0040	2.482531e-20
CDCA4	2.482531e-20	FAM189A2	2.482531e-20
TRAPPC2L	4.647785e-03	ARPC5	2.482531e-20
TBCC	2.482531e-20	APOC4	5.378012e-05
OAS3	8.832947e-06	NRP1	2.482531e-20
EIF2B5	2.482531e-20	SNX2	2.482531e-20
THBS3	1.125322e-04	SLCO2B1	2.482531e-20
MRPL22	2.482531e-20	PNPLA2	4.823534e-03
ALDH18A1	2.482531e-20	TIAM1	2.482531e-20
ACY1	2.482531e-20	ATP8A1	2.482531e-20
UBD	2.482531e-20	PARM1	1.896964e-02
CEP85	2.482531e-20	SECTM1	2.482531e-20
KDELR3	2.482531e-20	ECHDC3	2.482531e-20
COL18A1	1.182452e-06	ZNF580	3.744026e-02
OSBP	2.482531e-20	HDAC5	2.482531e-20
OVGP1	1.313198e-05	IGFBP6	2.482531e-20
TKT	2.482531e-20	PLSCR4	2.482531e-20
RNASET2	2.482531e-20	TSPAN4	2.482531e-20
LAMTOR2	2.482531e-20	ATP1B3	1.182452e-06
MYL6B	2.482531e-20	NFATC1	2.482531e-20
TOMM20	1.182452e-06	TMEM140	2.482531e-20
SMG8	2.482531e-20	IFIT1	4.555290e-06
MAP3K10	1.147079e-02	F8	2.482531e-20
CBR1	3.439972e-06	CD1C	2.482531e-20
IP6K2	5.530131e-03	SREK1	2.099928e-04
KIAA0947	2.482531e-20	MEF2C	2.482531e-20
SORL1	6.436195e-03	STAT3	8.987297e-05
SEMA4D	1.748155e-02	EIF3A	2.505865e-05
SRRD	2.482531e-20	STRAP	4.615306e-02
CECR5	2.482531e-20	SCMH1	6.539175e-03
CLPP	2.482531e-20	LMOD1	2.482531e-20
FNDC3B	2.482531e-20	TCN2	4.470460e-03
PPIE	2.482531e-20	ARAP3	2.482531e-20
VCAM1	2.831235e-02	ITFG1	3.075632e-02
ESRP2	2.827508e-04	USP25	2.482531e-20
RPS6KA4	3.436999e-02	UBOX5	2.746010e-02
ARF6	6.547984e-05	UBE2G2	3.117048e-02
HLTF	2.482531e-20	RP11-799B12.4	2.482531e-20
GRWD1	2.482531e-20	KIDINS220	2.482531e-20
ARFGAP1	2.482531e-20	QSOX1	2.482531e-20
UBE2C	2.482531e-20	TNIP1	2.482531e-20
STT3A	2.482531e-20	ARIH2	8.904316e-05
PDXDC1	8.832947e-06	EXTL2	1.324344e-03
AC005943.5	1.073986e-04	RP11-574F21.3	3.288657e-02
PHB	2.482531e-20	KLF11	2.482531e-20
PPP1R13L	1.182452e-06	NOTCH4	2.482531e-20
MAD2L1BP	2.482531e-20	FLRT3	2.482531e-20
RAP2B	2.482531e-20	PLXND1	2.482531e-20
RRM1	2.482531e-20	GSTM5	2.482531e-20
CKLF	1.465321e-05	RP11-44F14.11	2.482531e-20
SAP130	2.482531e-20	DIAPH2	2.482531e-20
HMGXB4	2.482531e-20	HNRNPA0	5.073462e-04
PPIC	1.751007e-06	MAN2C1	2.482531e-20
ZNF629	2.913811e-02	KIF13B	2.482531e-20
IPO13	2.482531e-20	TXNL1	2.482531e-20
FASTKD1	2.482531e-20	CXCR1	2.482531e-20
FTSJ2	2.482531e-20	APIP	2.482531e-20
TOR3A	2.482531e-20	ADRB2	2.482531e-20
IRF2BP1	1.341878e-03	HK3	2.482531e-20
RPL30	2.482531e-20	SEPP1	2.482531e-20
SPHK1	4.663904e-04	MAPRE2	2.482531e-20
SNAPC4	8.953299e-03	AC091171.1	4.982506e-02
ALG6	2.482531e-20	WDR37	2.482531e-20
EGFR	1.561678e-03	CRYAB	2.482531e-20
TMEM189-UBE2V1	2.482531e-20	ANK3	2.482531e-20
PEX2	7.041141e-03	KIAA0195	3.927651e-02
MLST8	2.482531e-20	CST7	2.482531e-20
SEPT2	1.977565e-04	PISD	2.482531e-20
THOC5	2.482531e-20	FGFR3	1.182452e-06
TUFM	1.045622e-05	PSMF1	2.482531e-20
HARS2	2.482531e-20	CD34	2.482531e-20
RP11-397A15.4	2.482531e-20	PI4KAP2	2.764487e-05
KDM4B	4.322118e-02	MXRA7	2.482531e-20
PIK3R2	2.482531e-20	NOD1	1.318305e-02
TMEM45A	2.482531e-20	ENOSF1	3.510980e-03
USP48	2.698851e-03	RP11-287D1.3	8.422858e-05
R3HDM4	2.482531e-20	RP11-458I7.4	7.286253e-05
WNT10B	2.352312e-05	SERTAD3	1.465321e-05
GTPBP3	2.482531e-20	PPP2CB	1.182452e-06
SLC17A9	1.680615e-03	PHF1	2.482531e-20
HSPA9	1.088091e-04	IL1RN	2.239022e-02
NRBP1	2.482531e-20	KCTD2	2.659433e-05
DPAGT1	2.482531e-20	RBM22	1.993123e-02
ATF7IP	2.482531e-20	SMARCA5	2.482531e-20
ERAL1	2.482531e-20	WNT2	2.482531e-20
SEC22B	2.482531e-20	TCEAL1	2.482531e-20
SERBP1	3.338287e-03	UTP3	3.448761e-04
MAN1B1	2.472359e-03	AP1S2	2.482531e-20
TULP3	3.992699e-06	IL10RB	2.482531e-20
USP21	2.482531e-20	RP11-738E22.2	2.482531e-20
RP4-710M16.1	2.482531e-20	USP7	2.482531e-20
DPY19L1	1.182452e-06	PSMA2	8.926206e-03
KCMF1	2.040808e-02	YIPF6	2.482531e-20
COX7BP1	2.482531e-20	DDX24	7.583109e-04
CDC34	2.482531e-20	NAT6	2.482531e-20
AURKAIP1	2.482531e-20	LTBP1	1.718315e-03
GAR1	2.482531e-20	CCBL1	4.574756e-05
PRDX3	2.482531e-20	FAM117A	2.392230e-04
DFFA	2.482531e-20	DDAH2	2.482531e-20
ENO2	2.482531e-20	AP2A2	6.304782e-05
PSMB2	2.482531e-20	FBN1	1.940754e-02
REEP2	2.482531e-20	FYCO1	2.482531e-20
RDH11	5.362284e-03	ARAP2	2.482531e-20
APH1A	2.482531e-20	DOCK9	2.482531e-20
LYPLA1	2.482531e-20	EVI2B	2.482531e-20
DDX56	2.482531e-20	MARCH2	2.482531e-20
SMYD5	2.482531e-20	RNPEPL1	2.482531e-20
STAU1	2.482531e-20	TACC1	2.482531e-20
MRPS18A	2.482531e-20	SON	2.940238e-02
NSL1	5.637190e-03	TSPYL4	1.156894e-03
SLC7A1	2.482531e-20	ZDHHC3	2.482531e-20
SUCO	2.482531e-20	TINF2	2.482531e-20
KHSRP	4.611841e-04	FAM214B	2.482531e-20
MTG1	2.482531e-20	USP9X	2.482531e-20
PFDN4	2.482531e-20	HUWE1	1.555786e-03
RFNG	1.465321e-05	TNFAIP2	7.841002e-03
PCCB	2.482531e-20	HDAC7	2.482531e-20
RAB22A	2.482531e-20	GAS2L1	2.482531e-20
ARHGAP1	1.163209e-02	MAN2B2	2.482531e-20
NKIRAS2	2.482531e-20	JAG2	3.130407e-02
MUTYH	8.630394e-04	WFDC1	2.482531e-20
RP11-395L14.17	2.482531e-20	OSBPL8	3.346532e-02
UBL4A	2.482531e-20	NXPH3	2.482531e-20
RAB3GAP2	2.482531e-20	FRG1	1.045622e-05
UQCC	1.182452e-06	NDRG2	2.482531e-20
POU5F1P4	7.921688e-03	SRSF5	1.032020e-02
IGHV3-9	2.482531e-20	BAG1	2.482531e-20
PSME3	2.482531e-20	CX3CL1	2.482531e-20
RP11-700P18.1	2.482531e-20	APOL3	2.482531e-20
CRABP2	2.482531e-20	ALOX15B	2.482531e-20
TRAPPC6A	1.182452e-06	EPN2	2.482531e-20
HNRNPUL1	1.428323e-03	GPR153	2.482531e-20
EBP	1.190894e-02	ASAP3	2.482531e-20
ZNF292	2.482531e-20	N4BP2L2	2.482531e-20
NCL	3.431653e-02	SELP	2.482531e-20
MRPL12	2.482531e-20	SERPINE1	3.392722e-02
MAFG	2.482531e-20	PHF15	1.556044e-03
SCRIB	2.482531e-20	ABHD14A	7.442885e-04
DDX23	2.482531e-20	GAPVD1	2.482531e-20
CCZ1	2.482531e-20	CRYL1	2.482531e-20
SIL1	1.152453e-05	TMEM50B	5.136672e-04
DPM2	2.482531e-20	ZZEF1	2.482531e-20
PRRC2A	2.482531e-20	EBAG9	8.205997e-03
ZDHHC24	2.482531e-20	DAB2	2.482531e-20
PLEKHF1	3.350637e-02	IL6	2.482531e-20
TMEM106C	2.482531e-20	CASP10	4.366309e-02
STX16	2.406636e-03	DDB2	5.664634e-03
VCP	2.482531e-20	SLC17A5	2.455285e-02
PERP	2.482531e-20	VEZF1P1	1.865638e-02
COA3	1.182452e-06	CSF2RB	2.482531e-20
SMG5	2.482531e-20	ACSF2	1.385524e-02
CHD4	2.614566e-04	LMNA	6.355064e-05
MBOAT7	2.482531e-20	CDH11	2.194629e-04
MMP7	2.482531e-20	SIRPA	2.482531e-20
SIAH2	2.482531e-20	DCTN2	6.157540e-03
MRPL39	1.680823e-02	OR7E12P	1.465321e-05
FLNB	2.482531e-20	TNFSF10	2.482531e-20
ZZZ3	2.482531e-20	SECISBP2L	2.482531e-20
NHP2L1	7.990694e-05	TOM1L2	2.482531e-20
CFB	2.482531e-20	PLXNA2	2.482531e-20
HTATIP2	2.482531e-20	SEMA4A	1.382871e-02
RP11-164O23.5	2.482531e-20	SGCE	2.482531e-20
DCAF11	1.182452e-06	CLDN18	2.482531e-20
NAT9	2.482531e-20	ITGAM	2.482531e-20
CCS	1.182452e-06	RGS16	2.482531e-20
ATG14	1.004967e-03	ARHGAP15	2.482531e-20
MRPS12	2.482531e-20	FEZ1	2.482531e-20
PABPN1	2.409984e-04	MT1P3	2.289087e-04
MAN2A1	1.624034e-02	SNRK	2.482531e-20
B3GNT4	2.482531e-20	SLC2A14	2.482531e-20
SSBP1	3.992699e-06	PMM1	2.482531e-20
SNRNP40	1.778784e-05	IQGAP2	2.482531e-20
SMARCB1	2.482531e-20	RBL2	3.439972e-06
TOPBP1	2.482531e-20	PIP4K2A	5.572755e-05
PTK7	2.482531e-20	SLC25A24	2.482531e-20
NDUFB4	2.482531e-20	HIGD1B	2.482531e-20
LSM12	2.482531e-20	HLA-F-AS1	2.482531e-20
BATF	8.326395e-06	DDX19B	2.305712e-02
TRIM29	1.182452e-06	ZBTB16	2.482531e-20
AC005740.3	2.482531e-20	GABBR1	5.757395e-03
SUMO1	3.110511e-02	PCSK7	5.680527e-06
AD000090.2	2.482531e-20	ROCK2	6.167648e-06
CDH1	2.482531e-20	VAMP5	2.482531e-20
SELRC1	2.482531e-20	SLC11A1	2.482531e-20
TRIT1	2.482531e-20	FGFR1	2.482531e-20
CTC-425F1.4	8.840040e-03	STARD3	4.502122e-03
CCDC51	2.482531e-20	MFNG	2.482531e-20
PHGDH	2.482531e-20	BHLHE41	2.482531e-20
DLG5	2.482531e-20	LAMA4	2.482531e-20
ZNF692	2.482531e-20	SLC1A1	2.482531e-20
BPIFA1	9.573935e-05	ADARB1	2.482531e-20
PTGES2	2.482531e-20	NEO1	2.482531e-20
PMPCA	1.182452e-06	TOE1	4.188524e-03
NBR1	2.482531e-20	PSMD11	4.461433e-03
SIRT6	1.636992e-02	PRKCH	2.482531e-20
TOMM40	2.482531e-20	SLC19A2	2.482531e-20
USP5	6.276282e-07	LINC00312	2.482531e-20
CNOT1	2.482531e-20	PRF1	2.482531e-20
ATP2A2	1.141522e-03	PAMR1	2.482531e-20
SLC50A1	2.482531e-20	RNF10	2.482531e-20
USP39	2.482531e-20	NECAP1	2.221940e-03
ADCK2	3.992699e-06	SEPT8	3.439972e-06
CRTC1	5.061401e-03	CCL21	5.920206e-05
SAR1A	2.533333e-04	MYO15B	2.482531e-20
CANT1	2.482531e-20	HDAC11	2.482531e-20
SLC25A36	4.435662e-02	MYL12A	2.482531e-20
PLEK2	2.482531e-20	TSPYL1	2.482531e-20
PRKRIP1	6.682259e-06	LYL1	2.482531e-20
ALDOC	2.482531e-20	MAP3K12	2.482531e-20
AKR7A2	1.114349e-03	RANBP2	1.177849e-02
ZWINT	2.482531e-20	OR7E5P	2.482531e-20
SLIRP	2.482531e-20	DNAJB12	2.482531e-20
DNAJA4	3.166046e-03	TRPV2	2.482531e-20
RP11-74E24.2	2.608742e-05	RP11-82L18.2	2.482531e-20
NCAPD3	2.482531e-20	ANKRD46	1.751007e-06
POLR2G	2.482531e-20	WAPAL	2.482531e-20
PSENEN	2.482531e-20	NEDD4L	2.482531e-20
FAM102A	2.482531e-20	RP11-510N19.5	1.208836e-02
DNAJC11	2.482531e-20	CTSZ	3.683241e-05
POLRMT	3.558552e-04	MTF1	3.071221e-05
AIFM1	2.482531e-20	ASAP2	3.071221e-05
ICT1	2.482531e-20	AUH	5.300951e-04
ARL1	2.482531e-20	SEC14L1	2.482531e-20
WDR70	2.482531e-20	NEDD9	2.482531e-20
H2AFY2	2.482531e-20	AP001062.8	2.482531e-20
ATP5G2	3.934185e-02	ADAMTS1	2.482531e-20
HTRA2	1.621008e-05	TCF7L1	2.482531e-20
SCAMP5	2.482531e-20	ITGAX	2.482531e-20
HGS	5.177591e-05	FAM171A1	2.482531e-20
ASNS	2.482531e-20	ERCC5	1.152453e-05
MAPRE1	2.180333e-03	UVRAG	2.482531e-20
CHPF2	2.482531e-20	AQP9	2.482531e-20
RP11-229E13.2	2.482531e-20	RASSF1	2.482531e-20
DRAP1	2.482531e-20	RBM7	3.439972e-06
ZBED1	7.744064e-03	CHST3	4.344110e-03
SRPK1	2.482531e-20	UFSP2	2.482531e-20
PAIP1	2.482531e-20	ARID5B	8.037475e-04
CDH3	2.482531e-20	TMEM80	2.482531e-20
GLB1L2	2.482531e-20	ZNF189	4.656626e-04
EIF5B	1.314221e-02	CRIM1	2.482531e-20
MRPS28	2.482531e-20	TBC1D2B	2.482531e-20
SMC4	2.482531e-20	GLT8D2	2.557954e-05
SLC7A5	2.482531e-20	HLA-DPA1	2.482531e-20
SNRPD1	2.482531e-20	SLC46A3	2.482531e-20
EEF1E1	2.482531e-20	CDS2	2.482531e-20
SLC2A4RG	2.482531e-20	DSE	1.655952e-04
HNRNPL	1.182452e-06	INSIG1	2.482531e-20
RAB1A	6.707372e-04	GDPD5	3.115573e-04
HPX	1.045622e-05	OCEL1	1.182452e-06
IGHV1-69	2.482531e-20	WIPF2	2.482531e-20
STRN4	5.776502e-04	SPG11	1.152453e-05
GALNT3	1.182452e-06	SSFA2	2.482531e-20
RAB15	2.482531e-20	TFEB	1.182452e-06
ZFP36L1	3.689056e-02	ZNF324	2.190132e-04
ERCC3	2.118554e-03	PNISR	2.482531e-20
S100A2	2.482531e-20	HSD17B12	1.063479e-02
ECD	2.482531e-20	RUSC2	4.375684e-05
SENP2	2.482531e-20	MCOLN1	2.482531e-20
KDM5B	2.482531e-20	TESK2	4.659944e-04
CILP	2.482531e-20	LILRB3	4.555290e-06
RP11-22B23.1	2.482531e-20	WDR19	2.482531e-20
ARL4C	2.482531e-20	UBL3	2.482531e-20
TFG	2.482531e-20	OBFC1	1.182452e-06
LEPRE1	2.482531e-20	RDX	2.482531e-20
HIST1H2BF	2.482531e-20	RUNX3	2.482531e-20
LGI2	2.482531e-20	ALS2CL	2.482531e-20
CTD-2008A1.2	2.482531e-20	APH1B	2.482531e-20
AGPAT5	2.482531e-20	TOM1	3.106571e-02
LRRC14	1.182452e-06	ARAP1	2.482531e-20
DVL1	2.023431e-02	KAT6B	2.482531e-20
TPR	2.894244e-03	FCGR2A	1.364554e-05
TRAF5	2.482531e-20	OAS2	9.317655e-04
POLR2E	1.674499e-05	DCAF8	2.482531e-20
DKC1	2.482531e-20	FNBP1	2.482531e-20
RP11-785H5.1	5.242674e-04	IRF2	1.182452e-06
CHI3L1	2.482531e-20	CADM1	2.482531e-20
CTAGE9	7.776482e-06	WDR11	3.877284e-02
RP11-1280I22.1	2.482531e-20	GSTM3	2.482531e-20
SART1	2.927660e-02	BRD1	7.191351e-03
HNRNPUL2	3.992699e-06	ZNF451	4.173304e-02
SLC22A14	9.711168e-05	KLHL21	1.182452e-06
COPS8	2.482531e-20	STAT5B	2.485410e-02
ERGIC3	2.482531e-20	NOTCH1	2.482531e-20
ABCC5	2.482531e-20	KIAA0232	2.482531e-20
NVL	2.482531e-20	ADD1	2.482531e-20
SPDEF	2.482531e-20	ARFGAP2	2.783355e-02
FTSJ1	2.482531e-20	CALHM2	2.482531e-20
MARCH5	1.188752e-02	NR2F1	2.482531e-20
STAT1	2.482531e-20	IL1B	2.482531e-20
PIM2	2.482531e-20	CWC25	2.482531e-20
FAM168B	4.262968e-02	CHD3	2.244329e-04
RP11-77H9.2	2.482531e-20	RHOF	1.202618e-03
DHCR7	2.482531e-20	IL15RA	2.482531e-20
NUP54	1.429300e-02	EHBP1	2.472225e-02
KIAA0753	7.595917e-03	NCALD	2.482531e-20
DENR	2.482531e-20	GCA	2.482531e-20
DHPS	9.332638e-03	PRX	2.482531e-20
JHDM1D	3.781326e-02	IL1R1	2.482531e-20
BLMH	2.133842e-03	DDR2	2.482531e-20
RNF40	2.482531e-20	LSP1	1.162388e-04
LYRM4	2.482531e-20	ME3	6.655632e-03
BET1	2.482531e-20	FOXF2	2.482531e-20
SLC30A9	1.182452e-06	ARID5A	2.482531e-20
RAD21	2.482531e-20	DYRK3	3.107465e-04
SLC11A2	3.357264e-03	MYO10	3.241407e-02
SRP72P2	2.482531e-20	HNRNPA3P1	3.134412e-02
SERPINE2	2.482531e-20	RAB27A	2.482531e-20
MFF	2.323285e-06	BRPF1	2.482531e-20
ACVR1	2.827247e-03	SEC63	2.482531e-20
UBAP2L	2.482531e-20	AKAP8	2.482531e-20
AC083899.3	2.482531e-20	KCNJ5	2.482531e-20
NDUFB2	1.398159e-02	MAP3K5	1.133383e-04
TACO1	2.482531e-20	VPS13D	2.482531e-20
ANKZF1	2.482531e-20	KCNAB2	2.482531e-20
MKRN1	6.167648e-06	PRKCD	2.482531e-20
UCHL1	2.482531e-20	UNC119B	1.621008e-05
ZW10	2.482531e-20	IFIT2	2.869440e-05
ASF1B	2.482531e-20	HTT	2.482531e-20
COQ3	2.482531e-20	SATB1	2.482531e-20
SHARPIN	2.482531e-20	BCAS3	4.079071e-05
NOL8	3.975763e-02	ZMIZ1	3.831418e-05
SAR1B	2.482531e-20	CSNK2A2	1.033138e-03
BRE	1.203179e-03	AKAP10	2.747161e-03
GCN1L1	2.482531e-20	F3	2.482531e-20
CSE1L	2.482531e-20	NPC1	2.482531e-20
HEATR2	2.482531e-20	KLF7	1.164335e-03
UMPS	2.482531e-20	RNF103	9.372803e-03
ARHGEF16	2.482531e-20	SLC25A44	3.036290e-02
METTL13	2.482531e-20	ZBTB20	2.482531e-20
POLD1	1.182452e-06	STAM	6.473401e-03
AVPR1B	2.645742e-03	FAM174B	2.482531e-20
CCDC64	2.482531e-20	PRKD2	2.100445e-03
CAD	2.482531e-20	COL5A3	3.439972e-06
PRRX2	3.379270e-05	HMG20A	2.482531e-20
FAM127B	2.482531e-20	CNPPD1	9.953982e-05
B4GALT2	2.482531e-20	HS3ST2	3.533196e-05
GALE	2.482531e-20	KLK11	2.482531e-20
LARP1	2.482531e-20	OPTN	2.482531e-20
HIST1H1C	2.482531e-20	KLHL2	2.482531e-20
HIST2H2BE	2.482531e-20	LAMB1	1.751007e-06
UBE2S	2.482531e-20	STAT4	2.482531e-20
USO1	1.621008e-05	OSTF1	3.439972e-06
RPL28	4.039458e-02	FAM129A	2.482531e-20
GPX2	2.482531e-20	CALM1	2.482531e-20
OXSM	2.482531e-20	STAT6	2.482531e-20
BCS1L	2.482531e-20	SHC2	1.140988e-02
TNK1	2.482531e-20	ELK3	7.085052e-03
NUAK2	1.488839e-02	FBXO42	2.422939e-04
STK39	2.482531e-20	CHMP6	4.183006e-02
GDPD2	1.182452e-06	DUSP7	2.482531e-20
TBC1D9B	9.424976e-05	SPRY2	2.482531e-20
BCR	2.482531e-20	EVI2A	2.482531e-20
EXOSC5	2.482531e-20	GPRIN2	2.482531e-20
PSMA3	2.482783e-02	PURA	2.482531e-20
ZNF12	2.482531e-20	ZNF160	2.437291e-02
ABCF3	2.482531e-20	FGR	2.482531e-20
CIDEC	4.122787e-02	OSBPL11	2.482531e-20
GCLC	2.482531e-20	TDRD7	2.482531e-20
CIAO1	2.482531e-20	CYBRD1	2.482531e-20
TMEM59	1.088091e-04	CYTH4	2.482531e-20
POU2F1	6.160378e-03	CCDC130	1.043447e-02
LSM5	2.482531e-20	KPNA3	9.832134e-04
TSPAN6	2.482531e-20	CRTC3	2.482531e-20
BUB3	2.482531e-20	CYFIP2	2.482531e-20
ACLY	2.482531e-20	KCNQ1	2.482531e-20
KPNB1	2.482531e-20	BACE1	2.482531e-20
PPP1R2P3	1.320718e-04	EPB49	2.482531e-20
UBE2H	2.482531e-20	HNRNPK	2.482531e-20
AAAS	2.482531e-20	B3GALT4	3.439972e-06
NFRKB	3.379270e-05	LMO3	2.482531e-20
GLTPD1	1.182452e-06	RAB17	2.482531e-20
ISOC2	2.482531e-20	SMAD7	2.482531e-20
RALGAPB	3.533196e-05	ARHGEF10L	5.638357e-03
ESRP1	2.482531e-20	NT5C2	6.276282e-07
POP4	3.439972e-06	SIN3B	4.529834e-05
TRAF4	2.482531e-20	LIMA1	2.482531e-20
RALA	1.465321e-05	AHCYL2	2.482531e-20
KIAA0100	1.105221e-03	PRCP	1.874728e-04
SGK2	1.287935e-04	CDKN1C	2.482531e-20
KDM4A	1.182452e-06	MSRB2	2.482531e-20
ANGPTL4	2.482531e-20	CTSS	2.482531e-20
MGAT4B	2.482531e-20	RAMP2	2.482531e-20
TMEM106B	2.482531e-20	AL163636.6	2.482531e-20
EDEM2	4.403250e-02	MARCH8	2.482531e-20
RTCA	2.482531e-20	ZFAND5	2.482531e-20
AACS	2.482531e-20	EP400	1.452734e-02
FANCC	1.766543e-03	MCC	6.167648e-06
NR2F6	2.482531e-20	RENBP	1.664963e-04
CUL7	2.482531e-20	GBP1	9.946738e-04
LAD1	2.482531e-20	ADI1	1.182452e-06
ISLR	1.949302e-02	CYTH1	1.182452e-06
SRPK2	2.482531e-20	CREBL2	2.482531e-20
VAC14	2.482531e-20	NFATC2IP	1.745515e-02
EMC8	1.182452e-06	ANAPC2	1.018346e-03
HSF4	5.939488e-03	AC005035.1	1.247480e-02
POLR1C	2.482531e-20	BTN3A1	2.556296e-03
SLC5A5	7.037944e-05	PPIG	6.167648e-06
KIFC1	2.482531e-20	PHF17	2.482531e-20
TFF3	6.479747e-03	URM1	4.215423e-03
TRPC4AP	3.020668e-05	S1PR4	2.482531e-20
PDGFC	1.471569e-03	CRY1	2.482531e-20
CDC5L	2.482531e-20	FCGR1C	2.482531e-20
MARCKS	2.482531e-20	APOLD1	2.482531e-20
NOS1AP	1.054254e-04	KIAA1598	6.490833e-03
POLR3E	1.182452e-06	EIF4ENIF1	1.233000e-02
PXDN	2.241542e-02	TPPP3	2.482531e-20
RFXANK	2.482531e-20	ZNF211	1.652917e-03
FH	2.482531e-20	SLC25A28	2.482531e-20
KIAA0494	4.054659e-03	KCNMA1	2.482531e-20
SDF2L1	2.482531e-20	CLEC2B	2.482531e-20
POLE3	5.081143e-05	NR4A2	2.482531e-20
SLC6A8	2.482531e-20	RASL12	2.482531e-20
OLA1	3.927730e-05	RRAGC	1.032470e-04
IGLV3-19	2.482531e-20	RIN3	2.482531e-20
AMPD3	2.482531e-20	DDX60	1.492970e-03
CARM1	2.482531e-20	HIRIP3	2.482531e-20
ST6GAL1	4.031870e-03	BIN3	2.482531e-20
SMO	2.482531e-20	ADCY3	6.682259e-06
PDAP1	2.482531e-20	DHX29	1.913851e-02
BNIP3P1	2.482531e-20	IFT88	2.482531e-20
TARS2	2.482531e-20	TNS1	2.482531e-20
CHRNB2	2.032582e-03	TOPORS-AS1	2.470277e-02
TRIM37	6.167648e-06	ATG4A	1.612667e-04
DPH2	2.482531e-20	MFSD1	1.139339e-02
DBN1	2.482531e-20	KDSR	2.482531e-20
ZNF710	2.482531e-20	SRPX	2.482531e-20
ARVCF	2.588947e-02	LRRFIP1	2.482531e-20
CPNE3	3.513100e-02	FAM13B	2.482531e-20
METTL1	2.482531e-20	NAP1L1	2.482531e-20
UCKL1	4.476441e-04	SNTB2	2.482531e-20
MAPK9	1.499103e-02	SLC9B2	2.482531e-20
RHOH	1.712755e-03	XPA	2.482531e-20
PTPRU	4.825769e-03	BTK	2.482531e-20
LRBA	2.766417e-02	PRKCDBP	2.482531e-20
TMEM126B	7.127317e-03	CCL3	2.482531e-20
GLRX5	2.482531e-20	RABGAP1	4.476441e-04
SYNCRIP	2.482531e-20	PRKCQ	2.482531e-20
TUBA3E	1.182452e-06	ADH1B	2.482531e-20
GPC1	2.482531e-20	RNF11	2.482531e-20
DGKZ	2.482531e-20	TBX2	2.482531e-20
PAM16	2.482531e-20	DAAM2	2.482531e-20
SETP14	2.482531e-20	SIVA1	9.371038e-06
LTB	5.085135e-04	TWF2	3.360561e-03
LYPD3	2.482531e-20	ANXA11	2.482531e-20
SEZ6L2	2.482531e-20	INPP5A	2.482531e-20
GRIP2	4.410882e-04	PARVB	2.482531e-20
GPS1	2.482531e-20	TGM2	2.670087e-04
EHMT2	2.482531e-20	NAPA	3.439972e-06
FAM189B	2.482531e-20	TNXA	2.482531e-20
TRMT2A	2.482531e-20	UBE2I	2.482531e-20
HTATSF1	2.482531e-20	ELF4	6.064739e-04
LDB1	2.482531e-20	STOML1	3.414214e-02
RPAP1	2.593969e-02	CNN1	2.482531e-20
REXO4	1.182452e-06	HNMT	2.482531e-20
PRODH2	1.472727e-03	GZMH	2.482531e-20
ICA1	2.482531e-20	KAT2B	2.482531e-20
DUSP14	3.525953e-02	KIAA1033	2.499838e-02
NOC3L	2.482531e-20	ZBTB43	2.482531e-20
ZNF544	2.482531e-20	RP11-94I2.1	2.482531e-20
STAMBP	2.482531e-20	SYNE2	1.004950e-04
PRR5	2.482531e-20	KCNMB4	5.595324e-03
CD38	2.482531e-20	BTAF1	4.328836e-03
FKBP11	2.482531e-20	ITGA7	2.482531e-20
PRSS3P2	2.482531e-20	FOXA2	2.482531e-20
RBM34	2.482531e-20	SLC2A3	2.482531e-20
ELK1	2.482531e-20	CADPS2	1.778784e-05
APTX	1.033314e-02	PXMP4	1.182452e-06
AC118138.2	2.482531e-20	DCHS1	2.482531e-20
FAM86DP	8.949221e-05	HYI	2.482531e-20
PRMT1	2.482531e-20	TRIM8	1.724714e-03
BTBD2	2.482531e-20	KIAA0513	2.482531e-20
PGK1	2.482531e-20	IFT122	2.299957e-05
BAK1	2.482531e-20	ATP8B5P	2.482531e-20
PAAF1	2.482531e-20	YTHDC1	2.482531e-20
URI1	9.765747e-04	PER2	2.482531e-20
AC068533.7	2.937003e-04	USP32P2	1.647655e-04
ADK	6.682259e-06	OTUD4	6.164278e-05
TFDP2	2.482531e-20	NR1H2	2.482531e-20
USP32	2.482531e-20	BCL2A1	2.482531e-20
CA12	2.614566e-04	SCNN1B	2.482531e-20
TOMM22	2.482531e-20	SP110	8.169958e-03
FUS	2.482531e-20	TSSC4	1.786321e-04
PPFIBP2	1.788034e-03	RWDD1	2.482531e-20
ATAD3A	2.482531e-20	NTAN1	6.167648e-06
PWP2	2.482531e-20	SMURF2	2.482531e-20
OLFML2B	2.482531e-20	MIER2	2.482531e-20
SFT2D2	2.482531e-20	ERP44	2.482531e-20
CCDC90B	2.482531e-20	FARS2	3.071507e-02
TBCD	4.300329e-04	ECHDC1	1.182452e-06
ARMC1	2.482531e-20	DHRS7B	2.482531e-20
RP11-390F4.3	2.482531e-20	SMARCD3	2.482531e-20
SLC2A1	2.482531e-20	MEIS1	2.482531e-20
GTF2E1	2.482531e-20	ZNF91	5.025900e-03
PARP16	2.165014e-02	HERC5	2.292896e-04
AD000671.6	7.870630e-03	CCND1	1.191669e-02
DCUN1D1	2.482531e-20	ARHGEF15	2.482531e-20
PIGCP1	2.482531e-20	ZC3H7A	2.482531e-20
CPSF3L	2.482531e-20	BIN2	2.482531e-20
DEPTOR	2.482531e-20	CD247	2.482531e-20
SSSCA1	2.482531e-20	TGFBR3	2.482531e-20
ZNF282	2.482531e-20	MON1B	1.157785e-04
KLHL25	5.159093e-03	RP11-79D8.2	2.482531e-20
MCM5	2.482531e-20	TLN1	2.482531e-20
COL5A1	2.482531e-20	VPS13C	3.379270e-05
ARSA	6.304782e-05	SNRNP35	3.032880e-04
MMD	2.482531e-20	SIGIRR	1.778784e-05
LOXL1	2.482531e-20	BTBD3	1.751007e-06
ELAC2	2.069185e-03	LCK	1.282278e-02
TMPRSS4	2.482531e-20	STIM1	8.034073e-04
NRSN2	2.482531e-20	PFKFB2	2.482531e-20
PTP4A3	1.182452e-06	FIGF	2.482531e-20
CRKL	1.018911e-02	HBP1	6.271840e-04
FXR1	2.482531e-20	LCMT2	1.367976e-04
NMB	4.181734e-04	EMP1	2.482531e-20
CHRNA2	7.546660e-03	WWC1	2.482531e-20
FHL3	2.482531e-20	EIF4A1	2.482531e-20
AK2	2.482531e-20	APBB1	2.482531e-20
RBM4B	2.289087e-04	ATP2B4	1.823577e-03
TSSC1	2.482531e-20	CSGALNACT1	2.482531e-20
GPR89B	2.482531e-20	STARD13	2.482531e-20
AC016732.2	2.482531e-20	PTK2B	2.482531e-20
TFB2M	2.482531e-20	EDA	2.201497e-03
PRPF3	2.251077e-03	TRAF6	2.482531e-20
SEMA4F	2.482531e-20	RCOR1	3.583663e-05
MYBL2	2.482531e-20	COTL1	2.482531e-20
SNTA1	1.182452e-06	PPP1R3C	2.482531e-20
SUN1	4.821051e-04	KCNJ8	2.482531e-20
CD180	1.182452e-06	DUOX1	2.482531e-20
AL590369.1	2.482531e-20	KLRB1	2.482531e-20
NOP14	2.482531e-20	EIF3M	9.830313e-04
RP11-793H13.8	8.835640e-03	CD37	2.482531e-20
FUT3	2.482531e-20	TMEM74B	2.482531e-20
EMC9	2.482531e-20	GALC	1.751007e-06
TRMT2B	3.800990e-03	MOB3B	2.482531e-20
FCGBP	3.750070e-02	B3GNT2	4.331037e-05
TYMS	2.482531e-20	MAPK7	1.182452e-06
MAPK13	2.482531e-20	VPS26A	2.482531e-20
COPS7B	2.482531e-20	TRANK1	2.482531e-20
PUS3	3.439972e-06	KCNJ15	2.482531e-20
CIT	2.482531e-20	SETBP1	2.482531e-20
CPSF6	3.020668e-05	ZNF665	1.594054e-04
EXOSC4	2.482531e-20	CDC42EP3	1.799411e-02
MED20	2.482531e-20	BAHD1	1.182452e-06
GTPBP8	2.482531e-20	RUFY3	2.482531e-20
MICALL2	2.482531e-20	PRKCA	2.482531e-20
MAP3K7	2.174906e-02	SORBS2	2.482531e-20
LANCL2	2.482531e-20	COL6A1	2.715879e-03
WDR3	2.482531e-20	EPHA2	3.225655e-04
ZNRF4	2.482531e-20	LUZP1	2.482531e-20
SSRP1	2.482531e-20	TOLLIP	3.837851e-03
TIPRL	1.045622e-05	PIK3R3	1.182452e-06
TBRG4	2.482531e-20	KAZN	2.482531e-20
CHERP	4.775602e-02	BICD2	2.482531e-20
CMPK1	5.241354e-03	OASL	2.482531e-20
WBSCR22	2.482531e-20	NUCB1	5.677345e-03
IGHV3-7	2.482531e-20	GSN	1.572709e-03
TIMELESS	2.482531e-20	GAS1	2.482531e-20
RP3-334F4.1	2.482531e-20	SECISBP2	2.482531e-20
SLC35C1	1.182452e-06	MGST2	1.751007e-06
PCNT	4.464451e-04	EZH1	2.482531e-20
EIF1AX	2.482531e-20	HERC6	3.603892e-02
INHBB	1.182452e-06	RSU1	2.482531e-20
ING4	3.558166e-02	RAB21	2.482531e-20
OSBPL2	4.402254e-04	TAF1C	2.482531e-20
CDK5	2.482531e-20	PHLPP2	2.482531e-20
COL15A1	1.182452e-06	MAL	2.482531e-20
TGDS	2.482531e-20	UPF3A	1.443505e-03
PADI2	9.594558e-03	SPSB3	1.123169e-03
TRIM27	2.482531e-20	PLA2G2A	9.012389e-03
GMNN	2.482531e-20	SESN1	2.482531e-20
GRAMD1B	2.233633e-03	AKAP12	2.482531e-20
AC007389.3	1.306320e-04	CA2	2.482531e-20
SRP54	2.482531e-20	TMEM87A	2.482531e-20
ABCD1	1.182452e-06	REM1	2.482531e-20
IGHV3-23	2.482531e-20	SIGLEC1	2.482531e-20
PILRB	2.179617e-03	CUTC	3.992699e-06
RCC1	2.482531e-20	TBC1D15	2.482531e-20
SMARCA4	2.482531e-20	PIK3C2A	2.482531e-20
FAM222B	2.482531e-20	TMEM115	7.899134e-05
COG8	3.199247e-04	NR2F2	2.482531e-20
RP11-255N24.4	1.832390e-05	PHLDB1	1.182452e-06
IPO9	2.323285e-06	SNX4	8.258213e-03
PIAS3	2.482531e-20	MBP	8.227337e-05
RAD9A	1.938924e-05	MAP2K5	6.304782e-05
TPRKB	2.482531e-20	ROBO4	2.482531e-20
AK4P1	2.482531e-20	HIPK1	8.949221e-05
CP	2.482531e-20	RGP1	2.482531e-20
ARMC6	1.225277e-03	ACVRL1	2.482531e-20
PPCS	1.465321e-05	THUMPD1	2.538837e-02
AKR7A3	2.482531e-20	MXD4	2.482531e-20
ATP6V1C1	2.482531e-20	TBC1D4	2.482531e-20
ZMYM3	5.665551e-03	ACOT1	2.482531e-20
FAHD2CP	1.655952e-04	CLIC3	2.482531e-20
SUZ12	2.482531e-20	VAV1	8.085709e-05
ALDH1A3	2.485031e-02	FADS3	2.482531e-20
CYB561	2.482531e-20	STX16-NPEPL1	2.911674e-02
KDM5C	3.967550e-02	CRTAP	2.482531e-20
ABHD3	8.832947e-06	LTBP4	2.482531e-20
AC100791.1	1.182452e-06	IFIT5	2.482531e-20
PSMG1	2.482531e-20	GPC3	2.482531e-20
PUS7	2.482531e-20	RALGAPA1P	3.533196e-05
DLK2	2.482531e-20	HCAR2	2.482531e-20
HMX1	8.832947e-06	INPP5E	1.182452e-06
TAF2	2.482531e-20	NINJ2	2.482531e-20
CLDN4	2.482531e-20	TLR5	2.482531e-20
MRPL13	2.482531e-20	JAM2	2.482531e-20
ZNF335	3.753856e-02	SLCO4A1	1.182452e-06
CLINT1	1.929900e-02	TRGC2	2.482531e-20
PSMA7	2.482531e-20	GABARAPL1	2.482531e-20
CBR3	1.751007e-06	FAM47E	1.364554e-05
GRB7	2.482531e-20	CHD1	2.311751e-04
PLOD2	2.482531e-20	ATG3	1.443505e-03
MRPS2	2.482531e-20	GSTT1	3.439972e-06
METTL17	4.459307e-02	CDH5	2.482531e-20
GALNT14	2.482531e-20	RAPGEF2	2.482531e-20
VEGFA	2.482531e-20	MAP3K6	2.482531e-20
SOX10	3.992699e-06	PIK3R5	2.482531e-20
PFDN6	2.482531e-20	FAM184A	2.482531e-20
MTMR4	2.482531e-20	POLR2A	1.312205e-03
STEAP1	2.482531e-20	CX3CR1	2.482531e-20
RACGAP1	2.482531e-20	ARHGEF40	2.482531e-20
TSN	2.482531e-20	PKN1	1.458241e-04
OCRL	1.182452e-06	FLT1	2.482531e-20
MMP11	2.482531e-20	ZCCHC2	2.482531e-20
MTMR11	6.585200e-04	MAPK1	3.769558e-03
MAP1B	1.182452e-06	CHMP2B	2.708338e-02
TM9SF4	2.482531e-20	GFPT2	1.658719e-03
HRAS	4.173150e-02	ABHD5	2.482531e-20
NDUFA10	2.482531e-20	UBE2L3	1.097373e-04
NREP	3.601834e-04	STXBP3	2.427022e-04
UBE2O	2.482531e-20	SEMA5A	2.482531e-20
ACVR2B	2.482531e-20	PPP1R13B	2.482531e-20
BGN	3.439972e-06	SLC26A2	2.482531e-20
GALNT7	2.482531e-20	MYO9A	2.482531e-20
DERL1	2.482531e-20	KLHL3	2.482531e-20
G3BP2	5.708293e-04	AFF1	2.770953e-02
DFNA5	2.482531e-20	KCNJ2	2.152928e-03
DUSP10	2.907768e-02	FKBP15	1.182452e-06
ACTR2	2.482531e-20	COX16	2.482531e-20
GGCX	2.482531e-20	TIMM22	1.182452e-06
IGHV3-20	2.482531e-20	SYDE1	1.344563e-04
CCL19	2.482531e-20	SP100	2.482531e-20
E2F1	2.482531e-20	HEXIM1	3.439972e-06
RP11-18A3.4	2.482531e-20	CD33	2.482531e-20
HSPD1	2.482531e-20	GPR124	2.482531e-20
UPF3B	2.482531e-20	CASZ1	2.482531e-20
SRCAP	1.209568e-03	WISP2	2.482531e-20
TMEM159	2.482531e-20	NBPF12	1.672155e-02
TIMM23B	2.482531e-20	DNAJC8	2.482531e-20
C1QTNF3	6.988013e-05	RP11-574K11.16	2.827508e-04
DSCAM	2.206436e-03	LILRB1	3.362923e-04
HIP1R	1.253949e-04	TNIK	2.482531e-20
LHPP	3.439972e-06	DIP2C	3.992699e-06
COQ2	1.564494e-03	RP11-488C13.7	2.482531e-20
HAT1	1.216827e-03	MR1	1.435719e-02
PDCD11	2.482531e-20	CREBBP	2.482531e-20
MET	5.390581e-03	EPAS1	2.482531e-20
COG2	2.482531e-20	LIMS1	3.756607e-03
NQO1	2.482531e-20	MAN1C1	2.482531e-20
SPCS3	2.482531e-20	CITED2	2.482531e-20
ACTBP9	1.404172e-03	MTUS1	1.652603e-02
FADS2	2.418507e-04	EXT1	6.793339e-05
THOC2	4.930096e-04	KLRC4-KLRK1	2.482531e-20
KREMEN2	2.482531e-20	AHR	1.281970e-02
TPST1	6.744329e-05	ID2	2.482531e-20
LINC00623	8.832947e-06	ARAF	1.623623e-03
RBM12B-AS2	3.765285e-02	SGSH	5.637190e-03
CSNK1G2	2.048903e-04	MNDA	2.482531e-20
FEN1	2.482531e-20	FRYL	2.482531e-20
G3BP1	3.001910e-03	KCNMB1	2.482531e-20
SLC25A22	2.482531e-20	CHI3L2	2.482531e-20
GDF15	1.182452e-06	PGS1	1.182452e-06
AC004692.5	8.987297e-05	MSL2	1.971990e-02
PRRC2C	1.364554e-05	CEP104	3.379270e-05
RAB38	2.482531e-20	PPP1R26	2.482531e-20
TXLNA	1.123169e-03	EBLN2	1.016709e-03
B3GAT3	2.482531e-20	MTRR	1.751007e-06
G6PD	1.182452e-06	IVD	3.992699e-06
GPR78	2.482531e-20	CASP9	3.439972e-06
VIPAS39	2.482531e-20	ZNF32	2.076188e-02
TBPL1	5.143722e-04	PTGIR	2.482531e-20
PRR3	2.482531e-20	C2	2.482531e-20
RHBDF2	2.482531e-20	MARK3	2.810959e-04
BAIAP3	1.107725e-03	MFSD2B	2.482531e-20
DNM1L	2.482531e-20	NCOR1	2.605801e-04
AL136419.6	3.950421e-03	RAP2A	2.482531e-20
RP11-345J4.8	2.482531e-20	CUX1	1.349279e-03
TTC13	2.482531e-20	PDE8A	6.062474e-05
RP11-57A19.3	7.681550e-03	CARD8	2.482531e-20
ITGB3BP	2.482531e-20	CCDC101	2.482531e-20
TERF1P5	2.409984e-04	ABLIM3	2.482531e-20
BSPRY	2.482531e-20	CA5B	2.482531e-20
SH3BP1	1.182452e-06	C5AR1	2.482531e-20
ZDHHC4	2.482531e-20	LAMC3	2.482531e-20
COX15	2.431932e-03	RBPMS	2.482531e-20
UTP20	2.482531e-20	KATNA1	1.196125e-04
PMPCB	1.353105e-03	ZMYM6	2.482531e-20
DHDDS	2.482531e-20	PDE2A	2.482531e-20
TAF15	1.426572e-02	DAAM1	2.482531e-20
NUP37	2.482531e-20	CTSW	2.482531e-20
TRMT61A	1.182452e-06	TTC28	2.482531e-20
KIF3C	2.482531e-20	SEMA3G	2.482531e-20
MOGS	2.482531e-20	PANK2	3.271360e-03
NFKBIE	2.735043e-04	SLC6A13	2.482531e-20
PGLYRP4	2.081221e-04	AGTPBP1	2.482531e-20
RBM12	1.866424e-02	HBG1	2.482531e-20
TMED2	2.482531e-20	RASIP1	2.482531e-20
HOXC11	2.482531e-20	FADS1	1.968322e-02
POLE	2.482531e-20	SRSF3	2.482531e-20
STK16	2.482531e-20	ITGA8	2.482531e-20
TRIM24	2.482531e-20	RAB14	2.482531e-20
COG5	2.482531e-20	ACVR2A	1.182452e-06
EIF2AK2	4.571639e-02	THBD	2.482531e-20
DDX54	3.632344e-05	GATA2	2.482531e-20
MPG	2.482531e-20	ATXN7	2.482531e-20
KCNN4	2.482531e-20	HSD11B1	2.482531e-20
JRK	3.029473e-03	RAB11A	2.482531e-20
SLC16A3	2.482531e-20	ELMO1	2.482531e-20
VCAN	2.482531e-20	REV3L	2.482531e-20
PAFAH1B3	2.482531e-20	ZC3H7B	1.238058e-03
EIF5A	1.182452e-06	CRADD	3.092838e-02
ERI3	2.482531e-20	MAP4	1.364554e-05
ABHD4	5.297012e-03	NR4A3	2.482531e-20
TMEM132A	2.482531e-20	LSM3	2.505865e-05
SSR1	2.482531e-20	PDE4B	2.482531e-20
THY1	2.482531e-20	MARC2	2.482531e-20
CDK16	2.482531e-20	GPR137B	8.564604e-03
TRPM2	2.482531e-20	SHB	1.480654e-02
SUV39H1	2.482531e-20	MYOZ1	2.482531e-20
PTPRF	2.482531e-20	R3HCC1	3.160473e-04
TXNL4B	1.182452e-06	SDC2	2.482531e-20
TARS	2.482531e-20	NEK11	1.988546e-02
REPIN1	2.482531e-20	ZNF264	1.182452e-06
CLSTN3	2.482531e-20	MYL6	2.323285e-06
WIPI2	7.286253e-05	HLA-F	9.711168e-05
EFNB3	2.482531e-20	LINC00341	2.482531e-20
TMEM62	3.898880e-04	RND1	2.482531e-20
PNO1	2.482531e-20	NFAT5	8.605898e-04
VWA1	2.482531e-20	CLEC1A	2.482531e-20
SEL1L	6.211818e-05	CTF1	1.130941e-02
QTRT1	6.989976e-04	HPS5	2.482531e-20
IGHV4-4	2.482531e-20	MAST3	2.482531e-20
TM7SF2	3.605499e-04	OSBPL1A	2.482531e-20
CBX3	2.482531e-20	GUCY1B3	2.482531e-20
PNKP	2.482531e-20	PLK2	1.182452e-06
ASB6	4.700689e-03	CSF3R	2.482531e-20
CEACAM1	2.482531e-20	PPP1R12A	1.182452e-06
TRMT61B	2.482531e-20	WDFY3	2.482531e-20
SLC25A15	2.482531e-20	USP20	6.167648e-06
WDR55	2.482531e-20	KIF21B	1.859285e-02
HOOK2	2.482531e-20	TNFRSF1B	2.482531e-20
UTP11L	2.482531e-20	TINAGL1	4.138282e-03
RBKS	5.598245e-03	TOB2	2.482531e-20
FAM57A	2.482531e-20	EFEMP1	2.482531e-20
AAGAB	2.482531e-20	FRY	2.482531e-20
HRSP12	2.482531e-20	DUSP1	2.482531e-20
RFK	1.054254e-04	MAF	6.682259e-06
GCSHP5	2.482531e-20	MID1	7.990694e-05
ASPH	1.751007e-06	ITSN2	2.482531e-20
TFAP4	1.009647e-04	SOWAHC	2.482531e-20
TRIM62	2.289087e-04	MAPKAPK3	3.077504e-04
STAP2	2.482531e-20	ZC4H2	1.417744e-05
RTF1	1.898397e-04	RCBTB2	2.482531e-20
LRRC42	2.482531e-20	RP11-553L6.5	2.482531e-20
METTL5	4.728501e-05	PGRMC2	2.482531e-20
[truncated: 3,661 more rows]

## Sheet: PC
UPREGULATED		DOWNREGULATED
GENE	P-value	GENE	P-value
RP11-234A1.1	1.982698e-03	RP11-120B7.1	3.240557e-02
RPL3P4	1.024876e-03	RP11-50D9.1	3.513772e-03
CTD-2192J16.15	1.388732e-03	RPL9P25	4.137387e-02
RPL7A	7.437756e-04	RPL24	3.230535e-02
RP11-771F20.1	8.034312e-03	RPL38	3.141875e-04
KLK3	9.515040e-05	AL049757.3	5.291017e-03
RP1-111B22.2	9.504305e-03	RP11-761N21.2	8.935342e-04
RP11-146N23.1	3.287239e-04	RP11-603J24.18	1.556204e-04
RPS2	1.610239e-04	RPS16	1.099534e-02
PPIAP29	7.758345e-03	TMSB4XP8	1.700883e-02
PPIAP11	1.002408e-03	FTH1P20	1.299516e-03
RPL3	7.833733e-05	TMSB10	4.956246e-02
RPL8	1.049456e-03	FTH1P5	1.061793e-19
RP11-408P14.1	5.470501e-03	MT2A	1.700405e-02
ACTG1	1.061793e-19	TOMM7	6.070496e-04
RPL13AP25	4.800877e-03	PTMAP5	1.149089e-02
RPL13A	4.525109e-02	EIF3E	4.388350e-02
RPL11	2.473536e-02	IFITM3	4.348429e-03
EEF2	1.970245e-04	SPARCL1	3.014184e-05
RPS5	1.798561e-05	LAPTM4A	7.825545e-03
RPL29P11	2.100038e-05	COX7CP1	1.714544e-03
GAPDH	3.377044e-02	ANXA2	1.061793e-19
CD9	2.125730e-03	MTCH1	1.438292e-03
AC079250.1	1.537386e-04	PTMAP2	3.882986e-02
ATP5A1	4.799698e-03	SKP1P1	2.127647e-02
HMGN2P5	1.356174e-04	EEF1D	4.853568e-02
FTLP3	1.215583e-04	LDHA	4.536479e-02
RPL14P1	3.398268e-03	NDUFS5	1.459938e-02
RPS4Y1	3.335348e-02	A2M	1.021345e-02
MT-ND5	1.670298e-03	NDUFA4	2.748344e-02
SLC25A3	5.371729e-03	TIMP1	1.610239e-04
DBI	2.215520e-02	HSPB1	5.749416e-03
CLTC	1.566833e-04	RGS2	1.297017e-05
GABARAP	3.014184e-05	ATP5I	1.996249e-04
HERPUD1	1.281300e-02	SYNM	2.426714e-03
IER2	1.061793e-19	LGALS1	6.210105e-04
SSR4	1.420964e-03	CEBPD	1.439458e-04
HNRNPKP4	5.046682e-06	LDHB	1.798561e-05
NCOA4	1.967648e-03	NPC2	3.587657e-02
ATP5B	1.647562e-03	GLTSCR2	5.725904e-04
ZFP36	1.665634e-02	TCEAL4	1.671203e-03
GLO1	9.515040e-05	AP000304.12	6.705104e-04
RPLP0P6	2.574003e-06	RP11-887P2.3	5.049009e-03
COX8A	2.384977e-03	HSP90AA1	9.300695e-03
RDH11	5.825137e-04	NDUFB8	4.476584e-05
HSPA8	2.574003e-06	TUBA1A	3.815147e-03
KRT18	1.061793e-19	MT1X	3.009435e-02
PRDX1	1.298993e-02	RP11-603J24.7	4.153614e-04
RPL22	3.565725e-02	NSA2	1.401519e-02
RP11-193F5.4	1.141553e-05	COX5B	3.192557e-03
PPAP2A	1.141553e-05	RP11-118B22.3	1.428259e-02
GAPDHP1	2.574003e-06	HIGD1A	2.574003e-06
HMGN1P36	1.095201e-02	AC007318.5	1.061793e-19
ATP6V1G2-DDX39B	1.610239e-04	CTSH	2.536510e-04
FXYD3	1.761699e-02	HIF1A	2.404543e-02
IDH1	1.176817e-04	CEBPB	7.451565e-06
EIF4B	6.456456e-04	ANP32B	1.313993e-03
PPP3CA	1.061793e-19	CAP1	4.647497e-02
CUTA	3.972646e-03	ATP1B3	2.559883e-05
ECHS1	6.792819e-05	ISCU	1.141553e-05
TRIB1	1.061793e-19	NDUFS6	1.342467e-02
FOS	8.094845e-03	RBBP7	2.161518e-02
ALDH1A3	1.061793e-19	PSMC1P1	2.885304e-02
TRGC2	1.061793e-19	COL6A3	5.881069e-04
SLC25A6	1.141553e-05	IGHGP	4.628850e-02
ACTB	1.659125e-04	RP11-466P24.2	1.297017e-05
TUBB4B	1.061793e-19	PSMC5	3.470960e-02
ODC1	1.061793e-19	RP11-697E2.6	3.626844e-03
SRP9P1	5.908066e-03	SHC1	1.465821e-04
PFN1	3.646240e-02	RP11-347C12.2	2.457414e-02
ERP29	1.487719e-04	HK1	3.948098e-02
KLK2	5.350615e-04	ALDH2	6.139495e-04
SPCS1	1.061793e-19	YPEL5	2.867518e-04
ATP6V1G1	1.061793e-19	ANXA1	2.628030e-02
DSTN	3.547335e-03	PCP4	2.916356e-04
DCXR	9.515040e-05	IFITM2	1.061793e-19
MLPH	1.061793e-19	FAM127A	4.395389e-02
HEBP2	8.279002e-04	DES	1.297017e-05
SSR2	3.761533e-04	PGM1	9.203970e-03
DHCR24	1.061793e-19	IGFBP4	1.061793e-19
DDX5	3.524139e-02	NBL1	2.282646e-02
SAT1	1.131561e-03	DEK	3.098488e-04
STEAP1	2.559883e-05	NFKBIA	2.075848e-04
PFN2	1.152503e-03	H2AFZ	6.401552e-04
SEC61G	1.139728e-04	UBL5	5.189157e-03
UBA1	1.058707e-02	STOM	7.451565e-06
CAPNS1	1.061793e-19	SERPINF1	2.681050e-03
PSAP	2.559883e-05	UXT	3.051557e-04
TUBBP2	9.063916e-05	CREG1	7.993648e-03
EIF4BP6	5.670481e-03	LTA4H	4.451931e-02
PHB2	1.061793e-19	AC009469.1	3.053323e-02
SRSF6	1.061793e-19	OAT	8.497094e-03
EIF3D	3.984879e-02	NEDD8	2.169093e-02
HIST2H2AA3	3.699002e-02	ATP6V1E1	1.691110e-03
YBX1P10	8.423969e-03	MAT2B	1.239509e-02
OAZ1	4.179728e-05	HIGD1AP14	1.061793e-19
H1F0	1.061793e-19	RP11-365D23.4	7.554297e-04
RP11-730G20.2	1.814243e-04	CNN1	1.714889e-02
QARS	7.940289e-05	IFITM1	2.958287e-04
NANS	3.771707e-02	WBP1L	1.061793e-19
TSPAN13	2.100038e-05	RP11-973H7.2	2.158364e-02
CCNG1	2.821429e-02	FTH1	1.251820e-04
AP000350.10	5.118769e-04	SNRPGP10	2.197992e-03
MAGED1	1.061793e-19	MEA1	1.061793e-19
EIF3CL	5.470501e-03	LMBRD1	2.715683e-02
CTGF	2.877725e-02	DHRS3	4.491389e-03
CCT3	7.222690e-03	ARPC2	8.607474e-03
PPP1CC	1.330874e-03	TM2D3	7.464567e-04
TM9SF3	4.494897e-04	DNAJA1	1.061793e-19
RPN2	1.061793e-19	IER3	1.515736e-02
COX7A2L	4.006966e-02	MRPL33	2.750538e-02
SC5DL	1.633862e-03	COX17P1	1.510026e-02
MPC2	1.061793e-19	MSN	1.313755e-02
ANXA5	2.541050e-02	BTBD1	3.512469e-05
CSNK2B	9.718173e-06	MRPL18	3.745193e-02
TM9SF2	1.061793e-19	HLA-E	2.742138e-04
HSD17B4	3.350970e-05	ANXA2P2	2.100038e-05
SPON2	1.061793e-19	COX7C	1.025794e-03
MDH2	1.061793e-19	LBR	4.196790e-02
HIST1H2AC	3.506870e-02	SNRPB2	2.441350e-02
GOLPH3	1.061793e-19	CSDA	3.908969e-02
CYFIP1	5.451658e-03	PEA15	1.176817e-04
SUMO2P1	4.511316e-02	SARS	1.011938e-02
SPINT2	4.710145e-04	GSTO1	4.028727e-05
ATP1A1	1.209020e-02	GARS	2.146977e-02
MMADHC	3.394199e-02	AEBP1	2.948099e-04
TMBIM6	1.061793e-19	PDLIM1	1.061793e-19
PPIB	1.297017e-05	TBCB	2.156424e-02
APMAP	2.017303e-02	ACTN4	1.938160e-02
SPOCK1	1.141553e-05	ETF1	3.536440e-03
SET	2.441315e-05	VAT1	1.380586e-04
ARG2	2.205819e-03	NFIL3	2.400310e-04
RP11-396K3.1	1.061793e-19	AL592188.3	2.877106e-03
GOT2	6.261328e-05	TERF2IP	3.450755e-04
JUNB	1.688853e-03	MMP2	1.720372e-03
EIF4H	1.018459e-02	C1R	1.061793e-19
GPX4	1.519590e-02	EIF1B	5.976096e-05
HIST2H2BE	1.153137e-03	SPARC	5.709165e-03
TSPAN1	1.061793e-19	DRG1	4.832016e-02
COPB1	2.283105e-05	FAM8A1	3.448469e-02
CS	1.275362e-04	S100A4	2.574003e-06
CLSTN1	1.485254e-05	C3	9.718173e-06
ZMPSTE24	1.621325e-04	DYNLT3	1.061793e-19
AIM1	2.512821e-04	GJA1	1.061793e-19
COPB2	1.061793e-19	RP11-59H1.3	2.559883e-05
CYR61	4.058995e-02	FHL2	3.512469e-05
HADHB	8.939486e-03	FBLN1	1.558011e-03
SLC35E2B	1.201994e-04	HTRA1	1.061793e-19
RP11-262M14.2	2.653933e-03	TGFBI	1.061793e-19
TUBB	2.362891e-03	LSM1	2.338641e-03
HDAC1	9.005955e-03	SERPING1	1.792261e-04
RHOA	1.748649e-03	TMBIM1	4.853568e-02
IMPDH2	1.610602e-02	ANXA6	2.100038e-05
HSP90AB1	2.018177e-04	NDUFS4	5.614383e-04
RP4-595K12.1	1.188380e-04	RARRES3	2.788680e-02
AKR1A1	1.061793e-19	SNX3	2.100038e-05
NOTCH2NL	1.700570e-03	CDKN1A	2.110965e-03
BCAP31	1.981893e-02	CRYAB	2.574003e-06
CTD-2008A1.2	1.094617e-04	NFE2L1	2.600908e-03
SRRM1	1.025794e-03	NDUFB6	3.322029e-02
RNPS1P1	1.237443e-02	CHRDL1	2.856069e-04
MARCKSL1	1.061793e-19	CAMLG	8.935342e-04
SMS	1.061793e-19	AMZ2	1.066155e-03
CTD-2341D24.1	7.833733e-05	CTSL1	5.046682e-06
CTD-2210P15.2	1.621325e-04	BMI1	1.383579e-02
EIF3I	1.061793e-19	SLC25A4	2.165597e-02
WDR83OS	1.740189e-03	SEC62	1.431545e-02
XRCC5	1.061793e-19	RPL15	2.387168e-03
SEC13	2.064788e-03	CAV1	7.120972e-04
CD99	1.059531e-02	CSRP2	1.061793e-19
PRDX4	1.855422e-03	HECA	1.386148e-03
TMED10	1.404853e-04	PURA	9.115938e-04
ARL6IP1	4.256684e-03	MATN2	3.374307e-04
TOB1	1.798561e-05	RDBP	1.061793e-19
RAC1	2.168234e-04	GSTP1	3.553965e-04
APEX1	1.061793e-19	PKIG	1.061793e-19
CFL1	4.386874e-04	POLR2I	2.916356e-04
CMTM6	5.768053e-03	RARRES2	1.061793e-19
ARCN1	1.061793e-19	DDX50P1	1.514143e-03
RP11-20I23.1	4.653708e-02	P4HA1	2.853664e-02
ARL6IP5	2.428875e-03	ID3	1.439458e-04
FOLH1	1.111605e-04	WFDC1	5.517470e-03
HSPA5	1.061793e-19	FAM32A	6.792819e-05
TUBB3	1.061793e-19	COPS6	4.852558e-02
RAD23B	1.061793e-19	BLVRB	1.275014e-03
SCP2	1.061793e-19	KCMF1	1.094617e-04
RP11-21J18.1	2.568182e-03	PHF11	1.798561e-05
NME4	1.061793e-19	ITGAE	3.014184e-05
GUSB	1.926221e-02	DNTTIP2	1.061793e-19
CDK5RAP3	2.062981e-02	SNX6	3.196681e-04
PSMD8	2.485603e-03	NCOA6	1.683927e-02
SND1	1.061793e-19	BNIP3L	1.061793e-19
SRSF9	8.786568e-04	CBX7	3.886275e-03
IFNGR2	4.268533e-02	LMNA	9.928650e-04
SPDEF	1.061793e-19	S100A13	1.061793e-19
NPM1	2.583529e-02	TSPYL2	3.398268e-03
HNRPDL	5.885007e-03	STX12	1.783342e-03
AC073869.1	4.184733e-02	TXNRD1	2.239179e-02
CIB1	7.107967e-03	TNFRSF1A	1.061793e-19
SPG21	8.953083e-04	AKR1B1	1.061793e-19
FAM134C	5.393134e-04	RIN2	5.725904e-04
ATP6AP1	1.061793e-19	NDN	2.574003e-06
FOSB	9.515040e-05	B4GALT5	7.360761e-03
BANF1P3	4.673046e-03	LMAN2L	2.285870e-02
DHX15	2.168234e-04	TUBB6	1.792261e-04
FUCA1	3.322029e-02	COPS4	1.360395e-02
TMEM123	9.544752e-03	CCL2	2.632266e-02
SEC11A	1.540149e-02	ESD	1.188380e-04
TMED3	1.141553e-05	PFDN2	7.541623e-03
VDAC1	1.061793e-19	PPP4R1	2.723263e-03
SEC16A	1.061793e-19	DENND5A	1.061793e-19
RP5-1053E7.1	1.061793e-19	SPRY1	1.837087e-02
MRPS35	4.601227e-05	PMP22	1.061793e-19
TMX2	1.599878e-02	SPAG7	3.399989e-02
ATP6V0B	1.061793e-19	FCGRT	9.294285e-04
CAPZB	1.970245e-04	RND3	5.749397e-04
WDR45L	4.476584e-05	ITGA5	1.024876e-03
PDIA6	9.837718e-04	MPC1	2.039539e-02
UAP1	2.100038e-05	KXD1	7.974631e-04
AHCY	1.061793e-19	ARPC1B	2.574003e-06
KRT8P3	1.061793e-19	KRT10	2.026078e-02
HNRNPAB	6.261328e-05	VEZF1	3.014184e-05
SNRPB	9.737374e-04	PNN	8.645131e-03
BCL2L2-PABPN1	5.274619e-03	CDKN1B	4.156244e-02
GUCY1A3	1.061793e-19	CFD	1.061793e-19
DAP3	7.459520e-03	BAG3	9.892905e-03
DMXL1	9.513678e-04	MSRB1	1.163330e-03
MYO5C	1.061793e-19	VKORC1	1.320630e-02
PDIA3	1.061793e-19	NEK7	1.430703e-03
CPE	6.203313e-04	CTD-2514K5.2	3.242240e-02
GSTA4	1.312917e-02	NDUFA6	9.200108e-03
PAPSS1	1.061793e-19	PINK1	7.833733e-05
NDUFS2	7.751695e-04	DDIT4	7.778125e-04
REEP5	2.963723e-02	MGAT1	1.723430e-04
ATP6V0E2	1.061793e-19	EHD2	3.347837e-04
RP11-305B6.1	3.170017e-02	CISD1	1.061793e-19
SNRPN	2.100038e-05	RP5-1021I20.4	8.255645e-04
HYOU1	1.485254e-05	FLNC	1.061793e-19
GNL3	1.951285e-04	PLP2	2.145019e-04
APLP2	1.061793e-19	IGFBP6	1.061793e-19
KDELR2	1.061793e-19	CST3	3.466361e-02
NOMO1	1.151233e-03	CTDNEP1	1.061793e-19
NEDD4L	1.061793e-19	TRIM22	4.622633e-02
PDCD6IP	1.061793e-19	PFDN1	2.553084e-03
OSBPL9	7.530322e-03	GSTM2	1.607627e-02
ARFGAP3	1.061793e-19	TGFB1I1	1.174484e-03
TMED9	2.761354e-02	HSD17B11	3.897309e-02
GGCT	1.680319e-05	HSPB8	2.635056e-02
UBE2L5P	1.061793e-19	LYRM1	4.107351e-03
DDOST	1.061793e-19	TMEM43	7.971255e-03
SH3YL1	3.802511e-02	COPS3	4.575694e-02
RAB1B	2.168234e-04	NOL11	3.371906e-03
NME2	1.085911e-03	PLS3	5.046682e-06
PYGB	1.061793e-19	RGL1	1.485254e-05
ARFIP2	1.061793e-19	PARM1	1.024876e-03
HNRNPA2B1	2.559883e-05	DPYSL2	1.798561e-05
MANF	2.829167e-02	TTC1	3.945051e-04
MOAP1	1.995411e-03	CRYZ	4.498010e-03
MRPL3	1.438822e-03	POP5	1.726401e-02
TTC19	1.078722e-02	FAM189B	1.121706e-02
CSGALNACT1	1.162701e-03	LAMB2	2.100038e-05
HDGF	2.064136e-02	FXYD6	2.332815e-04
ACSL1	1.061793e-19	TGFB3	4.706816e-04
OS9	6.926664e-03	ID1	1.050966e-02
BAG6	3.309144e-02	VTI1B	3.334712e-02
LCP1	1.061793e-19	AC005943.2	1.377404e-02
TUBB2A	1.798561e-05	KRT15	1.435345e-02
RP11-514O12.4	1.507166e-03	RNASE1	2.110065e-02
ARF4	1.061793e-19	KRT5	4.405940e-02
EPCAM	1.061793e-19	SCNM1	1.037207e-02
GPI	2.111286e-03	LXN	1.798561e-05
AGR2	2.358611e-02	SMTN	2.789575e-02
MRFAP1L1	1.985309e-05	CPSF4	2.234432e-02
AL139385.1	2.191615e-03	RAP1A	1.149876e-02
QDPR	3.893202e-04	SNAPC5	1.961464e-02
OXA1L	1.998765e-03	NR3C1	1.616065e-02
ZNF532	1.300083e-02	RRAS	1.859724e-02
DIABLO	1.052632e-04	PAPD7	2.162329e-02
SS18L2	2.935249e-02	VWF	1.061793e-19
NDFIP1	2.124571e-04	MRPS22	5.103294e-04
YIPF1	1.297017e-05	RGS5	9.515040e-05
NR4A1	2.916356e-04	CLU	1.061793e-19
SEPHS2	2.387837e-02	SYS1-DBNDD2	1.061793e-19
TMPRSS2	1.061793e-19	TCF25	5.587673e-03
AC019178.1	1.061793e-19	ANKMY2	2.067494e-04
IGFBP2	1.485254e-05	ZC3H15	1.024578e-02
PIGP	2.938144e-03	PFKP	1.503885e-03
DSP	1.111605e-04	MRC2	9.515040e-05
DLD	1.283810e-03	JAK1	3.687893e-04
CPSF7	1.347091e-04	MAP3K3	5.016472e-03
AP2M1	3.694592e-02	GBE1	7.451565e-06
GOLGA4	6.792819e-05	CCDC53	2.969562e-04
CXADR	4.884087e-04	SCRN1	2.463433e-04
THYN1	3.033195e-03	GEM	1.244968e-03
PPP1CA	1.061793e-19	LCMT1	6.079391e-04
IARS2	1.517503e-03	AKAP12	1.061793e-19
LITAF	1.141553e-05	CYP27A1	4.340655e-03
RAB8A	3.673631e-03	TUBA4A	1.061793e-19
PTOV1	4.679160e-04	CTSK	3.545845e-04
CERS2	1.141553e-05	DEXI	1.061793e-19
ARPC1A	1.251820e-04	ST5	2.672239e-04
MRPS33	1.454047e-02	RP4-775C13.1	2.987741e-02
STRA13	5.841894e-03	ASNSD1	1.141553e-05
RP11-392O18.1	1.152503e-03	PALLD	2.575133e-02
GANAB	1.061793e-19	ASS1	1.908774e-02
RGL2	1.813508e-02	CLIP3	4.790532e-03
GALNT7	1.061793e-19	DUSP22	7.451565e-06
GDF15	1.061793e-19	B3GNT1	1.931102e-02
NCAPD3	1.061793e-19	LTBP2	1.061793e-19
RTN3	1.252037e-02	PCOLCE	5.841714e-03
EI24	1.061793e-19	TAP1	3.745460e-03
UGDH	1.548765e-04	HMGB2	6.787763e-04
MARC1	1.061793e-19	MEIS2	1.592354e-02
CDK4	1.579385e-04	CNN2	4.582381e-03
HSD17B10	1.366749e-02	CTNNAL1	1.391258e-02
GS1-257G1.1	6.001889e-03	GNAI2	6.720694e-03
MTCH2	1.061793e-19	CCT6A	1.297017e-05
NSF	1.798561e-05	AC115617.2	1.061793e-19
NPDC1	1.566833e-04	RP4-781L3.1	1.061793e-19
FAT1	1.061793e-19	PHIP	1.061793e-19
PPP1R11	2.100038e-05	PRELP	4.232583e-03
VPS37C	1.132204e-03	COX7A1	1.061793e-19
RP11-209A2.1	7.658259e-03	KDSR	1.061793e-19
TMEM214	3.287239e-04	U2AF1	1.189282e-02
WSB2	3.014184e-05	NDUFC1	2.606445e-02
DDT	1.753060e-03	CES1P1	4.544414e-04
TMEM14D	8.097166e-04	RPL30	2.591463e-04
PMEPA1	5.675179e-05	TCEAL1	9.127954e-04
ASH2L	4.382446e-03	ARL3	1.061793e-19
MAP2K1	2.460782e-03	BANP	1.094617e-04
PDCD6	6.947811e-05	HAUS4	1.061793e-19
AP2S1	7.451565e-06	NOSIP	1.061793e-19
RHOC	6.528760e-03	TNIP2	4.139054e-04
GDI2	1.061793e-19	NAA10	9.420319e-03
ASAH1	3.977176e-02	IGLL3P	1.249711e-02
MBOAT2	1.061793e-19	ATP5H	3.702162e-02
VPS52	2.326186e-04	GSTM3	1.061793e-19
PDIA5	1.061793e-19	MYLK	5.587911e-03
UNC13B	1.061793e-19	ACTC1	5.049009e-03
DAP	1.061793e-19	MYL6B	4.826342e-04
PAICS	1.061793e-19	DNAJC1	1.061793e-19
ATP6V1B2	1.061793e-19	GADD45A	1.086066e-02
PDE9A	4.005622e-04	TCEB2	5.069927e-03
DDB1	1.015267e-02	HAGH	3.462884e-02
SPATA20	1.201450e-02	DYRK4	5.515031e-04
TUG1	1.061793e-19	LHFPL2	1.061793e-19
UQCRC1	1.784825e-02	SNX15	4.072854e-02
GOLPH3L	2.572323e-02	KRT17	2.488536e-02
AUH	2.934774e-03	DPM3	3.287239e-04
CRYM	2.313625e-03	MPPE1	4.865719e-03
MLF2	1.141553e-05	IPO7	1.061793e-19
PBX3	2.055800e-04	NES	1.388312e-02
ORMDL2	1.573819e-03	CES2	2.793935e-03
PPME1	1.141553e-05	CRBN	1.566009e-02
LETMD1	8.237488e-04	ADAMTS1	1.106677e-02
RER1	1.061793e-19	CCNB1IP1	1.061793e-19
STK39	4.109908e-04	TBK1	9.409428e-03
TBC1D8	4.743619e-03	MARK4	3.736269e-02
ADNP	1.061793e-19	CTNNBL1	1.316089e-03
SYPL1	1.111605e-04	MYCBP2	5.579838e-03
DDR1	1.811249e-02	MKKS	9.718173e-06
CCDC47	6.730463e-04	IDH3B	1.246628e-02
TH1L	1.061793e-19	EPHB4	1.315666e-02
GSS	3.902210e-04	MXRA8	1.590059e-02
FAM174B	2.100038e-05	RGCC	1.042781e-03
PPP1R8	2.574003e-06	TPCN1	4.160872e-02
METAP1	9.718173e-06	ARHGEF17	2.696066e-03
YWHAB	1.293030e-02	RPS21	3.702649e-03
AKT1	1.061793e-19	TRIM39-RPP21	2.168234e-04
ARF5	1.778915e-03	MUL1	4.819840e-03
TMEM50A	4.932510e-02	GSN	2.557517e-02
IMP3	1.857602e-03	CRYBG3	1.004072e-02
CTD-2643K12.1	1.800921e-02	MFAP4	6.354683e-03
SNX17	4.719864e-04	TRIM29	1.505450e-02
SUN2	2.925418e-02	MBD3	3.572519e-02
PPP2R1A	1.061793e-19	FAM46A	1.798561e-05
COPS7A	2.341201e-02	INPP1	1.061793e-19
RBM23	4.506881e-03	LRPAP1	3.336621e-02
ILF2	1.251820e-04	RAE1	1.061793e-19
COPZ1	1.061793e-19	PLIN2	1.061793e-19
RP11-468E2.2	2.100038e-05	CDC25B	1.061793e-19
APRT	1.061793e-19	PSMB9	1.383579e-02
EIF2B4	1.259772e-02	SDC1	3.548906e-02
PRKAG1	1.061793e-19	PFKFB3	3.014184e-05
TMEM248	6.261328e-05	UBAC1	4.494897e-04
ZC3H4	1.020958e-03	PIM1	3.139283e-02
TRAM1	1.487719e-04	RP11-310H4.5	5.103294e-04
ARGLU1	1.139524e-02	SSB	1.061793e-19
RPS2P46	1.798561e-05	SLC9B2	1.061793e-19
COPE	9.718173e-06	BAG1	1.763164e-02
HNRNPR	2.100038e-05	MXRA7	5.383533e-03
PRKCSH	2.948099e-04	MUS81	2.100038e-05
OXSR1	1.879370e-02	AC026271.5	3.137609e-02
DUS1L	1.556204e-04	ETS2	6.664531e-04
RNF5P1	2.125730e-03	APOL1	1.061793e-19
H2AFV	5.815886e-05	S100A6	1.061793e-19
SUMO4	2.704828e-02	IRF3	1.011101e-03
AC009052.12	2.725383e-03	NR2F1	2.101487e-03
ECI2	4.476584e-05	PRSS23	7.362015e-03
SLC35B1	4.581653e-02	AMPD2	3.945051e-04
MYBPC1	2.607513e-02	COL16A1	1.061793e-19
PIP4K2C	2.559883e-05	PAMR1	8.387759e-03
OXCT1	2.723263e-03	DDIT3	2.294198e-02
C1QBP	5.675179e-05	PQLC1	1.556204e-04
GORASP2	1.061793e-19	MAPK3	1.061793e-19
MAEA	2.261782e-03	AMT	2.479230e-02
MYC	1.111605e-04	POLR2F	1.885435e-02
TCTA	1.061793e-19	MSRB2	1.061793e-19
CYC1	5.201727e-03	TAX1BP3	4.015719e-02
DHRS7	1.025794e-03	NXT1	1.960888e-03
ADIPOR1	1.061793e-19	ADD3	3.743195e-02
POLDIP2	1.485254e-05	XPA	1.535913e-02
SCAMP3	1.094617e-04	SMNDC1	1.211684e-03
PUM1	2.574003e-06	GSTM5	2.166059e-03
RP11-613H2.2	3.465613e-02	USP9X	3.458093e-03
EPS15	3.498136e-02	UBA7	3.014184e-05
CYB5A	4.028727e-05	THBS2	8.827160e-04
HLTF	1.061793e-19	CTD-2323K18.1	2.016485e-02
MRPS27	1.197691e-03	CPA3	3.018205e-02
SEC24C	1.798561e-05	RASL12	1.371219e-03
GBAS	1.376423e-03	FTSJ3	2.288175e-02
CSK	3.134322e-02	THOC1	1.763164e-02
CHMP3	2.418737e-02	IL4R	1.061793e-19
TSEN34	3.014184e-05	GIT1	2.916356e-04
CCNH	1.010677e-02	SLCO2A1	2.441315e-05
EFHA1	7.825545e-03	RP11-799B12.4	2.559883e-05
AIMP2	1.061793e-19	NDUFB2	1.675941e-02
PUM2	1.061793e-19	ATG2A	3.775415e-02
TTC3P1	2.233721e-03	MFGE8	4.191270e-04
NAGK	3.922113e-02	PHF17	2.550998e-02
HIST1H2BK	1.297017e-05	UGP2	1.141553e-05
JUP	1.061793e-19	RP11-632F7.1	1.061793e-19
AC034102.1	2.441315e-05	HCFC1R1	9.486610e-03
ADI1	1.141553e-05	SLIT2	1.621173e-02
SLC2A10	3.014184e-05	ATP5J2	6.097225e-03
GOLGA5	1.061793e-19	DDX27	5.226775e-05
ACO2	2.559181e-04	RFTN1	6.261328e-05
CTCF	4.144013e-02	EMP3	5.046682e-06
SUCLG2	1.061793e-19	GYPC	2.445302e-04
MLH1	6.954589e-04	COG4	6.589727e-03
SRPRB	2.500962e-04	CKS1B	4.601227e-05
EPHX2	1.927483e-04	EIF2B2	7.079989e-03
ENOSF1	4.573924e-02	CHN1	7.635441e-03
EIF2B1	2.980897e-02	FXYD5	2.423083e-03
FLNB	1.061793e-19	MCAM	1.059290e-02
PCMTD2	1.061793e-19	CFB	2.562664e-02
TMSB15A	1.297017e-05	EFEMP1	1.061793e-19
GALNT3	7.451565e-06	MRPL9	3.410435e-02
MGRN1	1.659125e-04	CDH3	7.612782e-03
CTSO	1.061793e-19	GTF2A2	1.269569e-03
GLB1L2	9.718173e-06	NUCB2	7.493372e-03
TTC38	2.677309e-02	SOD3	2.637317e-03
GLOD4	1.061793e-19	RP11-802E16.3	9.515040e-05
GALNT11	4.685792e-03	RP11-785H5.1	2.559883e-05
DNAJA3	2.591463e-04	Z82188.1	2.118356e-03
FIBP	2.465491e-02	MRPL28	2.670436e-02
GLG1	1.174484e-03	ANKRD49	2.820195e-03
GLB1	3.287239e-04	FILIP1L	3.698747e-02
POLR2C	1.035894e-02	RDH14	1.314567e-03
IMPA1	2.574003e-06	UFSP2	1.750646e-02
SOX9	5.046682e-06	ZNF32	4.446743e-04
KDM1A	4.985994e-04	AOC3	7.006774e-03
YIF1A	1.061793e-19	DDX24	6.792819e-05
H1FX	6.261328e-05	MRPL34	2.388263e-03
SRSF7	2.062981e-02	RWDD1	1.798561e-05
MPV17	1.288175e-04	PDGFRB	1.050966e-02
SCAF8	1.248084e-03	LSM6	2.547615e-02
TTLL12	1.061793e-19	HEG1	4.192988e-02
TEX2	5.700483e-03	SH3BP5	1.061793e-19
ATP6AP2	4.476584e-05	CACYBP	4.472535e-03
TRPM4	1.061793e-19	FEZ2	1.061793e-19
TMEM41B	1.061793e-19	AVPI1	1.061793e-19
AAMP	1.061793e-19	NINJ1	1.275521e-02
VIPR1	1.061793e-19	IVNS1ABP	1.798561e-05
P4HTM	8.132480e-03	ARHGEF3	2.530145e-02
ENOPH1	3.764205e-03	HOPX	1.298152e-02
ALG8	9.718173e-06	UBAP1	7.610972e-04
ACP2	1.264335e-03	AL021977.1	3.537055e-02
PGRMC1	1.452074e-02	PLEKHO2	1.297017e-05
TRIM68	1.061793e-19	MPG	9.994654e-03
GNB2	1.061793e-19	SLPI	1.061793e-19
SLC9A3R1	3.536440e-03	KLHL21	7.451565e-06
IQGAP2	1.297017e-05	ADM	1.051646e-03
P4HB	1.061793e-19	MPRIP	4.020325e-02
GPAA1	3.748381e-02	EFHD2	6.411082e-04
NBPF3	2.332815e-04	ENY2	7.530838e-03
RAB25	1.548765e-04	PLTP	9.834606e-03
PCBD1	1.297017e-05	NENF	1.061793e-19
RPL10	3.014184e-05	FGFR1	2.089947e-04
AC007560.1	1.061793e-19	LAMA5	4.127452e-02
ABL1	1.035894e-02	TEX10	2.761613e-02
FASN	1.061793e-19	RHOT1	3.196681e-04
CRYL1	1.062538e-04	DHRS4	4.476584e-05
RNF44	1.297017e-05	EFEMP2	5.046682e-06
IP6K2	1.419454e-02	MEF2A	1.247304e-02
PCMT1	3.045425e-02	CDK5RAP1	5.184191e-03
YTHDF2	1.211684e-03	S100P	2.400310e-04
DGKD	1.238720e-02	HYI	8.010630e-03
FAM171A1	2.326186e-04	RBCK1	2.063450e-03
PRPF19	1.714889e-02	PPP1R3C	1.439458e-04
SRSF2	1.061793e-19	CXCL12	2.004409e-03
BZW1P2	1.061793e-19	GPRASP1	8.780182e-05
SPR	1.380709e-02	DUSP12	1.026348e-04
HMGXB3	1.260020e-02	MAN2A2	1.627132e-02
NET1	1.061793e-19	ARMCX1	1.439458e-04
TCTN3	1.644821e-03	ZYX	2.596890e-02
FAM136A	1.061793e-19	GTF2E2	1.061793e-19
SLC35F2	1.061793e-19	RNF114	1.237443e-02
PAK4	9.515040e-05	PHLDB1	1.061793e-19
COPG1	1.297017e-05	PXDC1	4.884087e-04
ITPA	1.915554e-04	PITPNB	1.061793e-19
AC005740.3	2.960819e-02	ZCCHC24	9.625898e-03
F8A2	4.428067e-03	BCL3	3.393521e-02
PSMD5	6.192024e-03	COL4A1	3.539558e-02
UBE2D3	1.196958e-02	HDHD1	4.162397e-03
GTF3C1	1.061793e-19	PLAT	4.366863e-04
GNE	4.130308e-04	UBQLN2	1.596620e-02
SMYD2	6.501360e-03	MANBA	4.246211e-04
CDC123	4.146339e-02	RHOQ	2.591463e-04
TAOK3	2.423083e-03	NHP2L1	1.096092e-03
CCT2	5.544355e-05	RNF111	8.933333e-04
TARBP1	5.815886e-05	ROBO1	8.353034e-05
COX5A	2.332815e-04	EPS8	1.061793e-19
POLR3E	2.131617e-02	TRAF5	3.471590e-03
ANXA3	6.139495e-04	LRP1	4.314043e-03
EXTL2	2.559883e-05	MRPL11	6.261328e-05
SCCPDH	8.195871e-04	KIFAP3	8.827160e-04
SEC61A1	1.061793e-19	COL1A2	1.884763e-02
RUSC1	1.061793e-19	ERCC5	1.061793e-19
VAMP7	3.867468e-04	OLFM4	3.036514e-02
LGMN	3.207708e-04	CRISPLD2	1.061793e-19
CSTF3	3.859773e-04	PKP4P1	1.774422e-02
PDIA4	2.100038e-05	MEIS1	4.391425e-03
VDAC1P1	1.061793e-19	AKAP8	4.601227e-05
DLST	4.119437e-02	LMCD1	1.061793e-19
PARN	1.012797e-03	ISL1	6.220154e-03
ACP6	1.297017e-05	TYROBP	1.061793e-19
GRHL2	1.141553e-05	SON	3.166613e-02
SLC25A38	7.294249e-03	FRG1	1.061793e-19
RAP1GAP	1.061793e-19	MT1M	2.972969e-02
NIT2	8.353034e-05	UIMC1	5.212849e-04
YIPF3	4.594759e-03	STAC	8.834793e-03
PIEZO1	1.969039e-02	PISD	4.476584e-05
RNPEP	2.733849e-03	DARC	1.061793e-19
CCDC86	1.692461e-03	VPS11	1.232953e-02
STAP2	1.783760e-03	ATP5E	2.559883e-05
MID1IP1	2.704828e-02	TOMM40	1.062760e-02
ERBB2IP	5.109326e-04	ZNF358	1.061793e-19
HNRNPA3	1.061793e-19	EIF5B	1.023923e-02
PLIN3	2.521595e-02	SERTAD2	6.411082e-04
TSPYL4	4.449229e-02	PRPS2	1.302781e-02
ACTR1B	1.090622e-02	HLA-F-AS1	7.940289e-05
AP003419.11	1.687500e-03	ABLIM1	1.061793e-19
STYXL1	9.328358e-05	CD2BP2	1.061793e-19
SCMH1	3.209697e-03	RAB31	1.485254e-05
NUP93	1.467447e-03	EBAG9	2.591463e-04
PDLIM5	1.061793e-19	BST2	2.445302e-04
DPP4	5.749397e-04	FOXF1	6.901628e-03
SCFD1	1.383169e-03	CNOT7	8.387759e-03
GAA	1.297017e-05	MAFG	1.817900e-02
TESK2	1.061793e-19	PCBP4	1.061793e-19
PJA2	5.095541e-04	GLRX	2.441315e-05
AP1B1	4.871402e-02	TMEM127	3.447012e-02
MTX2	2.611181e-03	TRIP6	5.226775e-05
SUV420H1	1.141553e-05	PSMA3	5.228744e-03
PAN2	1.061793e-19	SLX1B-SULT1A4	4.601227e-05
PLEKHB2	1.061793e-19	ENPP2	2.018177e-04
SLC39A6	1.061793e-19	EIF4ENIF1	2.756873e-03
USP14	2.075848e-04	F13A1	2.263856e-04
MCCC1	1.297017e-05	EPAS1	3.899992e-03
OAZ2	1.061793e-19	PLOD1	2.108576e-03
STT3A	1.088222e-02	MX1	5.592797e-03
TRAPPC3	2.388747e-03	NLRP1	1.061793e-19
PHC1P1	3.771050e-02	MRPL46	4.876126e-04
AGRN	1.307320e-03	ZNF444	1.094617e-04
FAAH	2.559883e-05	ICMT	6.259811e-03
FGF13	7.940289e-05	NOL8	1.347091e-04
ADRB2	1.798561e-05	NUAK1	1.061793e-19
PMF1	9.831224e-03	SNX7	1.061793e-19
ATXN10	7.539019e-03	BTBD3	1.025237e-02
RP3-352A20.1	6.048013e-03	NACC2	9.550222e-03
HOMER2	1.061793e-19	ESR1	3.465961e-02
NBPF1	1.393735e-03	ST3GAL5	1.061793e-19
ABCC4	1.061793e-19	MITF	3.146122e-03
TFF3	1.798561e-05	C1QA	4.002511e-02
RNF220	3.172078e-02	SF3A3	1.461361e-02
DAZAP2	1.061793e-19	IPO13	7.456195e-03
MRPL42	1.024876e-03	TMEM176A	1.061793e-19
RP11-574F21.3	5.865007e-04	MICAL1	2.428875e-03
MRPS7	4.730058e-03	IFT88	1.017880e-03
SLC30A9	4.980494e-02	AC091171.1	4.819840e-03
SLC1A5	2.141176e-03	CERK	1.061793e-19
PEX2	1.384703e-02	KTN1	2.710540e-04
RP11-159D12.5	1.061793e-19	HBA2	2.948099e-04
FKBP11	1.149876e-02	FAM208A	1.061793e-19
ATXN2	9.137255e-03	CHST15	3.878560e-03
PEX11B	1.061793e-19	FHOD3	1.716018e-02
KIAA0319L	1.061793e-19	PLBD1	1.061793e-19
UBXN4	1.061793e-19	GPX3	3.076098e-02
HNRNPF	5.749397e-04	HSPB11	8.024538e-03
MRPL15	3.228349e-02	CAPG	5.987372e-04
NONO	1.061793e-19	VWA1	6.804373e-03
PGLS	4.957380e-04	AC074182.1	7.993648e-03
SEC61B	3.766667e-02	EMC8	6.552007e-05
PACSIN2	9.991978e-03	TFE3	1.094617e-04
DHRS1	5.046682e-06	SERPINE2	1.061793e-19
DPAGT1	7.708399e-04	GRWD1	3.656771e-02
DYNC1H1	1.733297e-02	LHFP	2.172177e-03
KAT7	1.300954e-04	IFFO1	4.813137e-03
WIPF2	1.061793e-19	FXR2	1.367521e-04
NCSTN	1.061793e-19	FAM107A	1.061793e-19
PTPLB	1.487719e-04	NELL2	1.626486e-02
SLC25A1	1.061793e-19	SLC25A28	2.481932e-02
PITPNA	1.061793e-19	AL118508.1	4.179728e-05
QRICH1	1.061793e-19	CSTA	1.061793e-19
TSPAN6	9.123344e-04	THAP11	1.061793e-19
PRMT5	4.601227e-05	SLC24A3	2.908569e-03
SCAND1	8.902224e-03	TINAGL1	1.061793e-19
ZCCHC6	1.798561e-05	CD48	7.109705e-03
KIF13B	3.865064e-03	LUZP1	2.007226e-04
CHD8	1.569629e-02	AC006978.6	2.054125e-02
RP11-255B23.1	2.441315e-05	PPAN	1.826398e-03
HADH	8.820973e-03	PPT2	3.014184e-05
WDR48	3.732286e-02	RASSF1	6.887567e-03
ADPGK	1.061793e-19	LIMS2	1.141553e-05
MRP63	2.138966e-02	POLR1E	1.061793e-19
USP3	1.798561e-05	DDB2	1.061793e-19
CTNNBIP1	4.620244e-03	EFHD1	1.310295e-04
KDM3B	1.111605e-04	FBXO31	1.061793e-19
BSG	1.141553e-05	TRMT61A	3.014184e-05
ALDH7A1P1	1.061793e-19	CHMP7	5.749416e-03
ARF1	1.061793e-19	PARVA	4.483498e-03
WDR26	3.018205e-02	ILKAP	5.816115e-04
MARCH5	1.061793e-19	PXMP2	4.551354e-02
FAM189A2	1.152482e-04	RCBTB2	1.432624e-04
IQSEC1	1.566833e-04	TIAM1	1.061793e-19
USP33	2.459973e-02	PTPN6	3.439827e-03
F3	4.637379e-02	HIVEP2	1.061793e-19
MRPS16	9.787519e-03	HBB	1.111605e-04
ZNF217	1.061793e-19	GAS6	6.139495e-04
FABP5P2	4.816888e-02	UBL4A	3.631612e-02
PSMC3	5.049009e-03	SFXN3	5.675179e-05
ALDH18A1	1.061793e-19	PSMA7	4.601227e-05
GGT3P	4.609702e-03	SAP18	1.099711e-02
AC004797.1	1.465821e-04	CTC-479C5.12	1.061793e-19
ZNF146	2.473938e-03	NR2F2	3.455250e-02
SERP1	1.061793e-19	PSIP1	5.815886e-05
LYPLA2P1	2.400310e-04	PDLIM2	1.061793e-19
PSMA5	4.064204e-03	SLK	8.583811e-03
RAB11A	2.494924e-03	RAB32	2.700997e-04
RPS6KC1	6.792819e-05	RNF11	1.548765e-04
GLUD1	1.061793e-19	SLC9A6	1.970245e-04
COMT	2.683884e-04	PNPLA2	8.353034e-05
ADSS	1.061793e-19	ARHGEF6	1.039755e-04
GCAT	2.660474e-03	NME7	1.657975e-02
AKR7A2	2.832045e-02	RCAN2	1.300954e-04
DEGS1	1.061793e-19	AIF1	3.220138e-02
TM7SF2	1.061793e-19	PIN1	2.396614e-02
SERBP1	2.658291e-03	CD248	4.476584e-05
EDEM1	1.061793e-19	TRIP10	1.061793e-19
TMEM164	1.061793e-19	HYAL2	2.940927e-02
USP10	8.339845e-03	STAT5A	1.061793e-19
AHCYL1	4.179728e-05	SOBP	2.629415e-03
SUCLG2P2	4.366863e-04	ZDHHC14	5.524251e-04
TKT	1.153436e-03	TOE1	1.141553e-05
TXN2	1.485254e-05	HARS2	1.976527e-02
ZNF91	1.061793e-19	CIC	4.266512e-03
FBP1	1.111605e-04	ZNF337	5.709165e-03
ALDH3A2	6.730463e-04	G0S2	1.061793e-19
PHF2	4.146341e-04	HEY1	2.332815e-04
UBE2L3	4.601227e-05	DTX4	3.559955e-03
COLEC12	1.485254e-05	ANXA11	5.574700e-03
CANT1	1.061793e-19	IL32	7.428751e-03
UBE2N	1.061793e-19	ZNF259	1.050499e-03
PPP4C	1.798561e-05	OPTN	3.636364e-04
RANBP2	1.141553e-05	EFNA5	9.585990e-04
HDAC3	1.061793e-19	RNF115	1.619082e-02
NIF3L1	3.127622e-02	FOXC1	4.153614e-04
ABHD10	7.919659e-04	TCF4	1.061793e-19
POLD2	2.441315e-05	NOC3L	8.392197e-03
BIK	1.061793e-19	PGS1	4.933693e-04
CLDN4	3.389831e-04	ELF1	1.229233e-03
PAIP1	1.061793e-19	APOL2	1.061793e-19
FOLH1B	1.061793e-19	POGLUT1	1.539454e-03
DHPS	1.061793e-19	NDNF	1.985309e-05
PCCB	1.061793e-19	BTG3	1.061793e-19
CDC37	2.559883e-05	RALBP1	3.471590e-03
WASF2	2.599788e-02	GBP2	1.061793e-19
ATRIP	1.753060e-03	PAM16	1.291274e-03
CYB561D2	9.901488e-04	RAI14	3.158281e-04
SLC22A5	6.531676e-03	GSDMD	1.061793e-19
RGPD4	1.798561e-05	SRD5A2	2.048262e-02
CNDP2	1.141553e-05	CD14	4.710145e-04
THUMPD1	4.568239e-04	CX3CL1	1.694974e-02
PTPN18	1.061793e-19	PHF21A	1.981302e-02
HOXA10	4.805547e-02	C7	2.911208e-05
ZNF552	9.994653e-03	IRS1	3.045998e-04
TOMM70A	6.458871e-03	FAM47E	5.675179e-05
CLNS1A	2.298610e-02	PRAF2	1.245569e-03
GNB1	1.061793e-19	PRCP	6.517947e-03
NEO1	1.061793e-19	PTENP1	7.635441e-03
APOO	4.361105e-03	SETD3	1.061793e-19
IDH2	4.055633e-04	NDUFB1	1.128577e-02
VPS72	1.260279e-03	PCK2	3.229006e-02
KLF4	4.601227e-05	WDTC1	6.792819e-05
PRRC1	5.453673e-03	MVP	2.574003e-06
KLHL9	1.061793e-19	MUTYH	2.939974e-03
NAAA	1.061793e-19	BMP4	1.599878e-02
ACLY	1.061793e-19	LARGE	2.361851e-02
SCAMP2	1.953962e-03	ACTA2	6.353830e-04
LRBA	9.515040e-05	CD3D	6.843225e-03
TOR1B	1.932624e-03	GABARAPL3	6.146341e-04
ZNF212	1.051646e-03	RP11-15J10.1	3.439827e-03
TOMM34	8.085106e-03	NAP1L4	1.061793e-19
ACY1	1.061793e-19	POP4	1.566833e-04
ATP8B1	2.559883e-05	RAB22A	6.914811e-03
CECR5	2.075848e-04	CAV2	1.061793e-19
RCN2	2.401973e-03	TMEM59	2.388505e-03
UBR7	1.411732e-03	MRPL2	4.441375e-03
HIST1H2BF	1.264928e-03	STX2	5.089059e-05
UBE2Q1	4.548052e-04	SNRNP35	1.061793e-19
NECAP1	2.295152e-03	SPTAN1	2.228340e-02
RALGAPA1P	1.061793e-19	CCDC101	1.562096e-02
UBE2J1	1.061793e-19	MAK16	1.188380e-04
CLDN7	1.985309e-05	GTPBP8	2.898515e-03
CKAP5	1.141553e-05	CRABP2	3.639246e-03
RP1-40G4P.1	4.884919e-02	UBN1	3.145280e-02
RBM3	1.061793e-19	SLA	1.457967e-02
PPIH	3.619063e-02	SMG5	1.002338e-02
MRPL23	3.338475e-02	RAB21	4.706816e-04
GFPT1	1.061793e-19	COMMD8	1.900006e-02
TRIM26	2.574003e-06	C1QB	1.061793e-19
FSTL1	5.651024e-04	KCTD2	4.966667e-02
STAMBP	1.576341e-03	TOPORS-AS1	1.691609e-02
SFPQ	2.071504e-03	SGTA	1.944100e-02
GPR89B	1.141553e-05	LRCH4	1.621325e-04
RNF10	3.272053e-03	SELP	2.055800e-04
VPS39	4.853568e-02	ITPKC	2.478239e-02
BCAT2	5.046682e-06	SNRPA1	4.506385e-03
NOTCH2	1.061793e-19	SYNPO	2.574003e-06
RP11-435I10.4	7.940289e-05	DNAJC15	9.557707e-03
SRM	1.479776e-02	GPRC5C	7.075232e-03
HNRNPK	1.188380e-04	SMARCD3	1.061793e-19
AK4P1	2.441315e-05	MAP2K5	1.494029e-03
ELOVL1	1.050864e-03	LAPTM4B	1.260020e-02
ERMP1	2.559883e-05	CDR2	2.095488e-03
TUFT1	1.061793e-19	TRIM38	6.439150e-04
LBX2	1.132079e-02	ZNF574	1.437762e-03
NUP153	3.104288e-03	LGALS3	2.104757e-03
KIAA0196	3.005063e-03	RBMS1P1	1.395437e-02
DKC1	5.995931e-03	RP11-542C16.2	9.718173e-06
EGR1	9.883253e-04	SNAP29	1.969039e-02
PRR15L	1.798561e-05	MGST2	4.550432e-02
NAPA	1.061793e-19	TIMP2	1.061793e-19
TRAPPC6A	1.061793e-19	NOP14	4.349734e-03
RNPS1	2.756714e-02	RPRM	1.272519e-03
CTNND1	2.574003e-06	ISLR	1.384659e-03
PABPN1	1.061793e-19	C1QTNF1	1.061793e-19
CHPF	4.055633e-04	COPZ2	1.106870e-03
GTF2H3	8.537215e-04	AEN	5.066577e-03
PCID2	1.661867e-02	TUSC2	3.338475e-02
TBC1D4	1.061793e-19	NR1H3	3.103036e-02
CD46	1.061793e-19	RP11-661A12.7	1.735684e-04
SMAP1	1.061793e-19	DERA	1.061793e-19
ACAD8	1.061793e-19	ZNF263	4.759476e-05
REXO2	8.739033e-03	RP11-79D8.2	5.111360e-03
AZIN1	1.354796e-02	BNIP2	7.601971e-04
ESRP2	1.061793e-19	CTD-2527I21.4	1.404853e-04
CTD-2270L9.5	2.193939e-03	NTAN1	3.389831e-04
SRSF8	8.635579e-05	RUSC2	1.061793e-19
ARF6	1.061793e-19	LDB2	1.061793e-19
AC020663.1	1.061793e-19	NECAP2	1.428768e-02
CAPRIN1	1.061793e-19	USP1	8.091385e-05
ITFG1	2.100038e-05	MPHOSPH6	2.226563e-04
TSTA3	7.309110e-04	LRRC32	7.252794e-04
MTHFD1	1.627132e-02	HIST1H4C	1.485254e-05
SLC50A1	4.828483e-02	SART1	1.485254e-05
B4GALT3	2.827757e-03	RNF121	2.541050e-02
PCYOX1L	1.061793e-19	HOXD9	3.259869e-03
ACAT2	1.800921e-02	GNG11	1.061793e-19
PRSS8	1.061793e-19	SLC29A3	1.576341e-03
PPP2CA	3.014184e-05	ELK3	1.680319e-05
PRRC2A	8.984095e-03	NMI	1.347091e-04
WASF3	1.061793e-19	GNAZ	2.100038e-05
ZFAND1	1.111605e-04	ARHGAP5	1.308846e-03
GADD45G	1.484103e-02	HSD11B1	1.061793e-19
PPM1G	9.063916e-05	FOLR2	2.441315e-05
CD320	1.431589e-02	ID4	1.743285e-03
EIF4A2	1.111605e-04	SLC35A5	1.385816e-02
LARS	1.293300e-02	APOBEC3C	8.220025e-03
COG5	1.061793e-19	ZNF408	2.004227e-02
ABCE1	3.014184e-05	TNPO1	2.348213e-03
PSMD3	1.141553e-05	PLN	1.094617e-04
U2SURP	1.376971e-02	NNMT	7.451565e-06
TMCO1	5.126491e-04	PPIG	2.806887e-03
EIF2S1	3.432692e-03	DRAM1	1.061793e-19
RBM47	5.822582e-03	LDB3	2.883637e-03
GSTZ1	1.297017e-05	HILPDA	4.127790e-02
SEMA4A	1.061793e-19	SCRG1	1.061793e-19
STXBP2	4.755450e-04	ITIH5	4.861550e-03
TIMM23B	6.353830e-04	CEACAM1	6.458871e-03
UBBP1	1.526924e-02	KBTBD2	1.203118e-02
HOXB13	1.061793e-19	CSNK1G2	1.262033e-02
BUB3	1.061793e-19	R3HCC1	2.152361e-03
SERTAD3	1.776700e-03	SEPT7	5.662925e-03
RP11-454H13.6	1.798561e-05	DYNLT1	1.061793e-19
EEF1E1	9.819132e-03	MYO9A	1.894136e-02
RPS6KA3	1.414680e-03	KRT14	2.273326e-02
CLPTM1	1.061793e-19	RLF	1.061793e-19
ENTPD5	1.061793e-19	BACE1	1.297017e-05
KDELR1	1.061793e-19	COL18A1	1.061793e-19
WBP11	1.061793e-19	IFI27	1.310295e-04
RBM15B	1.061793e-19	CUTC	6.512425e-04
BET1	2.849489e-03	GPKOW	1.574304e-03
PLD3	1.673760e-02	MRPS10	3.882986e-02
ACSL3	1.061793e-19	PLA2G16	9.896962e-03
PTCD3	3.672285e-02	SLC43A3	1.061793e-19
N4BP2L2	4.814771e-02	REXO4	1.723430e-04
COQ4	2.168234e-04	TPST2	1.699561e-04
HPN	1.061793e-19	TMEM51	1.061793e-19
PPP2R2A	7.052312e-03	OSR2	1.356438e-02
PGAP2	1.061793e-19	VIPR2	3.512469e-05
ACACA	2.100038e-05	CGRRF1	7.833733e-05
SCARB2	1.061793e-19	TSSC4	4.548052e-04
APPL2	1.061793e-19	SUZ12P	3.478690e-02
TMEM168	1.061793e-19	STAB1	1.798561e-05
HN1L	1.061793e-19	PHF1	3.732286e-02
ALG6	3.350970e-05	PIK3CD	1.833378e-03
BECN1	4.179728e-05	LMO2	1.061793e-19
PCNA	2.521595e-02	FAM69A	1.695605e-03
KPNB1	1.367521e-04	CRIM1	1.025794e-03
RPP14	2.911208e-05	DNAJB6	2.058720e-03
ZFAND3	2.624409e-02	GDPD5	4.559689e-02
YES1	2.033263e-02	VCAM1	1.061793e-19
TTC17	1.061793e-19	URM1	2.701743e-02
SUOX	1.061793e-19	CSNK2A2	1.125426e-04
PYCR1	1.061793e-19	HDAC11	7.851806e-03
THBS4	2.742464e-02	IGHM	2.797568e-02
TMEM30A	1.069461e-03	CLTB	2.873563e-04
WDR73	4.148126e-02	ATG3	2.561566e-02
PEX19	2.348213e-03	RBBP8	5.046682e-06
DOLPP1	1.141553e-05	EXOSC8	6.792819e-05
ZNF862	3.267183e-03	RP11-458I7.4	1.061793e-19
RABEP2	5.967549e-04	UBE2D2	1.061793e-19
SLC2A4RG	2.109771e-03	HOXB2	1.873720e-03
GOT1	1.257244e-02	THAP7	1.141553e-05
GDE1	1.061793e-19	FBXL7	3.350970e-05
GOLM1	1.061793e-19	SRF	3.385134e-04
SLBP	7.940289e-05	RAI2	2.168234e-04
UBE2A	2.168234e-04	F8	6.261328e-05
TBX3	3.848785e-02	SSH3	6.018155e-03
PMPCA	1.404853e-04	IGFBP5	2.662609e-04
PNPO	3.458093e-03	TTC27	2.044144e-02
RBBP4	1.061793e-19	JAM2	1.061793e-19
TM2D1	4.514256e-02	FAHD2CP	4.049619e-02
HSPD1	9.664059e-05	SAP30BP	1.061793e-19
TNFSF10	6.277982e-03	LTBP1	2.892654e-02
SASH1	2.005692e-02	CFH	1.061793e-19
PBX1	4.661415e-02	HDAC2	1.475607e-03
RP11-700P18.1	9.718173e-06	SULT1A2	1.141553e-05
DDAH1	1.141553e-05	AKAP10	4.849208e-02
KAT5	3.470975e-04	BBX	1.208236e-02
RAB4A	1.814243e-04	TMUB2	2.056042e-02
TRIM37	4.359862e-04	APOL3	7.935517e-04
HNRNPL	4.955248e-02	RNPEPL1	2.400310e-04
LRRC8D	3.074116e-02	ANXA8L1	2.198582e-03
APH1B	1.141553e-05	ADCY3	1.705268e-02
RP11-552M11.4	1.061793e-19	TMEM176B	2.559883e-05
RP11-111F16.2	4.601227e-05	PUS3	4.617817e-02
MTMR4	5.226775e-05	UCHL1	2.441315e-05
PERP	9.515040e-05	QSOX1	1.479776e-02
CNOT8	2.574003e-06	SSSCA1	1.317003e-02
EZR	1.926557e-03	PLSCR1	1.812724e-02
AC098614.2	8.256484e-03	SCML2	4.601227e-05
HNRNPUL1	4.446743e-04	ALDOC	4.219837e-02
COBL	1.895373e-03	IER5	1.175733e-03
FBXO42	2.505496e-03	KIAA1033	1.856846e-02
DHRS7B	1.734537e-02	IL10RA	4.684582e-03
DTX2P1	8.050275e-04	CCDC90A	1.509254e-02
BSDC1	2.100038e-05	TSR3	7.693483e-03
APIP	2.454494e-02	SCAF11	2.100038e-05
BCKDK	9.300695e-03	IQCB1	2.594693e-02
ARL1	1.613699e-03	PDE4A	1.061793e-19
ZNF207	1.061793e-19	RGS19	1.239428e-04
DHTKD1	1.061793e-19	PLEKHF1	2.722117e-04
DCAF6	2.700997e-04	RBP1	2.911208e-05
AC005280.1	2.142195e-02	E2F4	1.798561e-05
BEX4	1.288175e-04	GOLGA8A	1.138628e-02
GYS1	1.548085e-02	FADD	4.319862e-02
ASAP3	1.105339e-02	REV3L	4.179728e-05
SF3B4	1.061793e-19	RANBP6	1.027852e-03
OXSM	2.666278e-02	ENAH	1.875348e-02
KIAA1598	1.061793e-19	TGFBR3	1.061793e-19
VRK3	1.061793e-19	SLC22A17	1.061793e-19
RPS6KA1	1.798561e-05	HDAC7	1.061793e-19
ACP1	1.752679e-03	DCN	9.063916e-05
RPIA	4.058140e-03	BIN1	1.061793e-19
ASMTL	1.966790e-02	OSBPL8	4.819840e-03
OGT	1.061793e-19	ICAM2	1.061793e-19
RBL2	4.279425e-03	CHRNB2	4.132997e-02
PCTP	1.297017e-05	DYSF	2.591463e-04
TMEM251	2.455328e-04	DKK3	4.359862e-04
NARS2	2.818159e-03	NSL1	3.377044e-02
MIA3	1.052632e-04	CREM	1.373722e-02
CRK	1.061793e-19	CHST12	3.838290e-02
STAU1	1.985309e-05	ARID5A	1.061793e-19
RAB1A	1.061793e-19	NINL	4.120591e-02
MAN1C1	1.274029e-02	SH3BGR	8.482564e-05
LYPLA1	1.061793e-19	TRANK1	3.130087e-02
TMEM87A	1.680319e-05	KANK2	3.664740e-02
ROGDI	1.094617e-04	ARHGEF10L	1.061793e-19
FNBP1L	9.515040e-05	B3GALT4	8.866721e-03
PSMD11	8.482564e-05	PRDM4	6.973545e-04
TMEM184C	1.057364e-02	CTTN	6.768675e-04
AP1G2	5.651024e-04	HLA-F	6.806839e-04
SNX4	1.061793e-19	PKD2	1.237443e-02
SLC36A1	1.599780e-02	GMFG	1.061793e-19
FAN1	2.100038e-05	C3AR1	6.196512e-04
MATR3	9.400407e-04	MTF1	2.948513e-02
ALDH4A1	7.398066e-04	TPM2	1.061793e-19
TTC31	1.169686e-02	FNDC4	3.463660e-03
PPP6C	1.061793e-19	UVRAG	7.642192e-03
ESRP1	1.061793e-19	AL590369.1	6.730463e-04
TRPV6	4.106934e-03	CDC37L1	1.633862e-03
PDXDC1	1.061793e-19	TPST1	1.061793e-19
JHDM1D	1.268215e-02	KIT	1.061793e-19
SLC39A7	1.046799e-03	WDR60	1.476170e-04
RPL31	3.562150e-02	HNRNPUL2	5.150769e-03
F11R	5.614383e-04	GNL1	1.310295e-04
THTPA	1.141553e-05	SPEG	5.749397e-04
DNAJA2	7.550201e-05	PLK1S1	1.061793e-19
HIST1H2BE	2.700421e-02	GPRC5B	7.725232e-04
LPXN	3.290237e-02	AMIGO2	1.061793e-19
TPD52	1.061793e-19	RNF122	1.061793e-19
COX16	1.061793e-19	PCGF2	2.715360e-02
LPPR2	2.877668e-03	CCDC85B	1.569169e-03
SEC23B	3.014184e-05	ARHGEF2	7.150401e-04
RBM4B	2.145019e-04	TRAF3IP2	1.061793e-19
SYT17	3.014184e-05	TDRD7	1.061793e-19
RFC1	1.111605e-04	IGF1	1.792261e-04
OSBP	1.061793e-19	ITM2A	1.556204e-04
RPRD2	3.158281e-04	MDC1	1.062442e-02
STK25	4.038009e-02	REEP4	3.893202e-04
AKIRIN1	2.075848e-04	CCDC130	1.024876e-03
CRNKL1	1.677634e-02	SRI	5.281846e-04
ATP13A1	2.822778e-02	AC005943.5	9.884364e-04
ZBED1	1.485254e-05	GPR153	1.061793e-19
SEPT2	4.713730e-02	SGCE	1.061793e-19
NDUFA10	2.559883e-05	IFI44	2.821429e-02
ADNP2	4.058140e-03	MICA	1.061793e-19
SLC44A4	1.061793e-19	ECHDC1	6.354683e-03
GBF1	1.058707e-02	RAB11FIP2	2.396944e-02
GNMT	1.706435e-03	CLEC2B	1.061793e-19
TMEM189-UBE2V1	3.373504e-03	CHPT1	3.328492e-04
CNNM3	1.005807e-02	TNXA	1.061793e-19
MRPS18B	2.411348e-04	SRPX	1.061793e-19
YWHAZ	7.253385e-05	RNF7	2.877668e-03
LSR	1.367521e-04	KIAA1551	1.061793e-19
HMGXB4	1.061793e-19	CALCOCO2	3.776054e-02
PMPCB	1.051646e-03	TCF7L1	5.281846e-04
SYNGR2	1.061793e-19	GPM6B	1.061793e-19
DSG2	1.735684e-04	FCGBP	1.985309e-05
MRPS2	6.214090e-03	RARRES1	2.559883e-05
BBS4	1.061793e-19	KLF7	6.373342e-04
RNF123	3.014184e-05	CLDN11	1.061793e-19
CLP1	1.281374e-02	TCEAL2	1.061793e-19
KLHDC3	1.061793e-19	PRKCA	4.601227e-05
DNAJC9	1.610239e-04	PENK	2.626542e-03
PLA1A	2.145034e-03	AC012065.7	4.146673e-02
HDLBP	1.680319e-05	ADAM19	3.798266e-03
FAM108A7P	6.588998e-03	DLK2	3.962438e-02
SLC25A46	2.243077e-02	MFSD1	3.051557e-04
COMMD10	1.325005e-03	GAB2	9.705793e-04
RETSAT	5.188154e-04	SLC25A12	1.061793e-19
SORBS2	3.395091e-03	VPS26A	1.874629e-02
UBL3	8.020683e-03	NOD1	6.560360e-03
PION	4.758119e-03	RP11-255N24.4	3.450755e-04
STAT3	2.906523e-02	SPOCK2	2.059067e-02
CDK19	2.325572e-02	PARP6	4.809610e-03
DNAJC11	1.299306e-03	SELPLG	8.867653e-04
FAM117A	2.198582e-03	ABTB2	5.744432e-03
ATP6V0D1	1.626615e-02	RP11-738E22.2	1.160008e-02
BCAM	1.061793e-19	LUC7L3	4.671228e-03
MPDU1	1.061793e-19	KLHL2	1.141553e-05
WDR11	5.622658e-03	KLHL3	4.525109e-02
SZRD1	9.718173e-06	IFIT1	3.187219e-02
HP1BP3	3.977436e-02	SAMD4A	3.441701e-02
ERAL1	2.756714e-02	MKRN2	4.660733e-03
AP2B1	2.742138e-04	GBP1P1	1.792261e-04
FARP1	3.962950e-04	AC063976.6	1.061793e-19
FAM115B	1.061793e-19	CHMP6	2.857849e-03
FZD5	1.371773e-03	IFIT3	1.399045e-02
MAN1B1	1.061793e-19	AK1	1.061793e-19
SAP130	3.283378e-03	GSK3A	6.227463e-03
TIA1	3.719498e-04	FSTL3	1.061793e-19
TM9SF1	1.393581e-03	SLC2A8	3.848813e-03
USP21	2.877668e-03	HEPH	1.798561e-05
LIMCH1	6.552007e-05	S100A2	9.515040e-05
SETD5	1.189282e-02	WDR43	3.732286e-02
KIAA0182	1.061793e-19	PHLDA3	9.515040e-05
TXLNA	1.061793e-19	PADI2	2.130236e-02
AIFM1	1.061793e-19	TMEM45A	1.061793e-19
TSPAN31	1.061793e-19	CCL5	5.186676e-03
KPNA1	1.992073e-02	MTERFD1	1.836862e-03
SPINT1	1.061793e-19	DYNC1I1	4.246211e-04
RNF103	1.052632e-04	ST6GALNAC2	1.798561e-05
DRG2	5.938760e-04	KCNJ8	1.061793e-19
TSPAN3	1.758716e-02	PRRC2C	2.801099e-02
PGRMC2	3.928546e-02	BCORL1	2.067494e-04
SSBP3	1.037207e-02	MTR	3.350970e-05
HOOK2	4.086114e-02	XRCC1	4.058799e-02
ISOC1	1.141553e-05	FBLN2	2.841584e-03
AC012615.1	1.061793e-19	COL6A1	4.892038e-04
KIAA1324	4.957380e-04	PTCD1	3.196635e-03
GPS1	1.439458e-04	SMAGP	3.097884e-02
TMEM135	1.061793e-19	RCE1	9.452736e-04
PIGCP1	7.610972e-04	SPG20	1.695161e-03
CPNE3	2.559883e-05	TRIM21	4.036032e-03
RAD21	3.237191e-04	PLVAP	2.566035e-02
LDLRAP1	1.050966e-02	FADS1	1.837087e-02
AC016292.3	1.061793e-19	GGNBP2	1.378845e-02
AACS	6.947811e-05	SYF2	1.068792e-03
VPS54	5.576654e-03	FAM50B	1.544570e-02
MAP2K4	1.061793e-19	DEF8	1.061793e-19
CASD1	1.061793e-19	CLDN5	1.061793e-19
ABI1	2.441315e-05	ARHGEF1	7.804522e-04
CLOCK	1.361654e-02	MLYCD	1.744200e-02
MRPL4	4.140573e-02	TWF2	1.061793e-19
SHROOM2	4.805415e-04	FLT1	1.061793e-19
RP11-77H9.2	3.015696e-04	RAMP3	5.675179e-05
SLC43A1	1.061793e-19	ZNF232	1.648022e-03
ABCF3	3.015018e-03	TPBG	3.684211e-05
COL9A2	2.591463e-04	PLSCR4	8.932769e-05
BMPR1A	3.448347e-02	ALOX5AP	3.503622e-02
TTC39A	3.267199e-03	SEC14L1	1.061793e-19
TBCC	1.061793e-19	GRB10	2.877668e-03
RAB7A	1.061793e-19	HERC5	2.916356e-04
G6PC3	9.718173e-06	FEZ1	1.061793e-19
RP3-437C15.1	2.591463e-04	ARHGAP10	1.061793e-19
AR	1.061793e-19	CTSZ	1.020109e-02
ALG3	2.742138e-04	HIF1AN	1.798561e-05
MLST8	2.089947e-04	MAP1B	1.061793e-19
SSR1	3.423900e-03	FAM3A	1.297017e-05
SLC25A11	1.061793e-19	UBOX5	9.272265e-04
G3BP1	1.061793e-19	RGN	9.335221e-03
AC016732.2	1.344242e-02	LSP1	1.157241e-02
NCL	3.219422e-03	KATNA1	1.061793e-19
ZNF665	1.860569e-03	KPNA3	1.094617e-04
DOLK	4.179728e-05	MIIP	1.852603e-04
CCL4	1.232953e-02	WNT2	5.155585e-03
SNRNP40	2.433579e-03	CD53	4.688243e-02
SPG11	3.541070e-03	PANK4	1.592096e-02
RIOK3	4.476584e-05	IL6	6.361351e-03
AP1M2	1.061793e-19	OBFC1	1.203730e-03
PUS7	3.802883e-03	SIRPA	1.061793e-19
ABHD14A	2.694075e-03	KCNH2	4.620070e-03
OR7E12P	9.720117e-04	PYCARD	1.061793e-19
DNM1L	2.063785e-03	ANGPTL4	1.061793e-19
NEAT1	1.024876e-03	SECTM1	1.061793e-19
RMI1	1.061793e-19	FOSL2	6.477541e-03
TMEM80	6.792819e-05	CIDEB	1.563899e-02
POM121B	1.061793e-19	DSE	1.061793e-19
NRBP1	1.804938e-02	PAK3	2.700997e-04
PTPRCAP	2.180621e-03	SMG6	3.196299e-02
RAB5C	4.710145e-04	GPC1	6.593994e-04
YTHDF3	4.105910e-02	SFT2D2	1.193565e-02
RHBDF1	1.680319e-05	STX7	1.061793e-19
PIGH	2.591130e-02	ZNF14	4.144857e-02
FAM111A	1.061793e-19	FST	5.675179e-05
HEATR2	1.802168e-04	ARHGEF40	2.100038e-05
PGC	9.919058e-03	PLCB3	1.208608e-02
PART1	1.061793e-19	CD55	5.801861e-04
RFNG	1.376971e-02	THY1	5.533201e-03
PAIP2B	1.141553e-05	TBC1D1	2.574003e-06
UBR5	2.559883e-05	PTPLA	1.336207e-04
TNKS2	1.061793e-19	PRRX2	1.061793e-19
DPP3	8.220025e-03	RBM38	3.490623e-02
GMPPA	3.506717e-02	MAST3	2.270070e-03
MRPL12	1.094617e-04	PLCG2	4.233148e-03
OVGP1	2.061380e-02	CCDC91	1.224784e-03
TFG	1.061793e-19	TMOD1	1.061793e-19
YWHAE	1.061793e-19	EGFL7	1.061793e-19
SLC11A2	4.174810e-03	CDKN2C	1.094617e-04
DNAJC10	1.061793e-19	STX8	5.700451e-04
SGSH	1.927483e-04	TAZ	1.614170e-03
BAP1	1.061793e-19	KHDRBS1	1.221319e-02
CLDN3	1.061793e-19	DACT1	9.083486e-04
RWDD2A	2.100038e-05	TLE2	1.744352e-02
ATP11B	2.738226e-05	TMEM140	1.061793e-19
TMEM8A	4.494897e-04	FAM172A	2.518781e-03
PPP2R2D	1.406513e-03	MID1	3.928292e-03
INTS5	2.313625e-03	ATAD3A	1.957273e-02
MARCH7	1.061793e-19	RAB3A	2.442124e-02
SREBF1	1.061793e-19	COL5A3	1.485254e-05
CTNNB1	9.883253e-04	GFPT2	2.612204e-03
MYO6	2.141433e-02	JAK3	1.970245e-04
NCBP2	6.308058e-04	KIAA0040	1.061793e-19
PLA2G7	3.389831e-04	AHNAK2	1.239428e-04
ERBB3	1.061793e-19	IFIT5	1.877364e-04
CDC5L	1.336207e-04	GLTPD1	2.313332e-02
SAR1B	5.226775e-05	NPC1	2.750914e-03
WWP1	3.470975e-04	CDKN1C	1.061793e-19
PNKP	9.515040e-05	WWTR1	1.061793e-19
PCNT	2.196516e-02	OBSL1	6.792819e-05
TFB2M	1.313993e-03	SLC7A7	1.061793e-19
SUPT6H	2.035886e-02	NFATC1	3.297119e-03
HELZ	1.512778e-02	LARP7	1.485254e-05
KDM5C	2.251725e-04	TBC1D19	1.572569e-02
CLINT1	1.061793e-19	TCN2	5.046682e-06
STAM	3.157387e-02	IL11RA	1.301757e-02
SMG8	1.556204e-04	TSPAN7	1.792261e-04
KIF3B	1.668029e-03	GABRE	2.397243e-03
SMARCA2	3.687893e-04	PGF	1.061793e-19
CHST10	4.047838e-02	SLC35C1	1.798561e-05
UBA5	3.902210e-04	SOX15	1.061793e-19
CDCA4	1.575273e-03	CEND1	9.587366e-03
SPTLC1	1.141553e-05	ISYNA1	1.297017e-05
MCM2	1.061793e-19	CPVL	8.571819e-03
APTX	9.896962e-03	STARD5	3.199497e-02
SEZ6L2	5.046682e-06	JMJD6	1.061793e-19
FAM162A	1.061793e-19	AHNAK	2.168234e-04
RP11-164O23.5	1.792261e-04	FAIM2	3.060405e-02
BTBD2	4.459273e-03	MRC1L1	3.180428e-04
PDAP1	2.264487e-02	NKRF	2.152306e-03
NAGA	7.046833e-03	TBL3	1.061793e-19
IRF2BP1	1.111605e-04	GNA12	5.911867e-04
FAF1	5.650514e-03	KLF5	2.606445e-02
LEPROTL1	1.915668e-03	HSD17B7P2	1.665816e-02
DVL3	1.041700e-02	RRAGC	3.684211e-05
PIK3R4	1.058532e-02	SCARA3	2.574003e-06
NCALD	3.374307e-04	ARHGAP25	1.061793e-19
HMOX2	1.798561e-05	NAV2	1.485254e-05
BCL2L2	3.446979e-03	IQGAP1	4.577162e-02
ACTR3	4.811358e-02	AATK	1.669215e-02
ENO1	1.061793e-19	SF3A2	2.667776e-02
WDR6	1.398819e-02	TRAF6	1.729513e-02
LSM4	4.476584e-05	MLLT11	2.020291e-02
RAP1GAP2	5.109326e-04	BRPF1	1.659125e-04
PTPLAD1	1.061793e-19	TAF1D	2.506048e-02
RNF144A	7.075232e-03	RP4-753P9.3	6.836170e-03
PMS2P3	1.511335e-04	EMID1	3.306686e-04
BAG5	3.498005e-02	KRT23	1.556204e-04
TUSC3	1.061793e-19	ZGPAT	1.186832e-03
ADCK3	4.488600e-02	CDC14B	1.061793e-19
EFNB2	3.911988e-03	DFNA5	2.100038e-05
TJP1	1.061793e-19	ESRRA	2.101487e-03
MORC4	1.150273e-02	EXOSC7	5.725904e-04
ASNA1	4.759476e-05	PCDH17	3.893202e-04
RP11-18A3.4	1.141553e-05	NID2	1.061793e-19
TSSC1	1.238720e-02	FBXW7	2.776810e-03
TXNDC5	5.544511e-04	KAT2B	2.849704e-02
SFTPA2	1.297017e-05	SCPEP1	4.966925e-04
AAAS	3.579541e-03	CYTH4	1.094617e-04
SLC17A5	1.061793e-19	NR3C2	1.176817e-04
SCRIB	2.386369e-02	TRAF3	1.045849e-02
LYPLA2	5.094565e-03	PLXND1	1.061793e-19
ULK1	1.812392e-02	RSBN1	8.034312e-03
ATP2C1	1.485254e-05	USP12	3.703548e-02
TM9SF4	1.061793e-19	DPY19L1	1.394224e-04
RP11-243J18.3	1.061793e-19	RAB3IL1	1.061793e-19
CLDN8	4.601227e-05	ZNF423	6.593994e-04
TBC1D9B	5.865385e-03	RGS3	1.061793e-19
QTRT1	6.411082e-04	CASP10	2.574003e-06
RNF130	3.523878e-03	SOD2	3.635027e-02
HMGCR	2.441315e-05	DOHH	2.911208e-05
CAB39L	7.253385e-05	SPATA2L	1.990956e-02
TMED2	1.061793e-19	NCKAP1L	1.414818e-02
ELL3	4.855122e-03	COL5A2	1.011101e-03
SEC23IP	1.061793e-19	PIM2	4.387012e-02
UBE2M	1.798561e-05	LAMB3	1.061793e-19
EPB41L4B	1.061793e-19	PTDSS2	1.340883e-02
RNF41	1.061793e-19	S100PBP	4.829703e-02
EIF2AK1	2.100038e-05	VSIG4	4.476584e-05
PRKCD	1.061793e-19	GPSM3	2.100038e-05
ABHD11	1.297017e-05	SIRT2	2.480905e-02
SEMA3C	1.985309e-05	AHR	1.061793e-19
RNF43	4.601227e-05	ENO2	1.039755e-04
SS18L1	1.061793e-19	HCP5	3.050716e-02
TERF1	2.506300e-02	TEAD4	1.141553e-05
LRIG1	1.061793e-19	IGF2	3.777410e-03
ZW10	1.379710e-02	TNS1	9.718173e-06
AC008738.1	5.392653e-05	MS4A6A	4.503864e-03
PRMT1	5.131884e-03	CCDC59	1.061793e-19
RTCA	8.867653e-04	SLC39A14	1.141553e-05
TRAC	1.847998e-02	EHBP1	4.580380e-03
PGM3	2.100038e-05	VILL	1.287711e-02
SLC12A2	7.940289e-05	PRF1	6.634650e-03
SEPT10	3.200712e-03	SP140L	1.127995e-03
PTPRN2	1.061793e-19	LAMA4	1.061793e-19
WDR55	5.714912e-03	AD000671.6	1.694560e-02
ZNF264	1.061793e-19	HSPA14	3.259769e-02
ENTPD6	1.061793e-19	ASPH	6.792819e-05
RBFOX2	1.419219e-02	REEP2	1.758252e-02
AC083899.3	2.415078e-02	FPR1	7.293244e-03
CCNG2	1.061793e-19	TEK	1.111605e-04
GJB1	1.061793e-19	SLC15A3	8.696333e-03
ZNF451	1.485254e-05	TTF1	7.610972e-04
SMYD3	1.751036e-02	ACBD4	1.576341e-03
CD24P2	1.239428e-04	CIR1	1.738709e-02
RANBP9	1.061793e-19	ARL4D	4.568239e-04
SSRP1	7.771072e-03	RAPGEF3	1.061793e-19
LANCL2	6.475823e-04	ATHL1	1.061793e-19
PIGN	2.100038e-05	VAMP5	1.061793e-19
UPK3A	2.436930e-02	ZNF143	9.883253e-04
MON1B	4.130308e-04	EOGT	1.061793e-19
EIF3B	6.210105e-04	TLR5	1.500743e-02
PTP4A3	2.882481e-02	CNTNAP1	1.597546e-03
ZNF350	5.057626e-04	TULP3	3.799121e-02
PAICSP4	1.141553e-05	CENPT	7.729388e-03
ARID1A	1.798561e-05	NFKBIE	7.935517e-04
CTD-3074O7.11	1.061793e-19	ECE1	1.448668e-03
METTL21B	1.061793e-19	GAL3ST4	2.254649e-03
CNOT6	1.061793e-19	DAXX	1.832976e-03
ERP44	2.742138e-04	BTN2A1	1.367521e-04
MOGS	2.478393e-03	LGI2	3.387097e-03
EIF3J	1.061793e-19	EPN1	2.574003e-06
SREK1	2.908674e-03	FLRT2	2.441315e-05
EVL	1.998765e-03	KLHL25	5.046682e-06
MAOA	2.697060e-02	ISG20	2.199193e-02
CACFD1	1.387442e-02	DCUN1D1	3.541070e-03
CADM1	2.441315e-05	CXCR7	1.141553e-05
TRIM27	1.061793e-19	FXC1	1.255034e-02
RP1-37E16.12	1.061793e-19	DOK4	1.061793e-19
ARAF	1.584204e-03	ACADS	1.061793e-19
ANKRA2	5.387803e-03	RBPMS	1.115993e-03
ARFGAP2	2.145034e-03	MAPK7	1.845701e-03
DND1	3.496980e-02	RP11-613M10.9	4.110282e-03
UXS1	1.061793e-19	IFI16	1.061793e-19
ARHGAP12	7.393121e-05	LDB1	3.389831e-04
NIPAL2	2.574003e-06	HTATIP2	4.637379e-02
CD24P4	1.011494e-04	TPI1	1.500491e-04
PI4KB	1.111605e-04	GADD45GIP1	3.892251e-02
PPM1A	1.869375e-03	EFS	1.617379e-03
WDR77	1.061793e-19	PYGL	4.924435e-05
TP53I3	3.882986e-02	CCDC9	5.815886e-05
BAIAP2	1.111605e-04	A4GALT	1.061793e-19
TRIB3	5.391047e-03	NFKBIB	1.592577e-04
R3HDM4	1.061793e-19	CFHR1	1.061793e-19
OCRL	1.061793e-19	SLC1A3	1.061793e-19
PAFAH1B3	4.765131e-04	KCTD17	1.061793e-19
UBE2G1	1.061793e-19	BTN2A2	5.226775e-05
ANP32A	1.061793e-19	TAF1C	1.096749e-03
SLC25A32	1.222975e-02	SCD5	2.427664e-02
NUCB1	1.061793e-19	DST	1.879370e-02
MALT1	2.133971e-02	ANK2	2.100038e-05
YRDC	1.072447e-03	TAPBPL	4.939777e-02
SYNCRIP	3.283366e-03	GCH1	9.012245e-03
IVD	1.061793e-19	LTB	4.231662e-03
PIGG	3.218727e-04	GGT5	7.379376e-04
VPS37B	8.607474e-03	CTSC	1.039755e-04
TCTN1	1.798561e-05	IQCJ-SCHIP1	1.061793e-19
KBTBD11	2.261880e-02	CBX5	3.105226e-02
GAPVD1	4.548993e-03	ILVBL	1.360395e-02
MAN2A1	1.633862e-03	SHB	9.718173e-06
N4BP1	2.481932e-02	AGT	3.209697e-03
LSM5	1.382619e-03	GBP1	5.291181e-04
DYNLRB1	2.225386e-03	PRKCDBP	2.559883e-05
FNBP4	2.961864e-02	METTL22	6.088280e-04
CKS2	1.281280e-02	RCN3	5.226775e-05
WEE1	1.097022e-02	DGKZ	1.404318e-02
JAG1	1.970245e-04	ASB6	6.713630e-04
DNASE2	2.145034e-03	APOBEC3G	1.061793e-19
IL10RB	6.216353e-03	EHD3	2.801099e-02
NECAB3	1.061793e-19	SNAP25	1.404742e-03
PTP4A1	8.933333e-04	PIP	1.184796e-02
TAF10	1.094617e-04	SVEP1	8.681307e-04
TCP1	1.061793e-19	RELN	3.506870e-02
SIRT7	4.967315e-02	ABLIM3	2.145019e-04
CAMK1	1.967648e-03	SELE	2.850057e-02
ROCK1	1.505914e-02	IGF2BP2	2.559883e-05
PTPRF	1.061793e-19	SURF2	5.585228e-03
ZNF692	3.230765e-02	KCNAB2	1.061793e-19
SERHL	1.139327e-03	FOXO4	2.574003e-06
DDX18	6.983556e-03	AXL	1.050533e-02
ZNF24	1.061793e-19	SOCS5	1.077369e-02
FEM1C	2.145019e-04	PARD6A	3.585659e-02
RLN1	3.311710e-02	HIVEP3	4.919670e-03
EDEM2	3.133063e-04	CREBBP	1.485254e-05
ERI3	1.061793e-19	PNMAL1	6.927232e-04
PVRL2	7.451565e-06	PEX14	3.627693e-02
KCNN2	1.061793e-19	PRKAR1B	3.876517e-04
CHKA	1.061793e-19	SFI1	9.655589e-03
ZMYM3	6.552007e-05	DUSP7	2.960989e-02
P2RX4	1.061793e-19	FAM13B	1.094617e-04
TMEM106B	4.687150e-02	NOC4L	8.172885e-03
FZD6	8.353034e-05	SRPK3	1.011101e-03
WAC	9.328358e-05	ST3GAL4	2.574003e-06
CAAP1	1.141553e-05	CRIP1	1.297017e-05
MCAT	1.061793e-19	SNX11	1.728500e-02
PDSS2	2.758678e-03	CCK	2.790600e-02
GGTLC1	3.596523e-04	SLC7A5	8.154946e-03
PRKCH	3.014184e-05	SNPH	2.100038e-05
USP13	3.382048e-02	SYNGR1	1.061793e-19
STX5	1.188414e-03	DUX4L9	2.765785e-02
POLR2E	9.718173e-06	CD22	1.061793e-19
BLNK	5.257954e-03	ALDH1L1	3.062631e-02
MEN1	2.100038e-05	CAND2	1.061793e-19
NT5DC3	4.165308e-03	MEIS3P2	1.700048e-02
RTN1	2.772214e-02	ABCG2	8.353034e-05
TARS2	3.539558e-02	PDE2A	1.061793e-19
SMPD2	4.665917e-02	RP11-264B17.3	1.297017e-05
SAYSD1	6.709213e-05	MLH3	1.061793e-19
SMCR7L	1.061793e-19	DPH1	1.141553e-05
CASP9	2.665945e-02	GRK5	1.061793e-19
TOMM22	4.981883e-02	MTMR11	4.708808e-02
CREBL2	7.529986e-03	GNAI3	3.061994e-02
ENPP4	6.573995e-03	TF	6.730463e-04
FAM115A	6.792819e-05	PPP2R5C	4.602796e-04
MARCKS	8.338132e-03	SNCG	2.075848e-04
SMO	3.721288e-02	DPYD	2.874414e-03
CKMT1B	1.150634e-02	DNAJC8	6.261328e-05
TM4SF1	6.745558e-03	CD163	1.297017e-05
LRRC40	1.706876e-03	FGGY	3.158281e-04
ANAPC2	1.608127e-02	MEF2C	3.450755e-04
PPID	4.311142e-04	RBMX2	1.671203e-03
GMDS	1.061793e-19	XAF1	4.211994e-03
ZSCAN18	3.080303e-03	MAP4	1.297017e-05
RTF1	1.111605e-04	SLC2A5	5.815886e-05
FAM179B	1.114297e-02	GJC2	2.574003e-06
PAQR6	1.776700e-03	IL18BP	6.792819e-05
RP5-886K2.3	1.061793e-19	TBC1D22A	3.768047e-03
SDAD1	8.933333e-04	SLC16A3	9.198628e-05
PDCD4	2.100038e-05	ACSF2	1.061793e-19
XPNPEP1	4.430117e-03	NXPH3	6.730463e-04
TMEM134	8.256484e-03	IL15RA	1.061793e-19
RP11-762H8.2	1.025794e-03	OGN	1.446836e-02
AC159540.1	1.962479e-02	GFOD1	4.783628e-03
NIPSNAP1	1.061793e-19	AKR1C1	1.061793e-19
PLXNB1	6.214090e-03	MIA	1.061793e-19
ACOX1	1.141553e-05	MEGF6	1.644286e-02
PYGO2	1.798561e-05	MOK	2.808936e-02
KLF6	2.929665e-03	LIN7B	1.297017e-05
RP11-267N12.3	9.481797e-04	FYN	4.784473e-04
APEH	2.700997e-04	SEMA3B	1.061793e-19
REPIN1	1.680319e-05	DCHS1	6.552487e-03
POLR2J4	1.439458e-04	KLRC4-KLRK1	2.479713e-02
GCDH	3.893202e-04	SLC16A2	1.599854e-03
IMPAD1	1.610487e-03	PLEKHA1	1.371940e-03
CTBP1	1.061793e-19	RHOQP3	7.615369e-03
PRR5-ARHGAP8	2.856069e-04	SCGB1A1	1.558501e-03
CDC73	3.977850e-02	LMO4	8.922326e-03
DCAF11	1.061793e-19	SNAI2	1.061793e-19
TRIM62	1.134195e-02	MOB3B	1.792261e-04
UNG	1.610239e-04	DCUN1D2	3.259887e-03
PIGF	4.671715e-02	ACOX2	8.279002e-04
IARS	1.524689e-04	LSAMP	4.476584e-05
B3GAT1	1.141553e-05	BAZ1B	3.664740e-02
HGS	1.061793e-19	CNPY2	2.436195e-04
MANSC1	2.441315e-05	CILP	9.645447e-03
STRN4	2.876885e-02	WDR47	1.958754e-03
KIAA0556	1.875348e-02	CNIH4	7.315019e-04
CHMP1B	3.014184e-05	CXCR1	4.668667e-02
RP11-316E14.6	8.780836e-03	ERO1L	2.085167e-02
RP11-406A9.1	1.061793e-19	KB-1460A1.5	2.574003e-06
RP4-564F22.2	3.930360e-03	TECPR2	3.886926e-04
PHKA1	1.141553e-05	IL7R	4.381150e-03
KIAA0240	6.520123e-03	ELP4	4.311142e-04
DUSP1	6.792819e-05	IGHV3-30	2.045473e-02
HECTD4	1.061793e-19	STK38L	1.061793e-19
LARP1	1.061793e-19	LPP	2.412055e-02
CALU	1.061793e-19	IL16	1.111605e-04
SYBU	1.250598e-03	NFATC4	1.061793e-19
RPS6KA4	1.894391e-02	ALDH1B1	2.141814e-02
SLC25A15	1.061793e-19	RP11-94I2.1	9.486166e-04
RP11-181C21.4	9.730999e-03	SACS	4.340655e-03
LINC00339	2.169958e-02	CYP4F12	5.515031e-04
OVOL2	5.557029e-03	S100A8	1.061793e-19
ADCK2	4.015923e-04	MRPS31	4.524628e-04
ABCC1	1.061793e-19	GPR4	1.061793e-19
ISG20L2	1.061793e-19	REM1	6.792819e-05
ZKSCAN1	1.061793e-19	LGALS9	1.396156e-03
ALDH6A1	1.061793e-19	ABCC3	7.252794e-04
ANKRD12	5.689895e-03	SNED1	2.486034e-03
IFRD1	8.333333e-04	AKT3	1.141553e-05
FKBP15	2.868809e-02	NDE1	1.061793e-19
TFDP1	1.061793e-19	CSDC2	1.680319e-05
CERS4	5.283285e-03	SUZ12	4.479669e-04
MAPK9	1.974556e-03	STEAP3	6.372380e-03
DFFA	1.798561e-05	GIMAP5	1.062538e-04
ZNF611	3.358860e-02	SLC46A3	6.730463e-04
TMEM30B	5.871560e-03	GIMAP4	3.169359e-04
TRIM14	1.610239e-04	TSHZ2	1.297017e-05
ARIH1	1.061793e-19	UNC5B	6.023379e-03
EXOSC5	1.787284e-03	NNAT	3.257963e-04
EGR3	1.970245e-04	PCOLCE2	1.940178e-04
KDM4A	3.187011e-02	RASSF4	1.061793e-19
SOCS2	1.061793e-19	INPP5J	3.759242e-02
PRKAG2	4.506385e-03	PDGFRA	1.061793e-19
DHCR7	2.574003e-06	POU6F1	1.177321e-03
REPS2	1.061793e-19	OSGIN1	1.321141e-02
CROT	1.798561e-05	FMNL1	1.141553e-05
POLE3	1.061793e-19	ALS2CL	1.473357e-02
MPHOSPH8	1.680319e-05	BHLHB9	8.161512e-03
CBFB	4.002972e-02	TLR2	2.591463e-04
SRPK2	2.574003e-06	SPIN2B	1.529238e-03
MIOS	1.061793e-19	TLN2	1.157241e-02
SERHL2	1.061793e-19	LAMA2	1.798561e-05
APH1A	9.012876e-04	E2F6	3.636364e-04
PANK3	1.939196e-02	PRX	1.061793e-19
EXOSC4	1.111605e-04	ING2	4.322345e-02
GCA	2.228322e-02	MAPK11	1.061793e-19
CCZ1	1.569655e-03	ZNF688	2.915059e-02
RAB17	1.061793e-19	POMT2	3.014184e-05
SLC37A1	2.100038e-05	SIGLEC1	1.605819e-03
ANGEL1	3.045998e-04	GPX7	2.738226e-05
CNPPD1	1.061793e-19	BBC3	1.798561e-05
RUVBL1	2.574003e-06	FOXO1	8.353034e-05
SETP14	7.833733e-05	ROBO4	1.061793e-19
ZNF282	6.562545e-03	LAMB1	1.061793e-19
ATG13	1.188380e-04	PCDH12	1.061793e-19
OAZ3	1.084634e-02	TACC1	2.560020e-03
APOE	3.248175e-04	TNS4	2.445312e-02
SRP72	2.370269e-02	CTC-428G20.3	7.757879e-03
NPEPPS	2.100038e-05	CLTCL1	2.215520e-02
FARSA	1.061793e-19	MIER2	1.852037e-02
CTAGE9	2.591463e-04	TFB1M	3.160178e-02
KDELR3	1.061793e-19	NID1	2.458015e-03
SMYD5	3.545795e-03	QKI	1.061793e-19
[truncated: 2,280 more rows]

## Sheet: Asthma
UPREGULATED		DOWNREGULATED
[truncated: 3,484 more rows]

## Sheet: HIV
UPREGULATED		DOWNREGULATED
[truncated: 1,031 more rows]

[truncated: 3 more sheets: Malaria, Dystrophya, Sarcoidosis]
