# Supplementary material for: Molecular Evidence for the Inverse Comorbidity between Central Nervous System Disorders and Cancers Detected by Transcriptomic Meta-analyses
Source: PLoS Genet. 2014 Feb 20;10(2):e1004173. doi: 10.1371/journal.pgen.1004173 (PMC3930576; doi:10.1371/journal.pgen.1004173)
Supplement: Table S2 — Differentially Expressed Genes (DEGs, q-value<0.05) deregulated in opposite directions in CNS disorders and Cancers. The two first sheets correspond to the DEGs that are significantly deregulated in opposite direction concurrently in the three CNS disorders and the three Cancer types (as in Table 1 and Table 2 ). The following two sheets list the DEGs that are deregulated in opposite direction in at least two CNS disorders and two Cancer types. Sheets number 5 and 6 show the DEGs deregulated in opposite directions in at least one CNS disorder and one Cancer type. The last four sheets enumerate the DEGs deregulated in opposite directions in at least two CNS disorders and one Cancer type and DEGs deregulated in opposite directions in at least one CNS disorder and two Cancer types. (XLS) [file pgen.1004173.s004.xls]

## Sheet: 3 CNS up_3 CANCER down
19 genes
GENE SYMBOL	GENE NAME
MT2A	metallothionein 2A
MT1X	metallothionein 1X
NFKBIA	nuclear factor of kappa light polypeptide gene enhancer in B-cells inhibitor, alpha
AC009469.1	-
DHRS3	dehydrogenase/reductase (SDR family) member 3
CDKN1A	cyclin-dependent kinase inhibitor 1A (p21, Cip1)
TNFRSF1A	tumor necrosis factor receptor superfamily, member 1A
CRYBG3	beta-gamma crystallin domain containing 3
IL4R	interleukin 4 receptor
MT1M	metallothionein 1M
FAM107A	family with sequence similarity 107, member A
ITPKC	inositol-trisphosphate 3-kinase C
MID1	midline 1 (Opitz/BBB syndrome)
IL11RA	interleukin 11 receptor, alpha
AHNAK	AHNAK nucleoprotein
KAT2B	K(lysine) acetyltransferase 2B
BCL2	B-cell CLL/lymphoma 2
PTH1R	parathyroid hormone 1 receptor
NFASC	neurofascin

## Sheet: 3 CNS down_3 CANCER up
74 genes
GENE SYMBOL	GENE NAME
PPIAP11	peptidylprolyl isomerase A (cyclophilin A) pseudogene 11
IARS	isoleucyl-tRNA synthetase
GGCT	gamma-glutamylcyclotransferase
NME2	NME/NM23 nucleoside diphosphate kinase 2
GAPDHP1	glyceraldehyde-3-phosphate dehydrogenase pseudogene 1
CDC123	cell division cycle 123
PSMD8	proteasome (prosome, macropain) 26S subunit, non-ATPase, 8
MRPS33	mitochondrial ribosomal protein S33
FIBP	fibroblast growth factor (acidic) intracellular binding protein
OAZ2	ornithine decarboxylase antizyme 2
IARS2	isoleucyl-tRNA synthetase 2, mitochondrial
SLC35B1	solute carrier family 35, member B1
APOO	apolipoprotein O
TMEM189-UBE2V1	TMEM189-UBE2V1 readthrough
VDAC1	voltage-dependent anion channel 1
TMED3	transmembrane emp24 protein transport domain containing 3
SMS	spermine synthase
DNM1L	dynamin 1-like
PRPS1	phosphoribosyl pyrophosphate synthetase 1
SRSF2	serine/arginine-rich splicing factor 2
TMEM14D	transmembrane protein 14D (pseudogene)
TOMM70A	translocase of outer mitochondrial membrane 70 homolog A (S. cerevisiae)
ATP6V1C1	ATPase, H+ transporting, lysosomal 42kDa, V1 subunit C1
NUP93	nucleoporin 93kDa
MRPL15	mitochondrial ribosomal protein L15
UBA5	ubiquitin-like modifier activating enzyme 5
PPIH	peptidylprolyl isomerase H (cyclophilin H)
SMYD3	SET and MYND domain containing 3
NIT2	nitrilase family, member 2
SRD5A1	steroid-5-alpha-reductase, alpha polypeptide 1 (3-oxo-5 alpha-steroid delta 4-dehydrogenase alpha 1)
NUDT21	nudix (nucleoside diphosphate linked moiety X)-type motif 21
MRPL12	mitochondrial ribosomal protein L12
EEF1E1	eukaryotic translation elongation factor 1 epsilon 1
MRPS7	mitochondrial ribosomal protein S7
TTPAL	tocopherol (alpha) transfer protein-like
BZW1P2	basic leucine zipper and W2 domains 1 pseudogene 2
RP11-552M11.4	-
TSN	translin
MECR	mitochondrial trans-2-enoyl-CoA reductase
ZWINT	ZW10 interacting kinetochore protein
RPRD1A	regulation of nuclear pre-mRNA domain containing 1A
UCHL5	ubiquitin carboxyl-terminal hydrolase L5
NHP2P2	NHP2 ribonucleoprotein pseudogene 2
TFB2M	transcription factor B2, mitochondrial
FEN1	flap structure-specific endonuclease 1
CGREF1	cell growth regulator with EF-hand domain 1
IMPAD1	inositol monophosphatase domain containing 1
ARL1	ADP-ribosylation factor-like 1
ACLY	ATP citrate lyase
MRPL42	mitochondrial ribosomal protein L42
LSM4	LSM4 homolog, U6 small nuclear RNA associated (S. cerevisiae)
KPNA1	karyopherin alpha 1 (importin alpha 5)
TIMM23B	translocase of inner mitochondrial membrane 23 homolog B (yeast)
RP11-164O23.5	-
RP11-762H8.2	-
FARSA	phenylalanyl-tRNA synthetase, alpha subunit
MRPL4	mitochondrial ribosomal protein L4
API5	apoptosis inhibitor 5
RP3-425P12.4	-
RFC3	replication factor C (activator 1) 3, 38kDa
RANBP9	RAN binding protein 9
TFCP2	transcription factor CP2
GMDS	GDP-mannose 4,6-dehydratase
CCNB1	cyclin B1
TMEM177	transmembrane protein 177
GUF1	GUF1 GTPase homolog (S. cerevisiae)
HSPA13	heat shock protein 70kDa family, member 13
NMD3	NMD3 homolog (S. cerevisiae)
GCFC2	GC-rich sequence DNA-binding factor 2
TUBGCP5	tubulin, gamma complex associated protein 5
TBCE	tubulin folding cofactor E
YKT6	YKT6 v-SNARE homolog (S. cerevisiae)
PHF14	PHD finger protein 14
BRCC3	BRCA1/BRCA2-containing complex, subunit 3

## Sheet: >=2 CNS down_>=2 CANCER up
883 genes
GENE SYMBOL	GENE NAME	CRC UP	CRC DOWN	LC UP	LC DOWN	PD UP	PD DOWN	SCZ UP	SCZ DOWN	AD UP	AD DOWN	PD UP	PD DOWN
PPIAP29	peptidylprolyl isomerase A (cyclophilin A) pseudogene 29	yes	no	yes	no	yes	no	no	no	no	yes	no	yes
PPIAP11	peptidylprolyl isomerase A (cyclophilin A) pseudogene 11	yes	no	yes	no	yes	no	no	yes	no	yes	no	yes
GAPDH	glyceraldehyde-3-phosphate dehydrogenase	yes	no	yes	no	yes	no	no	no	no	yes	no	yes
GLO1	glyoxalase I	yes	no	yes	no	yes	no	no	no	no	yes	no	yes
HSPA8	heat shock 70kDa protein 8	yes	no	no	no	yes	no	no	yes	no	yes	no	no
GAPDHP1	glyceraldehyde-3-phosphate dehydrogenase pseudogene 1	yes	no	yes	no	yes	no	no	yes	no	yes	no	yes
CUTA	cutA divalent cation tolerance homolog (E. coli)	yes	no	yes	no	yes	no	no	yes	no	yes	no	no
ALDH1A3	aldehyde dehydrogenase 1 family, member A3	yes	no	yes	no	yes	no	no	yes	no	no	no	yes
TUBB4B	tubulin, beta 4B class IVb	yes	no	yes	no	yes	no	no	no	no	yes	no	yes
ERP29	endoplasmic reticulum protein 29	yes	no	no	no	yes	no	no	yes	no	yes	no	no
SPCS1	signal peptidase complex subunit 1 homolog (S. cerevisiae)	yes	no	yes	no	yes	no	no	no	no	yes	no	yes
ATP6V1G1	ATPase, H+ transporting, lysosomal 13kDa, V1 subunit G1	yes	no	no	no	yes	no	no	no	no	yes	no	yes
STEAP1	six transmembrane epithelial antigen of the prostate 1	yes	no	yes	no	yes	no	no	yes	no	yes	no	no
TUBBP2	tubulin, beta pseudogene 2	yes	no	yes	no	yes	no	no	no	no	yes	no	yes
PHB2	prohibitin 2	yes	no	yes	no	yes	no	no	no	no	yes	no	yes
OAZ1	ornithine decarboxylase antizyme 1	yes	no	no	yes	yes	no	no	yes	no	yes	no	no
RP11-730G20.2	-	yes	no	no	no	yes	no	no	yes	no	yes	no	no
MAGED1	melanoma antigen family D, 1	yes	no	yes	no	yes	no	no	no	no	yes	no	yes
EIF3CL	eukaryotic translation initiation factor 3, subunit C-like	yes	no	yes	no	yes	no	no	no	no	yes	no	yes
COX7A2L	cytochrome c oxidase subunit VIIa polypeptide 2 like	yes	no	yes	no	yes	no	no	no	no	yes	no	yes
SUMO2P1	SUMO2 pseudogene 1	yes	no	yes	no	yes	no	no	yes	no	yes	no	no
MMADHC	methylmalonic aciduria (cobalamin deficiency) cblD type, with homocystinuria	yes	no	yes	no	yes	no	no	yes	no	yes	no	no
APMAP	adipocyte plasma membrane associated protein	yes	no	yes	no	yes	no	no	no	no	yes	no	yes
ARG2	arginase 2	yes	no	yes	no	yes	no	no	yes	no	yes	no	no
GOT2	glutamic-oxaloacetic transaminase 2, mitochondrial	yes	no	yes	no	yes	no	no	no	no	yes	no	yes
TUBB	tubulin, beta class I	yes	no	yes	no	yes	no	no	no	no	yes	no	yes
HSP90AB1	heat shock protein 90kDa alpha (cytosolic), class B member 1	yes	no	yes	no	yes	no	no	yes	no	yes	no	no
AKR1A1	aldo-keto reductase family 1, member A1 (aldehyde reductase)	yes	no	yes	no	yes	no	no	yes	no	yes	no	no
SMS	spermine synthase	yes	no	yes	no	yes	no	no	yes	no	yes	no	yes
APEX1	APEX nuclease (multifunctional DNA repair enzyme) 1	yes	no	yes	no	yes	no	no	no	no	yes	no	yes
TUBB3	tubulin, beta 3 class III	yes	no	yes	no	yes	no	no	no	no	yes	no	yes
PSMD8	proteasome (prosome, macropain) 26S subunit, non-ATPase, 8	yes	no	yes	no	yes	no	no	yes	no	yes	no	yes
SRSF9	serine/arginine-rich splicing factor 9	yes	no	yes	no	yes	no	no	yes	no	no	no	yes
DHX15	DEAH (Asp-Glu-Ala-His) box helicase 15	yes	no	yes	no	yes	no	no	yes	no	yes	no	no
TMED3	transmembrane emp24 protein transport domain containing 3	yes	no	yes	no	yes	no	no	yes	no	yes	no	yes
VDAC1	voltage-dependent anion channel 1	yes	no	yes	no	yes	no	no	yes	no	yes	no	yes
MRPS35	mitochondrial ribosomal protein S35	yes	no	yes	no	yes	no	no	no	no	yes	no	yes
PDIA6	protein disulfide isomerase family A, member 6	yes	no	yes	no	yes	no	no	yes	no	yes	no	no
RP11-305B6.1	-	yes	no	no	no	yes	no	no	no	no	yes	no	yes
GGCT	gamma-glutamylcyclotransferase	yes	no	yes	no	yes	no	no	yes	no	yes	no	yes
UBE2L5P	ubiquitin-conjugating enzyme E2L 5 (pseudogene)	yes	no	yes	no	yes	no	no	no	no	yes	no	yes
NME2	NME/NM23 nucleoside diphosphate kinase 2	yes	no	yes	no	yes	no	no	yes	no	yes	no	yes
GPI	glucose-6-phosphate isomerase	yes	no	yes	no	yes	no	no	no	no	yes	no	yes
AL139385.1	-	yes	no	no	yes	yes	no	no	no	no	yes	no	yes
DIABLO	diablo, IAP-binding mitochondrial protein	yes	no	yes	no	yes	no	no	no	no	yes	no	yes
PIGP	phosphatidylinositol glycan anchor biosynthesis, class P	yes	no	no	no	yes	no	no	yes	no	yes	no	no
IARS2	isoleucyl-tRNA synthetase 2, mitochondrial	yes	no	yes	no	yes	no	no	yes	no	yes	no	yes
MRPS33	mitochondrial ribosomal protein S33	yes	no	yes	no	yes	no	no	yes	no	yes	no	yes
TMEM14D	transmembrane protein 14D (pseudogene)	yes	no	yes	no	yes	no	no	yes	no	yes	no	yes
ASH2L	ash2 (absent, small, or homeotic)-like (Drosophila)	yes	no	no	no	yes	no	no	yes	no	yes	no	yes
PDCD6	programmed cell death 6	yes	no	yes	no	yes	no	no	yes	no	yes	no	no
AP2S1	adaptor-related protein complex 2, sigma 1 subunit	yes	no	yes	no	yes	no	no	no	no	yes	no	yes
GDI2	GDP dissociation inhibitor 2	yes	no	yes	no	yes	no	no	yes	no	yes	no	no
DDB1	damage-specific DNA binding protein 1, 127kDa	yes	no	yes	no	yes	no	no	no	no	yes	no	yes
PPME1	protein phosphatase methylesterase 1	yes	no	yes	no	yes	no	no	no	no	yes	no	yes
LETMD1	LETM1 domain containing 1	yes	no	no	no	yes	no	no	no	no	yes	no	yes
METAP1	methionyl aminopeptidase 1	yes	no	yes	no	yes	no	no	yes	no	yes	no	no
ARF5	ADP-ribosylation factor 5	yes	no	yes	no	yes	no	no	no	no	yes	no	yes
IMP3	IMP3, U3 small nucleolar ribonucleoprotein, homolog (yeast)	yes	no	no	no	yes	no	no	yes	no	yes	no	no
COPS7A	COP9 signalosome subunit 7A	yes	no	no	no	yes	no	no	no	no	yes	no	yes
SLC35B1	solute carrier family 35, member B1	yes	no	yes	no	yes	no	no	yes	no	yes	no	yes
C1QBP	complement component 1, q subcomponent binding protein	yes	no	yes	no	yes	no	no	yes	no	yes	no	no
POLDIP2	polymerase (DNA-directed), delta interacting protein 2	yes	no	yes	no	yes	no	no	no	no	yes	no	yes
HLTF	helicase-like transcription factor	yes	no	yes	no	yes	no	no	no	no	yes	no	yes
MRPS27	mitochondrial ribosomal protein S27	yes	no	yes	no	yes	no	no	no	no	yes	no	yes
CCNH	cyclin H	yes	no	no	yes	yes	no	no	no	no	yes	no	yes
AIMP2	aminoacyl tRNA synthetase complex-interacting multifunctional protein 2	yes	no	yes	no	yes	no	no	no	no	yes	no	yes
MLH1	mutL homolog 1, colon cancer, nonpolyposis type 2 (E. coli)	yes	no	no	yes	yes	no	no	yes	no	yes	no	no
SRPRB	signal recognition particle receptor, B subunit	yes	no	yes	no	yes	no	no	no	no	yes	no	yes
GALNT11	UDP-N-acetyl-alpha-D-galactosamine:polypeptide N-acetylgalactosaminyltransferase 11 (GalNAc-T11)	yes	no	no	yes	yes	no	no	no	no	yes	no	yes
FIBP	fibroblast growth factor (acidic) intracellular binding protein	yes	no	yes	no	yes	no	no	yes	no	yes	no	yes
GLB1	galactosidase, beta 1	yes	no	no	no	yes	no	no	no	no	yes	no	yes
POLR2C	polymerase (RNA) II (DNA directed) polypeptide C, 33kDa	yes	no	no	no	yes	no	no	no	no	yes	no	yes
KDM1A	lysine (K)-specific demethylase 1A	yes	no	yes	no	yes	no	no	no	no	yes	no	yes
P4HTM	prolyl 4-hydroxylase, transmembrane (endoplasmic reticulum)	yes	no	no	no	yes	no	no	no	no	yes	no	yes
ENOPH1	enolase-phosphatase 1	yes	no	yes	no	yes	no	no	yes	no	yes	no	no
AC007560.1	-	yes	no	no	no	yes	no	no	yes	no	yes	no	no
PCMT1	protein-L-isoaspartate (D-aspartate) O-methyltransferase	yes	no	no	no	yes	no	no	yes	no	yes	no	yes
YTHDF2	YTH domain family, member 2	yes	no	yes	no	yes	no	no	no	no	yes	no	yes
PRPF19	pre-mRNA processing factor 19	yes	no	yes	no	yes	no	no	no	no	yes	no	yes
SRSF2	serine/arginine-rich splicing factor 2	yes	no	yes	no	yes	no	no	yes	no	yes	no	yes
BZW1P2	basic leucine zipper and W2 domains 1 pseudogene 2	yes	no	yes	no	yes	no	no	yes	no	yes	no	yes
FAM136A	family with sequence similarity 136, member A	yes	no	yes	no	yes	no	no	no	no	yes	no	yes
ITPA	inosine triphosphatase (nucleoside triphosphate pyrophosphatase)	yes	no	yes	no	yes	no	no	no	no	yes	no	yes
PSMD5	proteasome (prosome, macropain) 26S subunit, non-ATPase, 5	yes	no	no	no	yes	no	no	no	no	yes	no	yes
SMYD2	SET and MYND domain containing 2	yes	no	yes	no	yes	no	no	yes	no	yes	no	no
CDC123	cell division cycle 123	yes	no	yes	no	yes	no	no	yes	no	yes	no	yes
CCT2	chaperonin containing TCP1, subunit 2 (beta)	yes	no	yes	no	yes	no	no	yes	no	yes	no	no
EXTL2	exostosin-like glycosyltransferase 2	yes	no	no	yes	yes	no	no	yes	no	yes	no	yes
VAMP7	vesicle-associated membrane protein 7	yes	no	no	no	yes	no	no	yes	no	yes	no	yes
VDAC1P1	voltage-dependent anion channel 1 pseudogene 1	yes	no	yes	no	yes	no	no	yes	no	yes	no	no
PARN	poly(A)-specific ribonuclease	yes	no	yes	no	yes	no	no	no	no	yes	no	yes
NIT2	nitrilase family, member 2	yes	no	yes	no	yes	no	no	yes	no	yes	no	yes
TSPYL4	TSPY-like 4	yes	no	no	yes	yes	no	no	no	no	yes	no	yes
NUP93	nucleoporin 93kDa	yes	no	yes	no	yes	no	no	yes	no	yes	no	yes
MTX2	metaxin 2	yes	no	yes	no	yes	no	no	no	no	yes	no	yes
SLC39A6	solute carrier family 39 (zinc transporter), member 6	yes	no	yes	no	yes	no	no	yes	no	yes	no	no
USP14	ubiquitin specific peptidase 14 (tRNA-guanine transglycosylase)	yes	no	yes	no	yes	no	no	no	no	yes	no	yes
OAZ2	ornithine decarboxylase antizyme 2	yes	no	yes	no	yes	no	no	yes	no	yes	no	yes
ATXN10	ataxin 10	yes	no	no	yes	yes	no	no	yes	no	yes	no	yes
RP3-352A20.1	-	yes	no	yes	no	yes	no	no	yes	no	yes	no	no
MRPL42	mitochondrial ribosomal protein L42	yes	no	yes	no	yes	no	no	yes	no	yes	no	yes
MRPS7	mitochondrial ribosomal protein S7	yes	no	yes	no	yes	no	no	yes	no	yes	no	yes
FKBP11	FK506 binding protein 11, 19 kDa	yes	no	yes	no	yes	no	no	no	no	yes	no	yes
MRPL15	mitochondrial ribosomal protein L15	yes	no	yes	no	yes	no	no	yes	no	yes	no	yes
PRMT5	protein arginine methyltransferase 5	yes	no	yes	no	yes	no	no	yes	no	yes	no	no
IQSEC1	IQ motif and Sec7 domain 1	yes	no	no	yes	yes	no	no	no	no	yes	no	yes
PSMC3	proteasome (prosome, macropain) 26S subunit, ATPase, 3	yes	no	yes	no	yes	no	no	yes	no	yes	no	no
AC004797.1	-	yes	no	yes	no	yes	no	no	yes	no	no	no	yes
PSMA5	proteasome (prosome, macropain) subunit, alpha type, 5	yes	no	no	no	yes	no	no	no	no	yes	no	yes
RPS6KC1	ribosomal protein S6 kinase, 52kDa, polypeptide 1	yes	no	yes	no	yes	no	no	no	no	yes	no	yes
ADSS	adenylosuccinate synthase	yes	no	yes	no	yes	no	no	yes	no	yes	no	no
GCAT	glycine C-acetyltransferase	yes	no	yes	no	yes	no	no	no	no	yes	no	yes
TM7SF2	transmembrane 7 superfamily member 2	yes	no	yes	no	yes	no	no	no	no	yes	no	yes
UBE2N	ubiquitin-conjugating enzyme E2N	yes	no	no	no	yes	no	no	yes	no	yes	no	yes
NIF3L1	NIF3 NGG1 interacting factor 3-like 1 (S. cerevisiae)	yes	no	yes	no	yes	no	no	no	no	yes	no	yes
ABHD10	abhydrolase domain containing 10	yes	no	yes	no	yes	no	no	no	no	yes	no	yes
PCCB	propionyl CoA carboxylase, beta polypeptide	yes	no	yes	no	yes	no	no	no	no	yes	no	yes
TOMM70A	translocase of outer mitochondrial membrane 70 homolog A (S. cerevisiae)	yes	no	yes	no	yes	no	no	yes	no	yes	no	yes
APOO	apolipoprotein O	yes	no	yes	no	yes	no	no	yes	no	yes	no	yes
ACLY	ATP citrate lyase	yes	no	yes	no	yes	no	no	yes	no	yes	no	yes
RCN2	reticulocalbin 2, EF-hand calcium binding domain	yes	no	yes	no	yes	no	no	no	no	yes	no	yes
CKAP5	cytoskeleton associated protein 5	yes	no	yes	no	yes	no	no	no	no	yes	no	yes
RBM3	RNA binding motif (RNP1, RRM) protein 3	yes	no	no	no	yes	no	no	no	no	yes	no	yes
PPIH	peptidylprolyl isomerase H (cyclophilin H)	yes	no	yes	no	yes	no	no	yes	no	yes	no	yes
MRPL23	mitochondrial ribosomal protein L23	yes	no	yes	no	yes	no	no	yes	no	yes	no	no
GPR89B	G protein-coupled receptor 89B	yes	no	yes	no	yes	no	no	no	no	yes	no	yes
SRM	spermidine synthase	yes	no	yes	no	yes	no	no	no	no	yes	no	yes
LBX2	ladybird homeobox 2	yes	no	yes	no	yes	no	no	yes	no	yes	no	no
KIAA0196	KIAA0196	yes	no	yes	no	yes	no	no	yes	no	yes	no	no
AZIN1	antizyme inhibitor 1	yes	no	yes	no	yes	no	no	no	no	yes	no	yes
CAPRIN1	cell cycle associated protein 1	yes	no	yes	no	yes	no	no	yes	no	yes	no	no
PCYOX1L	prenylcysteine oxidase 1 like	yes	no	no	no	yes	no	no	no	no	yes	no	yes
ACAT2	acetyl-CoA acetyltransferase 2	yes	no	no	no	yes	no	no	yes	no	yes	no	yes
PPP2CA	protein phosphatase 2, catalytic subunit, alpha isozyme	yes	no	no	yes	yes	no	no	no	no	yes	no	yes
ZFAND1	zinc finger, AN1-type domain 1	yes	no	no	no	yes	no	no	yes	no	yes	no	yes
COG5	component of oligomeric golgi complex 5	yes	no	yes	no	yes	no	no	no	no	yes	no	yes
ABCE1	ATP-binding cassette, sub-family E (OABP), member 1	yes	no	yes	no	yes	no	no	no	no	yes	no	yes
EIF2S1	eukaryotic translation initiation factor 2, subunit 1 alpha, 35kDa	yes	no	yes	no	yes	no	no	no	no	yes	no	yes
TIMM23B	translocase of inner mitochondrial membrane 23 homolog B (yeast)	yes	no	yes	no	yes	no	no	yes	no	yes	no	yes
EEF1E1	eukaryotic translation elongation factor 1 epsilon 1	yes	no	yes	no	yes	no	no	yes	no	yes	no	yes
WBP11	WW domain binding protein 11	yes	no	yes	no	yes	no	no	no	no	yes	no	yes
SLBP	stem-loop binding protein	yes	no	yes	no	yes	no	no	no	no	yes	no	yes
PMPCA	peptidase (mitochondrial processing) alpha	yes	no	yes	no	yes	no	no	no	no	yes	no	yes
PNPO	pyridoxamine 5'-phosphate oxidase	yes	no	yes	no	yes	no	no	no	no	yes	no	yes
TM2D1	TM2 domain containing 1	yes	no	no	no	yes	no	no	no	no	yes	no	yes
HSPD1	heat shock 60kDa protein 1 (chaperonin)	yes	no	yes	no	yes	no	no	yes	no	yes	no	no
RP11-552M11.4	-	yes	no	yes	no	yes	no	no	yes	no	yes	no	yes
BCKDK	branched chain ketoacid dehydrogenase kinase	yes	no	yes	no	yes	no	no	no	no	yes	no	yes
ARL1	ADP-ribosylation factor-like 1	yes	no	yes	no	yes	no	no	yes	no	yes	no	yes
ACP1	acid phosphatase 1, soluble	yes	no	yes	no	yes	no	no	no	no	yes	no	yes
ASMTL	acetylserotonin O-methyltransferase-like	yes	no	no	yes	yes	no	no	no	no	yes	no	yes
NARS2	asparaginyl-tRNA synthetase 2, mitochondrial (putative)	yes	no	yes	no	yes	no	no	no	no	yes	no	yes
DNAJA2	DnaJ (Hsp40) homolog, subfamily A, member 2	yes	no	no	no	yes	no	no	no	no	yes	no	yes
STK25	serine/threonine kinase 25	yes	no	no	no	yes	no	no	no	no	yes	no	yes
TMEM189-UBE2V1	TMEM189-UBE2V1 readthrough	yes	no	yes	no	yes	no	no	yes	no	yes	no	yes
COMMD10	COMM domain containing 10	yes	no	no	no	yes	no	no	yes	no	yes	no	no
AP2B1	adaptor-related protein complex 2, beta 1 subunit	yes	no	yes	no	yes	no	no	no	no	yes	no	yes
AIFM1	apoptosis-inducing factor, mitochondrion-associated, 1	yes	no	yes	no	yes	no	no	yes	no	yes	no	no
KPNA1	karyopherin alpha 1 (importin alpha 5)	yes	no	yes	no	yes	no	no	yes	no	yes	no	yes
AACS	acetoacetyl-CoA synthetase	yes	no	yes	no	yes	no	no	no	no	yes	no	yes
MRPL4	mitochondrial ribosomal protein L4	yes	no	yes	no	yes	no	no	yes	no	yes	no	yes
ABCF3	ATP-binding cassette, sub-family F (GCN20), member 3	yes	no	yes	no	yes	no	no	no	no	yes	no	yes
AC016732.2	-	yes	no	yes	no	yes	no	no	no	no	yes	no	yes
DOLK	dolichol kinase	yes	no	no	no	yes	no	no	no	no	yes	no	yes
DNM1L	dynamin 1-like	yes	no	yes	no	yes	no	no	yes	no	yes	no	yes
DPP3	dipeptidyl-peptidase 3	yes	no	yes	no	yes	no	no	yes	no	yes	no	no
MRPL12	mitochondrial ribosomal protein L12	yes	no	yes	no	yes	no	no	yes	no	yes	no	yes
RWDD2A	RWD domain containing 2A	yes	no	no	no	yes	no	no	no	no	yes	no	yes
PNKP	polynucleotide kinase 3'-phosphatase	yes	no	yes	no	yes	no	no	no	no	yes	no	yes
TFB2M	transcription factor B2, mitochondrial	yes	no	yes	no	yes	no	no	yes	no	yes	no	yes
STAM	signal transducing adaptor molecule (SH3 domain and ITAM motif) 1	yes	no	no	yes	yes	no	no	yes	no	yes	no	yes
UBA5	ubiquitin-like modifier activating enzyme 5	yes	no	yes	no	yes	no	no	yes	no	yes	no	yes
RP11-164O23.5	-	yes	no	yes	no	yes	no	no	yes	no	yes	no	yes
LEPROTL1	leptin receptor overlapping transcript-like 1	yes	no	no	yes	yes	no	no	yes	no	yes	no	no
PIK3R4	phosphoinositide-3-kinase, regulatory subunit 4	yes	no	no	no	yes	no	no	no	no	yes	no	yes
NCALD	neurocalcin delta	yes	no	no	yes	yes	no	no	no	no	yes	no	yes
LSM4	LSM4 homolog, U6 small nuclear RNA associated (S. cerevisiae)	yes	no	yes	no	yes	no	no	yes	no	yes	no	yes
PTPLAD1	protein tyrosine phosphatase-like A domain containing 1	yes	no	yes	no	yes	no	no	yes	no	yes	no	no
PMS2P3	postmeiotic segregation increased 2 pseudogene 3	yes	no	yes	no	yes	no	no	yes	no	no	no	yes
TSSC1	tumor suppressing subtransferable candidate 1	yes	no	yes	no	yes	no	no	no	no	yes	no	yes
ATP2C1	ATPase, Ca++ transporting, type 2C, member 1	yes	no	no	yes	yes	no	no	no	no	yes	no	yes
SEC23IP	SEC23 interacting protein	yes	no	yes	no	yes	no	no	no	no	yes	no	yes
UBE2M	ubiquitin-conjugating enzyme E2M	yes	no	yes	no	yes	no	no	no	no	yes	no	yes
ZW10	zw10 kinetochore protein	yes	no	yes	no	yes	no	no	no	no	yes	no	yes
SLC12A2	solute carrier family 12 (sodium/potassium/chloride transporters), member 2	yes	no	no	no	yes	no	no	yes	no	no	no	yes
ENTPD6	ectonucleoside triphosphate diphosphohydrolase 6 (putative)	yes	no	yes	no	yes	no	no	no	no	yes	no	yes
RBFOX2	RNA binding protein, fox-1 homolog (C. elegans) 2	yes	no	yes	no	yes	no	no	no	no	yes	no	yes
SMYD3	SET and MYND domain containing 3	yes	no	yes	no	yes	no	no	yes	no	yes	no	yes
RANBP9	RAN binding protein 9	yes	no	yes	no	yes	no	no	yes	no	yes	no	yes
LANCL2	LanC lantibiotic synthetase component C-like 2 (bacterial)	yes	no	yes	no	yes	no	no	no	no	yes	no	yes
TRIM27	tripartite motif containing 27	yes	no	yes	no	yes	no	no	no	no	yes	no	yes
UXS1	UDP-glucuronate decarboxylase 1	yes	no	no	yes	yes	no	no	yes	no	yes	no	no
OCRL	oculocerebrorenal syndrome of Lowe	yes	no	yes	no	yes	no	no	no	no	yes	no	yes
SLC25A32	solute carrier family 25 (mitochondrial folate carrier), member 32	yes	no	yes	no	yes	no	no	no	no	yes	no	yes
SYNCRIP	synaptotagmin binding, cytoplasmic RNA interacting protein	yes	no	yes	no	yes	no	no	yes	no	yes	no	no
GAPVD1	GTPase activating protein and VPS9 domains 1	yes	no	no	yes	yes	no	no	yes	no	yes	no	no
DYNLRB1	dynein, light chain, roadblock-type 1	yes	no	no	no	yes	no	no	no	no	yes	no	yes
TCP1	t-complex 1	yes	no	no	no	yes	no	no	yes	no	yes	no	no
ERI3	ERI1 exoribonuclease family member 3	yes	no	yes	no	yes	no	no	no	no	yes	no	yes
MCAT	malonyl CoA:ACP acyltransferase (mitochondrial)	yes	no	yes	no	yes	no	no	no	no	yes	no	yes
TOMM22	translocase of outer mitochondrial membrane 22 homolog (yeast)	yes	no	yes	no	yes	no	no	yes	no	yes	no	no
LRRC40	leucine rich repeat containing 40	yes	no	no	no	yes	no	no	no	no	yes	no	yes
PPID	peptidylprolyl isomerase D	yes	no	yes	no	yes	no	no	yes	no	yes	no	no
GMDS	GDP-mannose 4,6-dehydratase	yes	no	yes	no	yes	no	no	yes	no	yes	no	yes
RTF1	Rtf1, Paf1/RNA polymerase II complex component, homolog (S. cerevisiae)	yes	no	yes	no	yes	no	no	no	no	yes	no	yes
RP11-762H8.2	-	yes	no	yes	no	yes	no	no	yes	no	yes	no	yes
NIPSNAP1	nipsnap homolog 1 (C. elegans)	yes	no	yes	no	yes	no	no	no	no	yes	no	yes
IMPAD1	inositol monophosphatase domain containing 1	yes	no	yes	no	yes	no	no	yes	no	yes	no	yes
IARS	isoleucyl-tRNA synthetase	yes	no	yes	no	yes	no	no	yes	no	yes	no	yes
SYBU	syntabulin (syntaxin-interacting)	yes	no	no	yes	yes	no	no	no	no	yes	no	yes
ARIH1	ariadne homolog, ubiquitin-conjugating enzyme E2 binding protein, 1 (Drosophila)	yes	no	no	no	yes	no	no	yes	no	yes	no	no
POLE3	polymerase (DNA directed), epsilon 3, accessory subunit	yes	no	yes	no	yes	no	no	yes	no	yes	no	no
SRPK2	SRSF protein kinase 2	yes	no	yes	no	yes	no	no	no	no	yes	no	yes
EXOSC4	exosome component 4	yes	no	yes	no	yes	no	no	no	no	yes	no	yes
FARSA	phenylalanyl-tRNA synthetase, alpha subunit	yes	no	yes	no	yes	no	no	yes	no	yes	no	yes
DCTD	dCMP deaminase	yes	no	yes	no	yes	no	no	yes	no	yes	no	no
CIAO1	cytosolic iron-sulfur protein assembly 1	yes	no	yes	no	yes	no	no	no	no	yes	no	yes
TSN	translin	yes	no	yes	no	yes	no	no	yes	no	yes	no	yes
SLC33A1	solute carrier family 33 (acetyl-CoA transporter), member 1	yes	no	yes	no	yes	no	no	yes	no	yes	no	no
CUL4B	cullin 4B	yes	no	yes	no	yes	no	no	yes	no	yes	no	no
PEX3	peroxisomal biogenesis factor 3	yes	no	no	yes	yes	no	no	no	no	yes	no	yes
MIPEP	mitochondrial intermediate peptidase	yes	no	no	no	yes	no	no	yes	no	yes	no	no
TBCE	tubulin folding cofactor E	yes	no	yes	no	yes	no	no	yes	no	yes	no	yes
SMARCA4	SWI/SNF related, matrix associated, actin dependent regulator of chromatin, subfamily a, member 4	yes	no	yes	no	yes	no	no	no	no	yes	no	yes
MED6	mediator complex subunit 6	yes	no	yes	no	yes	no	no	yes	no	yes	no	no
TMEM97	transmembrane protein 97	yes	no	no	no	yes	no	no	no	no	yes	no	yes
NME5	NME/NM23 family member 5	yes	no	no	yes	yes	no	no	yes	no	yes	no	yes
TOR1A	torsin family 1, member A (torsin A)	yes	no	no	no	yes	no	no	yes	no	yes	no	yes
SLC25A22	solute carrier family 25 (mitochondrial carrier: glutamate), member 22	yes	no	yes	no	yes	no	no	no	no	yes	no	yes
METTL13	methyltransferase like 13	yes	no	yes	no	yes	no	no	yes	no	yes	no	no
ZWINT	ZW10 interacting kinetochore protein	yes	no	yes	no	yes	no	no	yes	no	yes	no	yes
NOP16	NOP16 nucleolar protein	yes	no	yes	no	yes	no	no	yes	no	yes	no	no
LANCL1	LanC lantibiotic synthetase component C-like 1 (bacterial)	yes	no	no	no	yes	no	no	yes	no	yes	no	yes
CYP51P2	cytochrome P450, family 51, pseudogene 2	yes	no	no	no	yes	no	no	yes	no	yes	no	yes
RRM1	ribonucleotide reductase M1	yes	no	yes	no	yes	no	no	no	no	yes	no	yes
AGBL5	ATP/GTP binding protein-like 5	yes	no	yes	no	yes	no	no	no	no	yes	no	yes
CDK5	cyclin-dependent kinase 5	yes	no	yes	no	yes	no	no	no	no	yes	no	yes
NUDT21	nudix (nucleoside diphosphate linked moiety X)-type motif 21	yes	no	yes	no	yes	no	no	yes	no	yes	no	yes
NDRG3	NDRG family member 3	yes	no	no	no	yes	no	no	yes	no	yes	no	yes
NHP2P2	NHP2 ribonucleoprotein pseudogene 2	yes	no	yes	no	yes	no	no	yes	no	yes	no	yes
RP1-40E16.8	-	yes	no	yes	no	yes	no	no	no	no	yes	no	yes
FAM188A	family with sequence similarity 188, member A	yes	no	no	no	yes	no	no	yes	no	yes	no	yes
NUDT4	nudix (nucleoside diphosphate linked moiety X)-type motif 4	yes	no	no	yes	yes	no	no	no	no	yes	no	yes
ELP3	elongator acetyltransferase complex subunit 3	yes	no	no	no	yes	no	no	yes	no	yes	no	no
TUBGCP4	tubulin, gamma complex associated protein 4	yes	no	yes	no	yes	no	no	yes	no	yes	no	no
MECR	mitochondrial trans-2-enoyl-CoA reductase	yes	no	yes	no	yes	no	no	yes	no	yes	no	yes
VARS	valyl-tRNA synthetase	yes	no	yes	no	yes	no	no	no	no	yes	no	yes
ORC5	origin recognition complex, subunit 5	yes	no	yes	no	yes	no	no	no	no	yes	no	yes
TBL1XR1	transducin (beta)-like 1 X-linked receptor 1	yes	no	yes	no	yes	no	no	yes	no	yes	no	no
SLC25A17	solute carrier family 25 (mitochondrial carrier; peroxisomal membrane protein, 34kDa), member 17	yes	no	no	no	yes	no	no	no	no	yes	no	yes
PPP2R5D	protein phosphatase 2, regulatory subunit B', delta	yes	no	yes	no	yes	no	no	no	no	yes	no	yes
ATP13A2	ATPase type 13A2	yes	no	yes	no	yes	no	no	no	no	yes	no	yes
MTMR2	myotubularin related protein 2	yes	no	yes	no	yes	no	no	yes	no	yes	no	no
CYB561	cytochrome b561	yes	no	yes	no	yes	no	no	no	no	yes	no	yes
GTF2H1	general transcription factor IIH, polypeptide 1, 62kDa	yes	no	no	no	yes	no	no	yes	no	yes	no	yes
HSPA13	heat shock protein 70kDa family, member 13	yes	no	yes	no	yes	no	no	yes	no	yes	no	yes
SPTBN2	spectrin, beta, non-erythrocytic 2	yes	no	yes	no	yes	no	no	no	no	yes	no	yes
NMD3	NMD3 homolog (S. cerevisiae)	yes	no	yes	no	yes	no	no	yes	no	yes	no	yes
TFCP2	transcription factor CP2	yes	no	yes	no	yes	no	no	yes	no	yes	no	yes
RANGAP1	Ran GTPase activating protein 1	yes	no	yes	no	yes	no	no	yes	no	yes	no	no
BPHL	biphenyl hydrolase-like (serine hydrolase)	yes	no	yes	no	yes	no	no	no	no	yes	no	yes
FZR1	fizzy/cell division cycle 20 related 1 (Drosophila)	yes	no	yes	no	yes	no	no	no	no	yes	no	yes
TTLL1	tubulin tyrosine ligase-like family, member 1	yes	no	no	no	yes	no	no	no	no	yes	no	yes
RP11-313P13.3	-	yes	no	yes	no	yes	no	no	yes	no	no	no	yes
GNS	glucosamine (N-acetyl)-6-sulfatase	yes	no	no	no	yes	no	no	yes	no	yes	no	no
RPRD1A	regulation of nuclear pre-mRNA domain containing 1A	yes	no	yes	no	yes	no	no	yes	no	yes	no	yes
FEN1	flap structure-specific endonuclease 1	yes	no	yes	no	yes	no	no	yes	no	yes	no	yes
CCDC22	coiled-coil domain containing 22	yes	no	no	no	yes	no	no	yes	no	yes	no	no
ATP6V1C1	ATPase, H+ transporting, lysosomal 42kDa, V1 subunit C1	yes	no	yes	no	yes	no	no	yes	no	yes	no	yes
FAIM	Fas apoptotic inhibitory molecule	yes	no	yes	no	yes	no	no	yes	no	yes	no	no
ADK	adenosine kinase	yes	no	yes	no	yes	no	no	no	no	yes	no	yes
CKAP2	cytoskeleton associated protein 2	yes	no	yes	no	yes	no	no	no	no	yes	no	yes
PRPS1	phosphoribosyl pyrophosphate synthetase 1	yes	no	yes	no	yes	no	no	yes	no	yes	no	yes
PEX1	peroxisomal biogenesis factor 1	yes	no	yes	no	yes	no	no	no	no	yes	no	yes
CLASP2	cytoplasmic linker associated protein 2	yes	no	no	yes	yes	no	no	no	no	yes	no	yes
AC079780.3	-	yes	no	yes	no	yes	no	no	yes	no	no	no	yes
DLG3	discs, large homolog 3 (Drosophila)	yes	no	yes	no	yes	no	no	no	no	yes	no	yes
NSDHL	NAD(P) dependent steroid dehydrogenase-like	yes	no	yes	no	yes	no	no	no	no	yes	no	yes
ANKH	ANKH inorganic pyrophosphate transport regulator	yes	no	yes	no	yes	no	no	no	no	yes	no	yes
CCDC6	coiled-coil domain containing 6	yes	no	yes	no	yes	no	no	no	no	yes	no	yes
MTPAP	mitochondrial poly(A) polymerase	yes	no	yes	no	yes	no	no	no	no	yes	no	yes
PREPL	prolyl endopeptidase-like	yes	no	no	no	yes	no	no	no	no	yes	no	yes
BRCC3	BRCA1/BRCA2-containing complex, subunit 3	yes	no	yes	no	yes	no	no	yes	no	yes	no	yes
CCT6B	chaperonin containing TCP1, subunit 6B (zeta 2)	yes	no	no	yes	yes	no	no	no	no	yes	no	yes
OGFOD1	2-oxoglutarate and iron-dependent oxygenase domain containing 1	yes	no	yes	no	yes	no	no	no	no	yes	no	yes
AGA	aspartylglucosaminidase	yes	no	yes	no	yes	no	no	no	no	yes	no	yes
BNIP1	BCL2/adenovirus E1B 19kDa interacting protein 1	yes	no	yes	no	yes	no	no	no	no	yes	no	yes
GPATCH2	G patch domain containing 2	yes	no	yes	no	yes	no	no	no	no	yes	no	yes
ANKRD17	ankyrin repeat domain 17	yes	no	yes	no	yes	no	no	no	no	yes	no	yes
MSH2	mutS homolog 2, colon cancer, nonpolyposis type 1 (E. coli)	yes	no	yes	no	yes	no	no	no	no	yes	no	yes
PYCRL	pyrroline-5-carboxylate reductase-like	yes	no	yes	no	yes	no	no	no	no	yes	no	yes
SRR	serine racemase	yes	no	no	yes	yes	no	no	yes	no	yes	no	yes
PPAT	phosphoribosyl pyrophosphate amidotransferase	yes	no	yes	no	yes	no	yes	no	no	yes	no	yes
FHIT	fragile histidine triad	yes	no	no	no	yes	no	no	yes	no	yes	no	no
TTPAL	tocopherol (alpha) transfer protein-like	yes	no	yes	no	yes	no	no	yes	no	yes	no	yes
PEX7	peroxisomal biogenesis factor 7	yes	no	no	no	yes	no	no	no	no	yes	no	yes
GCFC2	GC-rich sequence DNA-binding factor 2	yes	no	yes	no	yes	no	no	yes	no	yes	no	yes
FLAD1	flavin adenine dinucleotide synthetase 1	yes	no	yes	no	yes	no	no	yes	no	yes	no	no
LYRM2	LYR motif containing 2	yes	no	yes	no	yes	no	no	yes	no	no	no	yes
ARFGEF2	ADP-ribosylation factor guanine nucleotide-exchange factor 2 (brefeldin A-inhibited)	yes	no	yes	no	yes	no	no	no	no	yes	no	yes
RIMS1	regulating synaptic membrane exocytosis 1	yes	no	no	no	yes	no	no	no	no	yes	no	yes
EDC3	enhancer of mRNA decapping 3	yes	no	yes	no	yes	no	no	no	no	yes	no	yes
STAU2	staufen double-stranded RNA binding protein 2	yes	no	yes	no	yes	no	no	no	no	yes	no	yes
SLC38A6	solute carrier family 38, member 6	yes	no	no	no	yes	no	no	no	no	yes	no	yes
UCHL5	ubiquitin carboxyl-terminal hydrolase L5	yes	no	yes	no	yes	no	no	yes	no	yes	no	yes
ODF2	outer dense fiber of sperm tails 2	yes	no	yes	no	yes	no	no	yes	no	yes	no	no
HMGCS1	3-hydroxy-3-methylglutaryl-CoA synthase 1 (soluble)	yes	no	no	yes	yes	no	no	yes	no	yes	no	yes
IMPACT	impact RWD domain protein	yes	no	yes	no	yes	no	no	no	no	yes	no	yes
RP3-425P12.4	-	yes	no	yes	no	yes	no	no	yes	no	yes	no	yes
RNGTT	RNA guanylyltransferase and 5'-phosphatase	yes	no	yes	no	yes	no	no	yes	no	yes	no	no
HS2ST1	heparan sulfate 2-O-sulfotransferase 1	yes	no	yes	no	yes	no	no	yes	no	no	no	yes
CACNA1D	calcium channel, voltage-dependent, L type, alpha 1D subunit	yes	no	no	yes	yes	no	no	no	no	yes	no	yes
SPATS2	spermatogenesis associated, serine-rich 2	yes	no	yes	no	yes	no	no	no	no	yes	no	yes
FZD3	frizzled family receptor 3	yes	no	yes	no	yes	no	no	yes	no	yes	no	no
PRC1	protein regulator of cytokinesis 1	yes	no	yes	no	yes	no	no	no	no	yes	no	yes
HLCS	holocarboxylase synthetase (biotin-(proprionyl-CoA-carboxylase (ATP-hydrolysing)) ligase)	yes	no	yes	no	yes	no	no	no	no	yes	no	yes
TMEM177	transmembrane protein 177	yes	no	yes	no	yes	no	no	yes	no	yes	no	yes
MTMR1	myotubularin related protein 1	yes	no	yes	no	yes	no	no	no	no	yes	no	yes
DEDD	death effector domain containing	yes	no	yes	no	yes	no	no	yes	no	yes	no	no
STAT1	signal transducer and activator of transcription 1, 91kDa	yes	no	yes	no	yes	no	no	no	no	yes	no	yes
KATNB1	katanin p80 (WD repeat containing) subunit B 1	yes	no	no	no	yes	no	no	no	no	yes	no	yes
NCDN	neurochondrin	yes	no	yes	no	yes	no	no	no	no	yes	no	yes
RRAGB	Ras-related GTP binding B	yes	no	no	yes	yes	no	no	yes	no	yes	no	yes
ATP5S	ATP synthase, H+ transporting, mitochondrial Fo complex, subunit s (factor B)	yes	no	no	no	yes	no	no	yes	no	yes	no	yes
API5	apoptosis inhibitor 5	yes	no	yes	no	yes	no	no	yes	no	yes	no	yes
USP46	ubiquitin specific peptidase 46	yes	no	yes	no	yes	no	no	no	no	yes	no	yes
AP1S1	adaptor-related protein complex 1, sigma 1 subunit	yes	no	yes	no	yes	no	no	yes	no	yes	no	no
NUS1	nuclear undecaprenyl pyrophosphate synthase 1 homolog (S. cerevisiae)	yes	no	yes	no	yes	no	no	yes	no	yes	no	no
MAD2L1	MAD2 mitotic arrest deficient-like 1 (yeast)	yes	no	yes	no	yes	no	no	no	no	yes	no	yes
PLAA	phospholipase A2-activating protein	yes	no	no	yes	yes	no	no	no	no	yes	no	yes
TBC1D30	TBC1 domain family, member 30	yes	no	no	no	yes	no	no	no	no	yes	no	yes
ZNF45	zinc finger protein 45	yes	no	no	no	yes	no	no	yes	no	yes	no	no
YKT6	YKT6 v-SNARE homolog (S. cerevisiae)	yes	no	yes	no	yes	no	no	yes	no	yes	no	yes
DDI2	DNA-damage inducible 1 homolog 2 (S. cerevisiae)	yes	no	yes	no	yes	no	no	no	no	yes	no	yes
PHTF1	putative homeodomain transcription factor 1	yes	no	no	no	yes	no	no	no	no	yes	no	yes
AGMAT	agmatine ureohydrolase (agmatinase)	yes	no	yes	no	yes	no	no	yes	no	no	no	yes
SCAMP1	secretory carrier membrane protein 1	yes	no	yes	no	yes	no	no	yes	no	no	no	yes
SMC2	structural maintenance of chromosomes 2	yes	no	yes	no	yes	no	no	yes	no	yes	no	no
CGREF1	cell growth regulator with EF-hand domain 1	yes	no	yes	no	yes	no	no	yes	no	yes	no	yes
NUBPL	nucleotide binding protein-like	yes	no	yes	no	yes	no	no	no	no	yes	no	yes
KLHL7	kelch-like family member 7	yes	no	yes	no	yes	no	no	no	no	yes	no	yes
PLCB1	phospholipase C, beta 1 (phosphoinositide-specific)	yes	no	no	no	yes	no	no	no	no	yes	no	yes
TUBGCP5	tubulin, gamma complex associated protein 5	yes	no	yes	no	yes	no	no	yes	no	yes	no	yes
ZNF33B	zinc finger protein 33B	yes	no	no	no	yes	no	no	yes	yes	no	no	yes
SRD5A1	steroid-5-alpha-reductase, alpha polypeptide 1 (3-oxo-5 alpha-steroid delta 4-dehydrogenase alpha 1)	yes	no	yes	no	yes	no	no	yes	no	yes	no	yes
ENC1	ectodermal-neural cortex 1 (with BTB domain)	yes	no	yes	no	yes	no	no	no	no	yes	no	yes
DBNDD1	dysbindin (dystrobrevin binding protein 1) domain containing 1	yes	no	yes	no	yes	no	no	no	no	yes	no	yes
DZANK1	double zinc ribbon and ankyrin repeat domains 1	yes	no	no	no	yes	no	no	no	no	yes	no	yes
RFC3	replication factor C (activator 1) 3, 38kDa	yes	no	yes	no	yes	no	no	yes	no	yes	no	yes
TMEM209	transmembrane protein 209	yes	no	yes	no	yes	no	no	no	no	yes	no	yes
RMND1	required for meiotic nuclear division 1 homolog (S. cerevisiae)	yes	no	yes	no	yes	no	no	no	no	yes	no	yes
TMEM48	NDC1 transmembrane nucleoporin	yes	no	yes	no	yes	no	no	yes	no	yes	no	no
PRDX3	peroxiredoxin 3	yes	no	yes	no	yes	no	no	no	no	yes	no	yes
RAC3	ras-related C3 botulinum toxin substrate 3 (rho family, small GTP binding protein Rac3)	yes	no	yes	no	yes	no	no	no	no	yes	no	yes
B3GALNT1	beta-1,3-N-acetylgalactosaminyltransferase 1 (globoside blood group)	yes	no	no	yes	yes	no	no	yes	no	yes	no	yes
CCNB1	cyclin B1	yes	no	yes	no	yes	no	no	yes	no	yes	no	yes
NCBP1	nuclear cap binding protein subunit 1, 80kDa	yes	no	yes	no	yes	no	no	yes	no	yes	no	no
ZWILCH	zwilch kinetochore protein	yes	no	yes	no	yes	no	no	no	no	yes	no	yes
DCAF17	DDB1 and CUL4 associated factor 17	yes	no	yes	no	yes	no	no	yes	no	yes	no	no
KIF11	kinesin family member 11	yes	no	yes	no	yes	no	no	no	no	yes	no	yes
GUF1	GUF1 GTPase homolog (S. cerevisiae)	yes	no	yes	no	yes	no	no	yes	no	yes	no	yes
TTC9	tetratricopeptide repeat domain 9	yes	no	yes	no	yes	no	no	no	no	yes	no	yes
RPGRIP1L	RPGRIP1-like	yes	no	yes	no	yes	no	no	no	no	yes	no	yes
GDAP1	ganglioside induced differentiation associated protein 1	yes	no	yes	no	yes	no	no	no	no	yes	no	yes
PHF14	PHD finger protein 14	yes	no	yes	no	yes	no	no	yes	no	yes	no	yes
TDRKH	tudor and KH domain containing	yes	no	yes	no	yes	no	no	no	no	yes	no	yes
HSF2	heat shock transcription factor 2	yes	no	yes	no	yes	no	no	no	no	yes	no	yes
TUBA1C	tubulin, alpha 1c	yes	no	yes	no	no	no	no	no	no	yes	no	yes
RP11-121L10.3	-	yes	no	yes	no	no	no	no	no	no	yes	no	yes
TUBA1B	tubulin, alpha 1b	yes	no	yes	no	no	no	no	yes	no	yes	no	yes
LDHA	lactate dehydrogenase A	yes	no	yes	no	no	yes	no	yes	no	yes	no	yes
EEF1B2P2	eukaryotic translation elongation factor 1 beta 2 pseudogene 2	yes	no	yes	no	no	no	no	yes	no	yes	no	no
CHCHD2P2	coiled-coil-helix-coiled-coil-helix domain containing 2 pseudogene 2	yes	no	yes	no	no	no	no	no	no	yes	no	yes
LDHB	lactate dehydrogenase B	yes	no	yes	no	no	yes	no	yes	no	yes	no	yes
RP11-887P2.3	-	yes	no	yes	no	no	yes	no	yes	no	yes	no	yes
SOD1	superoxide dismutase 1, soluble	yes	no	yes	no	no	no	no	no	no	yes	no	yes
TPI1P1	triosephosphate isomerase 1 pseudogene 1	yes	no	yes	no	no	no	no	yes	no	yes	no	yes
PSMA6P1	proteasome (prosome, macropain) subunit, alpha type, 6 pseudogene 1	yes	no	yes	no	no	no	no	yes	no	yes	no	yes
PTGES3	prostaglandin E synthase 3 (cytosolic)	yes	no	yes	no	no	no	no	yes	no	yes	yes	no
NDUFA4	NADH dehydrogenase (ubiquinone) 1 alpha subcomplex, 4, 9kDa	yes	no	yes	no	no	yes	no	yes	no	yes	no	yes
CCT4	chaperonin containing TCP1, subunit 4 (delta)	yes	no	yes	no	no	no	no	yes	no	yes	no	no
PSMC1P1	proteasome (prosome, macropain) 26S subunit, ATPase, 1 pseudogene 1	yes	no	yes	no	no	yes	no	no	no	yes	no	yes
CCT8	chaperonin containing TCP1, subunit 8 (theta)	yes	no	yes	no	no	no	no	no	no	yes	no	yes
PSMB1	proteasome (prosome, macropain) subunit, beta type, 1	yes	no	yes	no	no	no	no	no	no	yes	no	yes
NDUFC2-KCTD14	NDUFC2-KCTD14 readthrough	yes	no	yes	no	no	no	no	yes	no	yes	no	yes
RP5-977B1.10	-	yes	no	yes	no	no	no	no	yes	no	yes	no	no
ST13P4	suppression of tumorigenicity 13 (colon carcinoma) (Hsp70 interacting protein) pseudogene 4	yes	no	yes	no	no	no	no	yes	no	yes	yes	no
NSA2	NSA2 ribosome biogenesis homolog (S. cerevisiae)	yes	no	yes	no	no	yes	no	yes	no	yes	no	no
NDUFAB1	NADH dehydrogenase (ubiquinone) 1, alpha/beta subcomplex, 1, 8kDa	yes	no	yes	no	no	no	no	yes	no	yes	no	yes
RP11-93O14.2	-	yes	no	yes	no	no	no	no	no	no	yes	no	yes
NEDD8	neural precursor cell expressed, developmentally down-regulated 8	yes	no	yes	no	no	yes	no	no	no	yes	no	yes
PSMA1	proteasome (prosome, macropain) subunit, alpha type, 1	yes	no	yes	no	no	no	no	yes	no	yes	no	yes
RP11-111K18.1	-	yes	no	yes	no	no	no	no	yes	no	yes	no	no
EIF2S2P4	eukaryotic translation initiation factor 2, subunit 2 beta pseudogene 4	yes	no	yes	no	no	no	no	yes	no	yes	no	no
PSMB6	proteasome (prosome, macropain) subunit, beta type, 6	yes	no	yes	no	no	no	no	yes	no	yes	no	yes
PSMD2	proteasome (prosome, macropain) 26S subunit, non-ATPase, 2	yes	no	yes	no	no	no	no	no	no	yes	no	yes
H2AFZ	H2A histone family, member Z	yes	no	yes	no	no	yes	no	yes	no	yes	no	no
NHP2	NHP2 ribonucleoprotein	yes	no	yes	no	no	no	no	yes	no	yes	no	yes
PSMA4	proteasome (prosome, macropain) subunit, alpha type, 4	yes	no	yes	no	no	no	no	yes	no	yes	no	yes
NDUFB11	NADH dehydrogenase (ubiquinone) 1 beta subcomplex, 11, 17.3kDa	yes	no	yes	no	no	no	no	yes	no	yes	no	no
BZW1	basic leucine zipper and W2 domains 1	yes	no	yes	no	no	no	no	no	no	yes	no	yes
RANP1	RAN, member RAS oncogene family pseudogene 1	yes	no	yes	no	no	no	no	yes	no	yes	no	no
RP11-977G19.10	-	yes	no	yes	no	no	no	no	yes	no	yes	no	no
TBCAP1	tubulin folding cofactor A pseudogene 1	yes	no	yes	no	no	no	no	no	no	yes	no	yes
GARS	glycyl-tRNA synthetase	yes	no	yes	no	no	yes	no	no	no	yes	no	yes
PSMC5	proteasome (prosome, macropain) 26S subunit, ATPase, 5	yes	no	yes	no	no	yes	no	no	no	yes	no	yes
BZW2	basic leucine zipper and W2 domains 2	yes	no	yes	no	no	no	no	no	no	yes	no	yes
PSMB5	proteasome (prosome, macropain) subunit, beta type, 5	yes	no	yes	no	no	no	no	yes	no	yes	no	yes
SNRPB2	small nuclear ribonucleoprotein polypeptide B	yes	no	yes	no	no	yes	no	no	no	yes	no	yes
HBXIP	late endosomal/lysosomal adaptor, MAPK and MTOR activator 5	yes	no	yes	no	no	no	no	yes	no	yes	no	no
PSMD14	proteasome (prosome, macropain) 26S subunit, non-ATPase, 14	yes	no	yes	no	no	no	no	no	no	yes	no	yes
DRG1	developmentally regulated GTP binding protein 1	yes	no	yes	no	no	yes	no	no	no	yes	no	yes
TRIP12	thyroid hormone receptor interactor 12	yes	no	yes	no	no	no	no	no	no	yes	no	yes
PUF60	poly-U binding splicing factor 60KDa	yes	no	yes	no	no	no	no	no	no	yes	no	yes
SHFM1	split hand/foot malformation (ectrodactyly) type 1	yes	no	yes	no	no	no	no	no	no	yes	no	yes
PTDSS1	phosphatidylserine synthase 1	yes	no	yes	no	no	no	no	no	no	yes	no	yes
EFR3A	EFR3 homolog A (S. cerevisiae)	yes	no	yes	no	no	no	no	yes	no	no	no	yes
NDUFB6	NADH dehydrogenase (ubiquinone) 1 beta subcomplex, 6, 17kDa	yes	no	yes	no	no	yes	no	yes	no	yes	no	yes
RP4-614O4.11	-	yes	no	yes	no	no	no	no	no	no	yes	no	yes
COPS6	COP9 signalosome subunit 6	yes	no	yes	no	no	yes	no	yes	no	yes	no	no
MZT2A	mitotic spindle organizing protein 2A	yes	no	yes	no	no	no	no	no	no	yes	no	yes
DDX1	DEAD (Asp-Glu-Ala-Asp) box helicase 1	yes	no	yes	no	no	no	no	yes	no	yes	no	yes
RP11-38L15.6	-	yes	no	yes	no	no	no	no	yes	no	yes	no	yes
VBP1	von Hippel-Lindau binding protein 1	yes	no	yes	no	no	no	no	yes	no	yes	no	yes
MRPL18	mitochondrial ribosomal protein L18	yes	no	yes	no	no	yes	no	yes	no	yes	no	no
RP11-298C3.2	-	yes	no	yes	no	no	no	no	yes	no	yes	no	yes
DCTPP1	dCTP pyrophosphatase 1	yes	no	yes	no	no	no	no	yes	no	yes	no	yes
PIH1D1	PIH1 domain containing 1	yes	no	yes	no	no	no	no	yes	no	yes	no	no
PARL	presenilin associated, rhomboid-like	yes	no	yes	no	no	no	no	no	no	yes	no	yes
DPM1	dolichyl-phosphate mannosyltransferase polypeptide 1, catalytic subunit	yes	no	yes	no	no	no	no	no	no	yes	no	yes
NDUFA8	NADH dehydrogenase (ubiquinone) 1 alpha subcomplex, 8, 19kDa	yes	no	yes	no	no	no	no	yes	no	yes	no	no
TMEM70	transmembrane protein 70	yes	no	yes	no	no	no	no	yes	no	yes	no	yes
CTC-554D6.1	-	yes	no	yes	no	no	no	no	no	no	yes	no	yes
ABCF1	ATP-binding cassette, sub-family F (GCN20), member 1	yes	no	yes	no	no	no	no	yes	no	yes	no	no
MRPS22	mitochondrial ribosomal protein S22	yes	no	yes	no	no	yes	no	yes	no	yes	no	no
BRD9	bromodomain containing 9	yes	no	yes	no	no	no	no	no	no	yes	no	yes
LAPTM4B	lysosomal protein transmembrane 4 beta	yes	no	yes	no	no	yes	no	yes	no	yes	no	yes
NCKAP1	NCK-associated protein 1	yes	no	yes	no	no	no	no	no	no	yes	no	yes
GS1-124K5.12	-	yes	no	yes	no	no	no	no	no	no	yes	no	yes
PSMD7	proteasome (prosome, macropain) 26S subunit, non-ATPase, 7	yes	no	yes	no	no	no	no	yes	no	yes	no	yes
PSMD1	proteasome (prosome, macropain) 26S subunit, non-ATPase, 1	yes	no	yes	no	no	no	no	yes	no	yes	no	yes
MAGED2	melanoma antigen family D, 2	yes	no	yes	no	no	no	no	yes	no	yes	no	yes
VDAC3	voltage-dependent anion channel 3	yes	no	yes	no	no	no	no	yes	no	yes	no	yes
RPA3	replication protein A3, 14kDa	yes	no	yes	no	no	no	no	yes	no	yes	no	yes
FKBP3	FK506 binding protein 3, 25kDa	yes	no	yes	no	no	no	no	no	no	yes	no	yes
MEST	mesoderm specific transcript	yes	no	yes	no	no	no	no	no	no	yes	no	yes
TUBA4A	tubulin, alpha 4a	yes	no	yes	no	no	yes	no	no	no	yes	no	yes
BABAM1	BRISC and BRCA1 A complex member 1	yes	no	yes	no	no	no	no	no	no	yes	no	yes
SNAPC5	small nuclear RNA activating complex, polypeptide 5, 19kDa	yes	no	yes	no	no	yes	no	yes	no	yes	no	yes
TMEM208	transmembrane protein 208	yes	no	yes	no	no	no	no	yes	no	yes	no	yes
HPRT1	hypoxanthine phosphoribosyltransferase 1	yes	no	yes	no	no	no	no	no	no	yes	no	yes
PSMD10	proteasome (prosome, macropain) 26S subunit, non-ATPase, 10	yes	no	yes	no	no	no	no	no	no	yes	no	yes
RP11-651P23.4	-	yes	no	yes	no	no	no	no	yes	no	yes	no	no
MCTS1	malignant T cell amplified sequence 1	yes	no	yes	no	no	no	no	yes	no	yes	no	yes
CREB3	cAMP responsive element binding protein 3	yes	no	yes	no	no	no	no	yes	no	yes	no	no
HN1	hematological and neurological expressed 1	yes	no	yes	no	no	no	no	yes	no	yes	no	yes
COPS5	COP9 signalosome subunit 5	yes	no	yes	no	no	no	no	yes	no	yes	no	yes
DDX41	DEAD (Asp-Glu-Ala-Asp) box polypeptide 41	yes	no	yes	no	no	no	no	no	no	yes	no	yes
MAGEF1	melanoma antigen family F, 1	yes	no	yes	no	no	no	no	yes	no	yes	no	yes
IMP4	IMP4, U3 small nucleolar ribonucleoprotein, homolog (yeast)	yes	no	yes	no	no	no	no	yes	no	yes	no	yes
TIMM8B	translocase of inner mitochondrial membrane 8 homolog B (yeast)	yes	no	yes	no	no	no	no	yes	no	yes	no	yes
TPI1	triosephosphate isomerase 1	yes	no	yes	no	no	yes	no	no	no	yes	no	yes
HARS	histidyl-tRNA synthetase	yes	no	yes	no	no	no	no	no	no	yes	no	yes
NEU1	sialidase 1 (lysosomal sialidase)	yes	no	yes	no	no	no	no	yes	no	yes	no	no
PRAF2	PRA1 domain family, member 2	yes	no	yes	no	no	yes	no	no	no	yes	no	yes
ADSL	adenylosuccinate lyase	yes	no	yes	no	no	no	no	yes	no	yes	no	no
TRAP1	TNF receptor-associated protein 1	yes	no	yes	no	no	no	no	no	no	yes	no	yes
NAT10	N-acetyltransferase 10 (GCN5-related)	yes	no	yes	no	no	no	no	no	no	yes	no	yes
RP11-446E9.1	-	yes	no	yes	no	no	no	no	yes	no	yes	no	yes
UTP18	UTP18 small subunit (SSU) processome component homolog (yeast)	yes	no	yes	no	no	no	no	yes	no	yes	no	no
CISD1	CDGSH iron sulfur domain 1	yes	no	yes	no	no	yes	no	yes	no	yes	no	yes
NDUFA7	NADH dehydrogenase (ubiquinone) 1 alpha subcomplex, 7, 14.5kDa	yes	no	yes	no	no	no	no	no	no	yes	no	yes
POLR2K	polymerase (RNA) II (DNA directed) polypeptide K, 7.0kDa	yes	no	yes	no	no	no	no	yes	no	yes	no	yes
COPS3	COP9 signalosome subunit 3	yes	no	yes	no	no	yes	no	yes	no	yes	no	yes
SAE1	SUMO1 activating enzyme subunit 1	yes	no	yes	no	no	no	no	yes	no	yes	no	yes
PSMD13	proteasome (prosome, macropain) 26S subunit, non-ATPase, 13	yes	no	yes	no	no	no	no	no	no	yes	no	yes
PTRH2	peptidyl-tRNA hydrolase 2	yes	no	yes	no	no	no	no	no	no	yes	no	yes
GLRX3	glutaredoxin 3	yes	no	yes	no	no	no	no	yes	no	yes	no	yes
TMEM14A	transmembrane protein 14A	yes	no	yes	no	no	no	no	yes	no	yes	no	yes
GTF2H5	general transcription factor IIH, polypeptide 5	yes	no	yes	no	no	no	no	yes	no	no	no	yes
RARS	arginyl-tRNA synthetase	yes	no	yes	no	no	no	no	yes	no	yes	no	yes
THOC7	THO complex 7 homolog (Drosophila)	yes	no	yes	no	no	no	no	no	no	yes	no	yes
PFKP	phosphofructokinase, platelet	yes	no	yes	no	no	yes	no	no	no	yes	no	yes
EIF2B2	eukaryotic translation initiation factor 2B, subunit 2 beta, 39kDa	yes	no	yes	no	no	yes	no	yes	no	yes	no	no
MRPL16	mitochondrial ribosomal protein L16	yes	no	yes	no	no	no	no	yes	no	yes	no	no
MRPL48	mitochondrial ribosomal protein L48	yes	no	yes	no	no	no	no	yes	no	yes	yes	no
FHL2	four and a half LIM domains 2	yes	no	yes	no	no	yes	no	yes	no	yes	no	no
STOML2	stomatin (EPB72)-like 2	yes	no	yes	no	no	no	no	yes	no	yes	no	yes
RPA2	replication protein A2, 32kDa	yes	no	yes	no	no	no	no	yes	no	yes	no	no
CCT5	chaperonin containing TCP1, subunit 5 (epsilon)	yes	no	yes	no	no	no	no	yes	no	yes	no	no
RP11-231C14.3	-	yes	no	yes	no	no	no	no	yes	no	yes	no	yes
ZNHIT3	zinc finger, HIT-type containing 3	yes	no	yes	no	no	no	no	yes	no	yes	no	no
TIMM10	translocase of inner mitochondrial membrane 10 homolog (yeast)	yes	no	yes	no	no	no	no	yes	no	yes	no	yes
SNRNP25	small nuclear ribonucleoprotein 25kDa (U11/U12)	yes	no	yes	no	no	no	no	yes	no	yes	no	yes
FAM206A	family with sequence similarity 206, member A	yes	no	yes	no	no	no	no	no	no	yes	no	yes
EIF2B3	eukaryotic translation initiation factor 2B, subunit 3 gamma, 58kDa	yes	no	yes	no	no	no	no	yes	no	yes	no	yes
RFX5	regulatory factor X, 5 (influences HLA class II expression)	yes	no	yes	no	no	no	no	yes	no	yes	no	no
STX18	syntaxin 18	yes	no	yes	no	no	no	no	no	no	yes	no	yes
MRPL11	mitochondrial ribosomal protein L11	yes	no	yes	no	no	yes	no	yes	no	yes	no	no
ATP9A	ATPase, class II, type 9A	yes	no	yes	no	no	no	no	no	no	yes	no	yes
CTD-2323K18.1	-	yes	no	yes	no	no	yes	no	no	no	yes	no	yes
PTS	6-pyruvoyltetrahydropterin synthase	yes	no	yes	no	no	no	no	yes	no	yes	no	yes
AASDHPPT	aminoadipate-semialdehyde dehydrogenase-phosphopantetheinyl transferase	yes	no	yes	no	no	no	no	no	no	yes	no	yes
DDX10	DEAD (Asp-Glu-Ala-Asp) box polypeptide 10	yes	no	yes	no	no	no	no	no	no	yes	no	yes
DUSP12	dual specificity phosphatase 12	yes	no	yes	no	no	yes	no	yes	no	yes	no	no
ORC3	origin recognition complex, subunit 3	yes	no	yes	no	no	no	no	no	no	yes	no	yes
WDR12	WD repeat domain 12	yes	no	yes	no	no	no	no	no	no	yes	no	yes
BCAS2	breast carcinoma amplified sequence 2	yes	no	yes	no	no	no	no	yes	no	yes	no	yes
TEX10	testis expressed 10	yes	no	yes	no	no	yes	no	no	no	yes	no	yes
COMMD8	COMM domain containing 8	yes	no	yes	no	no	yes	no	yes	no	no	no	yes
PSMD12	proteasome (prosome, macropain) 26S subunit, non-ATPase, 12	yes	no	yes	no	no	no	no	no	no	yes	no	yes
MRPL2	mitochondrial ribosomal protein L2	yes	no	yes	no	no	yes	no	no	no	yes	no	yes
CTC-524C5.2	-	yes	no	yes	no	no	no	no	yes	no	yes	no	no
EBNA1BP2	EBNA1 binding protein 2	yes	no	yes	no	no	no	no	yes	no	yes	no	yes
TIMM23	translocase of inner mitochondrial membrane 23 homolog (yeast)	yes	no	yes	no	no	no	no	yes	no	yes	no	yes
CARS	cysteinyl-tRNA synthetase	yes	no	yes	no	no	no	no	yes	no	yes	no	no
NAA50	N(alpha)-acetyltransferase 50, NatE catalytic subunit	yes	no	yes	no	no	no	no	yes	no	yes	no	no
GLRX2	glutaredoxin 2	yes	no	yes	no	no	no	no	yes	no	yes	no	no
RP11-15K19.2	-	yes	no	yes	no	no	no	no	yes	no	yes	no	no
CNPY2	canopy 2 homolog (zebrafish)	yes	no	yes	no	no	yes	no	no	no	yes	no	yes
ZNF593	zinc finger protein 593	yes	no	yes	no	no	no	no	yes	no	yes	no	yes
LAGE3	L antigen family, member 3	yes	no	yes	no	no	no	no	yes	no	yes	no	no
GRPEL1	GrpE-like 1, mitochondrial (E. coli)	yes	no	yes	no	no	no	no	yes	no	yes	no	yes
SNRNP27	small nuclear ribonucleoprotein 27kDa (U4/U6.U5)	yes	no	yes	no	no	no	no	yes	no	yes	no	no
TRAPPC2L	trafficking protein particle complex 2-like	yes	no	yes	no	no	no	no	no	no	yes	no	yes
MRPL22	mitochondrial ribosomal protein L22	yes	no	yes	no	no	no	no	yes	no	yes	no	yes
MYL6B	myosin, light chain 6B, alkali, smooth muscle and non-muscle	yes	no	yes	no	no	yes	no	no	no	yes	no	yes
SRRD	SRR1 domain containing	yes	no	yes	no	no	no	no	yes	no	yes	no	no
FTSJ2	FtsJ RNA methyltransferase homolog 2 (E. coli)	yes	no	yes	no	no	no	no	yes	no	yes	no	yes
RP11-397A15.4	-	yes	no	yes	no	no	no	no	yes	no	yes	no	no
HSPA9	heat shock 70kDa protein 9 (mortalin)	yes	no	yes	no	no	no	no	yes	no	yes	no	no
SEC22B	SEC22 vesicle trafficking protein homolog B (S. cerevisiae) (gene/pseudogene)	yes	no	yes	no	no	no	no	yes	no	yes	no	yes
DPY19L1	dpy-19-like 1 (C. elegans)	yes	no	yes	no	no	yes	no	yes	no	yes	no	no
ENO2	enolase 2 (gamma, neuronal)	yes	no	yes	no	no	yes	no	no	no	yes	no	yes
PSMB2	proteasome (prosome, macropain) subunit, beta type, 2	yes	no	yes	no	no	no	no	no	no	yes	no	yes
PFDN4	prefoldin subunit 4	yes	no	yes	no	no	no	no	no	no	yes	no	yes
RP11-395L14.17	-	yes	no	yes	no	no	no	no	no	no	yes	no	yes
PSME3	proteasome (prosome, macropain) activator subunit 3 (PA28 gamma; Ki)	yes	no	yes	no	no	no	no	yes	no	yes	no	yes
EBP	emopamil binding protein (sterol isomerase)	yes	no	yes	no	no	no	no	no	no	yes	no	yes
NHP2L1	NHP2 non-histone chromosome protein 2-like 1 (S. cerevisiae)	yes	no	yes	no	no	yes	no	yes	no	yes	no	yes
SSBP1	single-stranded DNA binding protein 1, mitochondrial	yes	no	yes	no	no	no	no	no	no	yes	no	yes
TOPBP1	topoisomerase (DNA) II binding protein 1	yes	no	yes	no	no	no	no	yes	no	yes	no	no
SUMO1	small ubiquitin-like modifier 1	yes	no	yes	no	no	no	no	yes	no	yes	no	yes
CCDC51	coiled-coil domain containing 51	yes	no	yes	no	no	no	no	no	no	yes	no	yes
PTGES2	prostaglandin E synthase 2	yes	no	yes	no	no	no	no	no	no	yes	no	yes
SAR1A	SAR1 homolog A (S. cerevisiae)	yes	no	yes	no	no	no	no	yes	no	yes	no	yes
ICT1	immature colon carcinoma transcript 1	yes	no	yes	no	no	no	no	yes	no	yes	no	no
WDR70	WD repeat domain 70	yes	no	yes	no	no	no	no	no	no	yes	no	yes
HTRA2	HtrA serine peptidase 2	yes	no	yes	no	no	no	no	yes	no	yes	no	yes
MRPS28	mitochondrial ribosomal protein S28	yes	no	yes	no	no	no	no	yes	no	yes	no	no
SNRPD1	small nuclear ribonucleoprotein D1 polypeptide 16kDa	yes	no	yes	no	no	no	no	yes	no	yes	no	no
RAB15	RAB15, member RAS oncogene family	yes	no	yes	no	no	no	no	yes	no	yes	no	yes
ECD	ecdysoneless homolog (Drosophila)	yes	no	yes	no	no	no	no	yes	no	yes	no	no
RP11-785H5.1	-	yes	no	yes	no	no	yes	no	yes	no	yes	no	yes
COPS8	COP9 signalosome subunit 8	yes	no	yes	no	no	yes	no	yes	no	yes	no	yes
DENR	density-regulated protein	yes	no	yes	no	no	no	no	yes	no	yes	no	yes
BLMH	bleomycin hydrolase	yes	no	yes	no	no	no	no	yes	no	yes	no	no
LYRM4	LYR motif containing 4	yes	no	yes	no	no	no	no	yes	no	yes	no	yes
MFF	mitochondrial fission factor	yes	no	yes	no	no	no	no	yes	no	yes	no	no
COQ3	coenzyme Q3 methyltransferase	yes	no	yes	no	no	no	no	no	no	yes	no	yes
BRE	brain and reproductive organ-expressed (TNFRSF1A modulator)	yes	no	yes	no	no	no	no	no	no	yes	no	yes
PPP1R2P3	protein phosphatase 1, regulatory (inhibitor) subunit 2 pseudogene 3	yes	no	yes	no	no	no	no	yes	no	yes	no	yes
TRPC4AP	transient receptor potential cation channel, subfamily C, member 4 associated protein	yes	no	yes	no	no	no	no	no	no	yes	no	yes
OLA1	Obg-like ATPase 1	yes	no	yes	no	no	no	no	no	no	yes	no	yes
METTL1	methyltransferase like 1	yes	no	yes	no	no	no	no	no	no	yes	no	yes
TMEM126B	transmembrane protein 126B	yes	no	yes	no	no	no	no	yes	no	yes	no	no
TUBA3E	tubulin, alpha 3e	yes	no	yes	no	no	no	no	no	no	yes	no	yes
DUSP14	dual specificity phosphatase 14	yes	no	yes	no	no	no	no	yes	no	yes	no	no
ZNF544	zinc finger protein 544	yes	no	yes	no	no	no	no	no	no	yes	no	yes
SSSCA1	Sjogren syndrome/scleroderma autoantigen 1	yes	no	yes	no	no	yes	no	no	no	yes	no	yes
ELAC2	elaC ribonuclease Z 2	yes	no	yes	no	no	no	no	no	no	yes	no	yes
EMC9	ER membrane protein complex subunit 9	yes	no	yes	no	no	no	no	yes	no	yes	no	yes
CPSF6	cleavage and polyadenylation specific factor 6, 68kDa	yes	no	yes	no	no	no	no	yes	no	yes	no	no
COG8	component of oligomeric golgi complex 8	yes	no	yes	no	no	no	no	yes	no	no	no	yes
RP11-255N24.4	-	yes	no	yes	no	no	yes	no	yes	no	yes	no	yes
PSMG1	proteasome (prosome, macropain) assembly chaperone 1	yes	no	yes	no	no	no	no	yes	no	yes	no	yes
MRPL13	mitochondrial ribosomal protein L13	yes	no	yes	no	no	no	no	yes	no	yes	no	yes
PSMA7	proteasome (prosome, macropain) subunit, alpha type, 7	yes	no	yes	no	no	yes	no	yes	no	yes	no	no
RACGAP1	Rac GTPase activating protein 1	yes	no	yes	no	no	no	no	yes	no	yes	yes	no
HRAS	v-Ha-ras Harvey rat sarcoma viral oncogene homolog	yes	no	yes	no	no	no	no	no	no	yes	no	yes
COQ2	coenzyme Q2 4-hydroxybenzoate polyprenyltransferase	yes	no	yes	no	no	no	no	yes	no	yes	no	no
MET	met proto-oncogene (hepatocyte growth factor receptor)	yes	no	yes	no	no	yes	no	yes	no	yes	no	no
SPCS3	signal peptidase complex subunit 3 homolog (S. cerevisiae)	yes	no	yes	no	no	no	no	no	no	yes	no	yes
TBPL1	TBP-like 1	yes	no	yes	no	no	no	no	no	no	yes	no	yes
ZDHHC4	zinc finger, DHHC-type containing 4	yes	no	yes	no	no	no	no	no	no	yes	no	yes
KIF3C	kinesin family member 3C	yes	no	yes	no	no	no	no	yes	no	yes	no	yes
RBM12	RNA binding motif protein 12	yes	no	yes	no	no	no	no	yes	no	yes	no	no
THY1	Thy-1 cell surface antigen	yes	no	yes	no	no	yes	no	no	no	yes	no	yes
TRPM2	transient receptor potential cation channel, subfamily M, member 2	yes	no	yes	no	no	no	no	no	no	yes	no	yes
TARS	threonyl-tRNA synthetase	yes	no	yes	no	no	no	no	yes	no	yes	no	no
TRMT61B	tRNA methyltransferase 61 homolog B (S. cerevisiae)	yes	no	yes	no	no	no	no	no	no	yes	no	yes
UTP11L	UTP11-like, U3 small nucleolar ribonucleoprotein, (yeast)	yes	no	yes	no	no	no	no	yes	no	yes	no	yes
AAGAB	alpha- and gamma-adaptin binding protein	yes	no	yes	no	no	no	no	yes	no	yes	no	yes
NOLC1	nucleolar and coiled-body phosphoprotein 1	yes	no	yes	no	no	no	no	yes	no	yes	no	no
ASUN	asunder spermatogenesis regulator	yes	no	yes	no	no	no	no	yes	no	yes	no	no
SUPV3L1	suppressor of var1, 3-like 1 (S. cerevisiae)	yes	no	yes	no	no	no	no	no	no	yes	no	yes
DEF8	differentially expressed in FDCP 8 homolog (mouse)	yes	no	yes	no	no	yes	no	yes	no	yes	no	yes
TRMT12	tRNA methyltransferase 12 homolog (S. cerevisiae)	yes	no	yes	no	no	no	no	yes	no	yes	no	no
BYSL	bystin-like	yes	no	yes	no	no	no	no	yes	no	yes	no	no
RPP40	ribonuclease P/MRP 40kDa subunit	yes	no	yes	no	no	no	no	yes	no	yes	no	yes
GEMIN6	gem (nuclear organelle) associated protein 6	yes	no	yes	no	no	no	no	yes	no	yes	no	no
POLR3K	polymerase (RNA) III (DNA directed) polypeptide K, 12.3 kDa	yes	no	yes	no	no	no	no	yes	no	yes	no	no
TUSC2	tumor suppressor candidate 2	yes	no	yes	no	no	yes	no	yes	no	yes	no	no
PQBP1	polyglutamine binding protein 1	yes	no	yes	no	no	no	no	yes	no	yes	no	no
IRGQ	immunity-related GTPase family, Q	yes	no	yes	no	no	no	no	yes	no	yes	no	yes
RP11-13N13.2	-	yes	no	yes	no	no	no	no	yes	no	yes	no	yes
SEH1L	SEH1-like (S. cerevisiae)	yes	no	yes	no	no	no	no	no	no	yes	no	yes
PIP4K2B	phosphatidylinositol-5-phosphate 4-kinase, type II, beta	yes	no	yes	no	no	no	no	yes	no	yes	no	no
SLC25A14	solute carrier family 25 (mitochondrial carrier, brain), member 14	yes	no	yes	no	no	no	no	yes	no	yes	no	yes
TXNDC9	thioredoxin domain containing 9	yes	no	yes	no	no	no	no	yes	no	yes	no	yes
LRRC20	leucine rich repeat containing 20	yes	no	yes	no	no	no	no	no	no	yes	no	yes
MAPKAP1	mitogen-activated protein kinase associated protein 1	yes	no	yes	no	no	no	no	no	no	yes	no	yes
TIMM17A	translocase of inner mitochondrial membrane 17 homolog A (yeast)	yes	no	yes	no	no	yes	no	yes	no	yes	no	yes
TAF12	TAF12 RNA polymerase II, TATA box binding protein (TBP)-associated factor, 20kDa	yes	no	yes	no	no	no	no	yes	no	yes	yes	no
PMS2CL	PMS2 C-terminal like pseudogene	yes	no	yes	no	no	no	no	no	no	yes	no	yes
CTPS1	CTP synthase 1	yes	no	yes	no	no	no	no	yes	no	yes	no	no
ARPP19	cAMP-regulated phosphoprotein, 19kDa	yes	no	yes	no	no	no	no	yes	no	yes	no	yes
RASAL1	RAS protein activator like 1 (GAP1 like)	yes	no	yes	no	no	yes	no	no	no	yes	no	yes
WDR46	WD repeat domain 46	yes	no	yes	no	no	no	no	no	no	yes	no	yes
ERO1L	ERO1-like (S. cerevisiae)	yes	no	yes	no	no	yes	no	yes	no	yes	no	no
AARSD1	alanyl-tRNA synthetase domain containing 1	yes	no	yes	no	no	no	no	no	no	yes	no	yes
CIAPIN1	cytokine induced apoptosis inhibitor 1	yes	no	yes	no	no	no	no	no	no	yes	no	yes
GOLT1B	golgi transport 1B	yes	no	yes	no	no	no	no	yes	no	yes	no	yes
UROS	uroporphyrinogen III synthase	yes	no	yes	no	no	no	no	no	no	yes	no	yes
TESC	tescalcin	yes	no	yes	no	no	no	no	yes	no	yes	no	no
MLLT11	myeloid/lymphoid or mixed-lineage leukemia (trithorax homolog, Drosophila); translocated to, 11	yes	no	yes	no	no	yes	no	no	no	yes	no	yes
ZMYM4	zinc finger, MYM-type 4	yes	no	yes	no	no	no	no	no	no	yes	no	yes
VRK1	vaccinia related kinase 1	yes	no	yes	no	no	no	no	no	no	yes	no	yes
MRTO4	mRNA turnover 4 homolog (S. cerevisiae)	yes	no	yes	no	no	no	no	yes	no	yes	no	yes
AVL9	AVL9 homolog (S. cerevisiase)	yes	no	yes	no	no	no	no	no	no	yes	no	yes
CDC27	cell division cycle 27	yes	no	yes	no	no	yes	no	yes	no	yes	no	yes
MRPS15	mitochondrial ribosomal protein S15	yes	no	yes	no	no	no	no	yes	no	yes	no	yes
METTL22	methyltransferase like 22	yes	no	yes	no	no	yes	no	no	no	yes	no	yes
JMJD4	jumonji domain containing 4	yes	no	yes	no	no	no	no	no	no	yes	no	yes
FOXK2	forkhead box K2	yes	no	yes	no	no	no	no	no	no	yes	no	yes
AVEN	apoptosis, caspase activation inhibitor	yes	no	yes	no	no	no	no	yes	no	yes	no	no
KIF2A	kinesin heavy chain member 2A	yes	no	yes	no	no	no	no	yes	no	yes	no	yes
PPP3CB	protein phosphatase 3, catalytic subunit, beta isozyme	yes	no	yes	no	no	no	no	yes	no	yes	no	yes
MOSPD1	motile sperm domain containing 1	yes	no	yes	no	no	no	no	yes	no	no	no	yes
GGH	gamma-glutamyl hydrolase (conjugase, folylpolygammaglutamyl hydrolase)	yes	no	yes	no	no	yes	no	yes	no	yes	no	yes
MED28	mediator complex subunit 28	yes	no	yes	no	no	no	no	yes	no	yes	no	no
B4GALT7	xylosylprotein beta 1,4-galactosyltransferase, polypeptide 7	yes	no	yes	no	no	no	no	no	no	yes	no	yes
ATXN7L3B	ataxin 7-like 3B	yes	no	yes	no	no	no	no	no	no	yes	no	yes
TRIM32	tripartite motif containing 32	yes	no	yes	no	no	no	no	yes	no	yes	no	no
CACNB3	calcium channel, voltage-dependent, beta 3 subunit	yes	no	yes	no	no	no	no	no	no	yes	no	yes
GCLM	glutamate-cysteine ligase, modifier subunit	yes	no	yes	no	no	no	no	no	no	yes	no	yes
RAD51C	RAD51 paralog C	yes	no	yes	no	no	no	no	yes	no	yes	no	yes
CELF1	CUGBP, Elav-like family member 1	yes	no	yes	no	no	no	no	yes	no	yes	no	no
ORC4	origin recognition complex, subunit 4	yes	no	yes	no	no	no	no	no	no	yes	no	yes
MAGOH	mago-nashi homolog, proliferation-associated (Drosophila)	yes	no	yes	no	no	no	no	yes	no	yes	no	no
SERPINI1	serpin peptidase inhibitor, clade I (neuroserpin), member 1	yes	no	yes	no	no	no	no	no	no	yes	no	yes
MRPS30	mitochondrial ribosomal protein S30	yes	no	yes	no	no	no	no	yes	no	yes	no	yes
OSBPL3	oxysterol binding protein-like 3	yes	no	yes	no	no	yes	no	no	no	yes	no	yes
ZNF318	zinc finger protein 318	yes	no	yes	no	no	no	no	yes	no	yes	no	no
AC074182.1	-	yes	no	yes	no	no	yes	no	yes	no	yes	no	no
DYNC1I1	dynein, cytoplasmic 1, intermediate chain 1	yes	no	yes	no	no	yes	no	no	no	yes	no	yes
POLR3C	polymerase (RNA) III (DNA directed) polypeptide C (62kD)	yes	no	yes	no	no	yes	no	no	no	yes	no	yes
TEX30	testis expressed 30	yes	no	yes	no	no	yes	no	yes	no	yes	no	no
TRAPPC2P1	trafficking protein particle complex 2 pseudogene 1	yes	no	yes	no	no	no	no	yes	no	yes	no	yes
NETO2	neuropilin (NRP) and tolloid (TLL)-like 2	yes	no	yes	no	no	no	no	yes	no	yes	no	yes
PARP2	poly (ADP-ribose) polymerase 2	yes	no	yes	no	no	no	no	no	no	yes	no	yes
PANX1	pannexin 1	yes	no	yes	no	no	yes	no	yes	no	yes	no	yes
AGK	acylglycerol kinase	yes	no	yes	no	no	no	no	no	no	yes	no	yes
CXXC4	CXXC finger protein 4	yes	no	yes	no	no	no	no	no	no	yes	no	yes
HSPB11	heat shock protein family B (small), member 11	yes	no	yes	no	no	yes	no	yes	no	yes	no	no
LIMK1	LIM domain kinase 1	yes	no	yes	no	no	yes	no	no	no	yes	no	yes
PAK6	p21 protein (Cdc42/Rac)-activated kinase 6	yes	no	yes	no	no	no	no	no	no	yes	no	yes
MSH3	mutS homolog 3 (E. coli)	yes	no	yes	no	no	no	no	yes	no	yes	no	yes
ME1	malic enzyme 1, NADP(+)-dependent, cytosolic	yes	no	yes	no	no	yes	no	no	no	yes	no	yes
PDK3	pyruvate dehydrogenase kinase, isozyme 3	yes	no	yes	no	no	no	no	yes	no	yes	no	no
UBFD1	ubiquitin family domain containing 1	yes	no	yes	no	no	no	no	yes	no	yes	no	no
DNM1	dynamin 1	yes	no	yes	no	no	no	no	no	no	yes	no	yes
SOGA2	SOGA family member 2	yes	no	yes	no	no	no	no	no	no	yes	no	yes
APITD1	apoptosis-inducing, TAF9-like domain 1	yes	no	yes	no	no	no	no	yes	no	yes	no	no
ATR	ataxia telangiectasia and Rad3 related	yes	no	yes	no	no	no	no	no	no	yes	no	yes
B9D1	B9 protein domain 1	yes	no	yes	no	no	no	no	yes	no	yes	no	yes
CDKN3	cyclin-dependent kinase inhibitor 3	yes	no	yes	no	no	yes	no	no	no	yes	no	yes
PRMT7	protein arginine methyltransferase 7	yes	no	yes	no	no	no	no	no	no	yes	no	yes
DIEXF	digestive organ expansion factor homolog (zebrafish)	yes	no	yes	no	no	no	no	yes	no	yes	no	no
BRF2	BRF2, RNA polymerase III transcription initiation factor 50 kDa subunit	yes	no	yes	no	no	no	no	no	no	yes	no	yes
NF1	neurofibromin 1	yes	no	yes	no	no	no	no	no	no	yes	no	yes
PCNXL2	pecanex-like 2 (Drosophila)	yes	no	yes	no	no	no	no	no	no	yes	no	yes
NRIP3	nuclear receptor interacting protein 3	yes	no	yes	no	no	no	no	no	no	yes	no	yes
FAM216A	family with sequence similarity 216, member A	yes	no	yes	no	no	yes	no	no	no	yes	no	yes
FJX1	four jointed box 1 (Drosophila)	yes	no	yes	no	no	no	no	yes	no	yes	no	yes
AC007229.3	-	yes	no	yes	no	no	no	no	yes	no	yes	no	no
MLH3	mutL homolog 3 (E. coli)	yes	no	yes	no	no	yes	no	no	no	yes	no	yes
GLMN	glomulin, FKBP associated protein	yes	no	yes	no	no	no	no	yes	no	yes	no	yes
UROD	uroporphyrinogen decarboxylase	yes	no	yes	no	no	no	no	yes	no	yes	no	yes
GLS2	glutaminase 2 (liver, mitochondrial)	yes	no	yes	no	no	no	no	no	no	yes	no	yes
SSX2IP	synovial sarcoma, X breakpoint 2 interacting protein	yes	no	yes	no	no	yes	no	yes	no	yes	no	no
DIMT1	DIM1 dimethyladenosine transferase 1 homolog (S. cerevisiae)	yes	no	yes	no	no	no	no	no	no	yes	no	yes
SEC61A2	Sec61 alpha 2 subunit (S. cerevisiae)	yes	no	yes	no	no	no	no	yes	no	yes	no	yes
YAF2	YY1 associated factor 2	yes	no	yes	no	no	no	no	yes	no	yes	no	no
NAPG	N-ethylmaleimide-sensitive factor attachment protein, gamma	yes	no	yes	no	no	no	no	yes	no	yes	no	yes
DUSP4	dual specificity phosphatase 4	yes	no	yes	no	no	no	no	yes	no	yes	no	no
BCAS4	breast carcinoma amplified sequence 4	yes	no	yes	no	no	no	no	no	no	yes	no	yes
ARMCX5	armadillo repeat containing, X-linked 5	yes	no	yes	no	no	no	no	no	no	yes	no	yes
MRS2	MRS2 magnesium transporter	yes	no	yes	no	no	no	no	no	no	yes	no	yes
CPD	carboxypeptidase D	yes	no	yes	no	no	no	no	yes	no	yes	no	no
NDUFAF5	NADH dehydrogenase (ubiquinone) complex I, assembly factor 5	yes	no	yes	no	no	yes	no	yes	no	yes	no	yes
QPCT	glutaminyl-peptide cyclotransferase	yes	no	yes	no	no	no	no	no	no	yes	no	yes
RNFT2	ring finger protein, transmembrane 2	yes	no	yes	no	no	no	no	yes	no	yes	no	yes
CABYR	calcium binding tyrosine-(Y)-phosphorylation regulated	yes	no	yes	no	no	no	no	no	no	yes	no	yes
BRAF	v-raf murine sarcoma viral oncogene homolog B1	yes	no	yes	no	no	no	no	yes	no	yes	no	no
RNMT	RNA (guanine-7-) methyltransferase	yes	no	yes	no	no	no	no	yes	no	yes	no	yes
UBE2D1	ubiquitin-conjugating enzyme E2D 1	yes	no	yes	no	no	no	no	yes	no	yes	no	no
STMN3	stathmin-like 3	yes	no	yes	no	no	no	no	no	no	yes	no	yes
FHOD3	formin homology 2 domain containing 3	yes	no	yes	no	no	yes	no	no	no	yes	no	yes
NMU	neuromedin U	yes	no	yes	no	no	no	no	yes	no	yes	no	no
GABRA4	gamma-aminobutyric acid (GABA) A receptor, alpha 4	yes	no	yes	no	no	no	no	no	no	yes	no	yes
ARNTL2	aryl hydrocarbon receptor nuclear translocator-like 2	yes	no	yes	no	no	yes	no	yes	no	yes	no	no
BHLHB9	basic helix-loop-helix domain containing, class B, 9	yes	no	yes	no	no	yes	no	yes	no	yes	no	no
EGR4	early growth response 4	yes	no	yes	no	no	no	no	yes	no	yes	no	no
GNAS	GNAS complex locus	yes	no	yes	no	no	no	no	no	no	yes	no	yes
TFR2	transferrin receptor 2	yes	no	yes	no	no	yes	no	no	no	yes	no	yes
PCP4	Purkinje cell protein 4	yes	no	yes	no	no	yes	no	yes	no	yes	no	no
ANKRD26	ankyrin repeat domain 26	yes	no	yes	no	no	no	no	yes	no	yes	no	no
PPP3R1	protein phosphatase 3, regulatory subunit B, alpha	yes	no	yes	no	no	no	no	yes	no	yes	no	no
ZKSCAN5	zinc finger with KRAB and SCAN domains 5	yes	no	yes	no	no	no	no	no	no	yes	no	yes
SCLY	selenocysteine lyase	yes	no	yes	no	no	no	no	yes	no	yes	no	yes
INCENP	inner centromere protein antigens 135/155kDa	yes	no	yes	no	no	no	no	yes	no	yes	no	no
MAST1	microtubule associated serine/threonine kinase 1	yes	no	yes	no	no	no	no	no	no	yes	no	yes
RPAP3	RNA polymerase II associated protein 3	yes	no	yes	no	no	no	no	no	no	yes	no	yes
QPCTL	glutaminyl-peptide cyclotransferase-like	yes	no	yes	no	no	no	no	yes	no	yes	no	no
COCH	cochlin	yes	no	yes	no	no	no	no	yes	no	yes	no	no
SENP5	SUMO1/sentrin specific peptidase 5	yes	no	yes	no	no	no	no	no	no	yes	no	yes
NPTX2	neuronal pentraxin II	yes	no	yes	no	no	yes	no	yes	no	yes	yes	no
TASP1	taspase, threonine aspartase, 1	yes	no	yes	no	no	no	no	yes	no	yes	no	yes
TIMM8AP1	translocase of inner mitochondrial membrane 8 homolog A (yeast) pseudogene 1	yes	no	yes	no	no	no	no	yes	no	yes	no	yes
INPP4B	inositol polyphosphate-4-phosphatase, type II, 105kDa	yes	no	yes	no	no	no	no	no	no	yes	no	yes
N6AMT1	N-6 adenine-specific DNA methyltransferase 1 (putative)	yes	no	yes	no	no	no	no	yes	no	yes	no	no
ACTR3B	ARP3 actin-related protein 3 homolog B (yeast)	yes	no	yes	no	no	no	no	no	no	yes	no	yes
CDC40	cell division cycle 40	yes	no	yes	no	no	no	no	yes	no	yes	no	no
YEATS4	YEATS domain containing 4	yes	no	yes	no	no	no	no	yes	no	yes	no	no
BEAN1	brain expressed, associated with NEDD4, 1	yes	no	yes	no	no	no	no	yes	no	yes	no	no
THNSL1	threonine synthase-like 1 (S. cerevisiae)	yes	no	yes	no	no	no	no	no	no	yes	no	yes
HSPA4L	heat shock 70kDa protein 4-like	yes	no	yes	no	no	yes	no	yes	no	yes	no	no
TWIST1	twist basic helix-loop-helix transcription factor 1	yes	no	yes	no	no	no	no	yes	no	yes	no	yes
GOSR2	golgi SNAP receptor complex member 2	yes	no	yes	no	no	no	no	yes	no	yes	no	yes
KIAA1549L	KIAA1549-like	yes	no	yes	no	no	yes	no	yes	no	yes	no	no
POLR3G	polymerase (RNA) III (DNA directed) polypeptide G (32kD)	yes	no	yes	no	no	no	no	no	no	yes	no	yes
B4GALT6	UDP-Gal:betaGlcNAc beta 1,4- galactosyltransferase, polypeptide 6	yes	no	yes	no	no	no	no	yes	no	yes	no	yes
EIF5A2	eukaryotic translation initiation factor 5A2	yes	no	yes	no	no	yes	no	no	no	yes	no	yes
GAD1	glutamate decarboxylase 1 (brain, 67kDa)	yes	no	yes	no	no	no	no	yes	no	yes	no	no
PCSK1	proprotein convertase subtilisin/kexin type 1	yes	no	yes	no	no	yes	no	yes	no	yes	no	yes
HEATR3	HEAT repeat containing 3	yes	no	yes	no	no	yes	no	yes	no	yes	no	no
GLRB	glycine receptor, beta	yes	no	yes	no	no	no	no	no	no	yes	no	yes
MSANTD3-TMEFF1	MSANTD3-TMEFF1 readthrough	yes	no	yes	no	no	yes	no	no	no	yes	no	yes
CTNNA2	catenin (cadherin-associated protein), alpha 2	yes	no	yes	no	no	yes	no	yes	no	yes	no	no
ERC2	ELKS/RAB6-interacting/CAST family member 2	yes	no	yes	no	no	no	no	no	no	yes	no	yes
SRD5A3	steroid 5 alpha-reductase 3	yes	no	yes	no	no	no	no	yes	no	yes	no	yes
CNIH3	cornichon homolog 3 (Drosophila)	yes	no	yes	no	no	yes	no	yes	no	yes	no	yes
MTUS2	microtubule associated tumor suppressor candidate 2	yes	no	yes	no	no	no	no	no	no	yes	no	yes
CALB1	calbindin 1, 28kDa	yes	no	yes	no	no	yes	no	no	no	yes	no	yes
PAH	phenylalanine hydroxylase	yes	no	yes	no	no	no	no	yes	no	yes	no	no
ACTG1	actin, gamma 1	no	no	yes	no	yes	no	no	no	no	yes	no	yes
CLTC	clathrin, heavy chain (Hc)	no	yes	yes	no	yes	no	no	yes	no	yes	no	yes
CFL1	cofilin 1 (non-muscle)	no	no	yes	no	yes	no	no	no	no	yes	no	yes
COX8A	cytochrome c oxidase subunit VIIIA (ubiquitous)	no	yes	yes	no	yes	no	no	yes	no	yes	no	yes
ATP5B	ATP synthase, H+ transporting, mitochondrial F1 complex, beta polypeptide	no	yes	yes	no	yes	no	no	yes	no	yes	no	yes
SPINT2	serine peptidase inhibitor, Kunitz type, 2	no	yes	yes	no	yes	no	no	no	no	yes	no	yes
UQCRC1	ubiquinol-cytochrome c reductase core protein I	no	yes	yes	no	yes	no	no	no	no	yes	no	yes
RAC1	ras-related C3 botulinum toxin substrate 1 (rho family, small GTP binding protein Rac1)	no	no	yes	no	yes	no	no	no	no	yes	no	yes
ATP6V0B	ATPase, H+ transporting, lysosomal 21kDa, V0 subunit b	no	no	yes	no	yes	no	no	yes	no	yes	no	yes
ZMPSTE24	zinc metallopeptidase STE24	no	no	yes	no	yes	no	no	yes	no	yes	no	no
TM9SF2	transmembrane 9 superfamily member 2	no	no	yes	no	yes	no	no	yes	no	yes	no	no
SEPHS2	selenophosphate synthetase 2	no	yes	yes	no	yes	no	no	no	no	yes	no	yes
AP2M1	adaptor-related protein complex 2, mu 1 subunit	no	no	yes	no	yes	no	no	no	no	yes	no	yes
NDUFS2	NADH dehydrogenase (ubiquinone) Fe-S protein 2, 49kDa (NADH-coenzyme Q reductase)	no	yes	yes	no	yes	no	no	yes	no	yes	no	yes
OXA1L	oxidase (cytochrome c) assembly 1-like	no	no	yes	no	yes	no	no	no	no	yes	no	yes
PPP1CA	protein phosphatase 1, catalytic subunit, alpha isozyme	no	no	yes	no	yes	no	no	yes	no	yes	no	no
RP11-21J18.1	-	no	yes	yes	no	yes	no	no	no	no	yes	no	yes
ARPC1A	actin related protein 2/3 complex, subunit 1A, 41kDa	no	no	yes	no	yes	no	no	yes	no	yes	no	yes
ARF4	ADP-ribosylation factor 4	no	no	yes	no	yes	no	no	yes	no	yes	no	no
GS1-257G1.1	-	no	no	yes	no	yes	no	no	yes	no	yes	no	yes
EPCAM	epithelial cell adhesion molecule	no	yes	yes	no	yes	no	no	no	no	yes	no	yes
PFN2	profilin 2	no	yes	yes	no	yes	no	no	no	no	yes	no	yes
RER1	RER1 retention in endoplasmic reticulum 1 homolog (S. cerevisiae)	no	yes	yes	no	yes	no	no	no	no	yes	no	yes
CYC1	cytochrome c-1	no	no	yes	no	yes	no	no	no	no	yes	no	yes
PPP2R1A	protein phosphatase 2, regulatory subunit A, alpha	no	no	yes	no	yes	no	no	no	no	yes	no	yes
MTCH2	mitochondrial carrier 2	no	no	yes	no	yes	no	no	yes	no	yes	no	yes
ACO2	aconitase 2, mitochondrial	no	yes	yes	no	yes	no	no	no	no	yes	no	yes
NSF	N-ethylmaleimide-sensitive factor	no	yes	yes	no	yes	no	no	no	no	yes	no	yes
NANS	N-acetylneuraminic acid synthase	no	yes	yes	no	yes	no	no	no	no	yes	no	yes
IDH2	isocitrate dehydrogenase 2 (NADP+), mitochondrial	no	no	yes	no	yes	no	no	no	no	yes	no	yes
PGRMC1	progesterone receptor membrane component 1	no	yes	yes	no	yes	no	no	no	no	yes	no	yes
PYGB	phosphorylase, glycogen; brain	no	no	yes	no	yes	no	yes	no	no	yes	no	yes
YWHAZ	tyrosine 3-monooxygenase/tryptophan 5-monooxygenase activation protein, zeta polypeptide	no	yes	yes	no	yes	no	no	yes	no	yes	no	yes
RNF5P1	ring finger protein 5, E3 ubiquitin protein ligase pseudogene 1	no	yes	yes	no	yes	no	no	yes	no	yes	no	no
TUBB2A	tubulin, beta 2A class IIa	no	no	yes	no	yes	no	no	no	no	yes	no	yes
MDH2	malate dehydrogenase 2, NAD (mitochondrial)	no	no	yes	no	yes	no	no	yes	no	yes	no	yes
GOLPH3L	golgi phosphoprotein 3-like	no	yes	yes	no	yes	no	no	no	no	yes	no	yes
RUSC1	RUN and SH3 domain containing 1	no	yes	yes	no	yes	no	no	no	no	yes	no	yes
UAP1	UDP-N-acteylglucosamine pyrophosphorylase 1	no	yes	yes	no	yes	no	no	no	no	yes	no	yes
GNB1	guanine nucleotide binding protein (G protein), beta polypeptide 1	no	yes	yes	no	yes	no	no	yes	no	yes	no	no
SC5DL	sterol-C5-desaturase	no	no	yes	no	yes	no	no	yes	no	yes	no	yes
GSS	glutathione synthetase	no	no	yes	no	yes	no	no	no	no	yes	no	yes
TRAPPC3	trafficking protein particle complex 3	no	no	yes	no	yes	no	no	yes	no	yes	no	no
ACP2	acid phosphatase 2, lysosomal	no	yes	yes	no	yes	no	no	no	no	yes	no	yes
UBE2A	ubiquitin-conjugating enzyme E2A	no	yes	yes	no	yes	no	no	yes	no	yes	no	yes
PEX11B	peroxisomal biogenesis factor 11 beta	no	yes	yes	no	yes	no	no	no	no	yes	no	yes
BECN1	beclin 1, autophagy related	no	yes	yes	no	yes	no	no	yes	no	yes	no	yes
YIPF1	Yip1 domain family, member 1	no	yes	yes	no	yes	no	no	yes	no	yes	no	no
TMEM30A	transmembrane protein 30A	no	no	yes	no	yes	no	no	yes	no	yes	no	yes
SCFD1	sec1 family domain containing 1	no	no	yes	no	yes	no	no	no	no	yes	no	yes
GFPT1	glutamine--fructose-6-phosphate transaminase 1	no	yes	yes	no	yes	no	no	yes	no	yes	no	yes
APEH	acylaminoacyl-peptide hydrolase	no	no	yes	no	yes	no	no	yes	no	yes	no	yes
COX5A	cytochrome c oxidase subunit Va	no	yes	yes	no	yes	no	no	yes	no	yes	no	yes
OXCT1	3-oxoacid CoA transferase 1	no	no	yes	no	yes	no	no	no	no	yes	no	yes
SMAP1	small ArfGAP 1	no	no	yes	no	yes	no	no	yes	no	yes	no	yes
GOT1	glutamic-oxaloacetic transaminase 1, soluble	no	yes	yes	no	yes	no	no	yes	no	yes	no	yes
ATP6V0E2	ATPase, H+ transporting V0 subunit e2	no	no	yes	no	yes	no	no	no	no	yes	no	yes
OSBP	oxysterol binding protein	no	no	yes	no	yes	no	no	yes	no	yes	no	yes
SCAMP5	secretory carrier membrane protein 5	no	yes	yes	no	yes	no	no	no	no	yes	no	yes
RAB1A	RAB1A, member RAS oncogene family	no	no	yes	no	yes	no	no	yes	no	yes	no	yes
SLC30A9	solute carrier family 30 (zinc transporter), member 9	no	no	yes	no	yes	no	no	no	no	yes	no	yes
STK39	serine threonine kinase 39	no	yes	yes	no	yes	no	no	yes	no	yes	no	yes
RTCA	RNA 3'-terminal phosphate cyclase	no	no	yes	no	yes	no	no	yes	no	yes	no	yes
FH	fumarate hydratase	no	yes	yes	no	yes	no	no	yes	no	yes	no	yes
MAPK9	mitogen-activated protein kinase 9	no	yes	yes	no	yes	no	no	yes	no	yes	no	yes
NDUFA10	NADH dehydrogenase (ubiquinone) 1 alpha subcomplex, 10, 42kDa	no	yes	yes	no	yes	no	no	no	no	yes	no	yes
G3BP2	GTPase activating protein (SH3 domain) binding protein 2	no	no	yes	no	yes	no	no	yes	no	yes	no	yes
RP11-18A3.4	-	no	no	yes	no	yes	no	no	yes	no	yes	no	yes
TMED2	transmembrane emp24 domain trafficking protein 2	no	no	yes	no	yes	no	no	yes	no	yes	no	yes
PTPRF	protein tyrosine phosphatase, receptor type, F	no	yes	yes	no	yes	no	no	no	no	yes	no	yes
AC016292.3	-	no	no	yes	no	yes	no	no	yes	no	yes	no	yes
GMFB	glia maturation factor, beta	no	yes	yes	no	yes	no	no	yes	no	no	no	yes
ARF3	ADP-ribosylation factor 3	no	yes	yes	no	yes	no	no	no	no	yes	no	yes
CSNK1G3	casein kinase 1, gamma 3	no	no	yes	no	yes	no	no	no	no	yes	no	yes
PTP4A1	protein tyrosine phosphatase type IVA, member 1	no	yes	yes	no	yes	no	no	no	no	yes	no	yes
UQCRC2	ubiquinol-cytochrome c reductase core protein II	no	yes	yes	no	yes	no	no	no	no	yes	no	yes
PIGH	phosphatidylinositol glycan anchor biosynthesis, class H	no	no	yes	no	yes	no	no	yes	no	yes	no	no
TMEM251	transmembrane protein 251	no	yes	yes	no	yes	no	no	yes	no	yes	no	no
RP11-406A9.1	-	no	no	yes	no	yes	no	no	yes	no	no	no	yes
TMEM135	transmembrane protein 135	no	yes	yes	no	yes	no	no	no	no	yes	no	yes
GSTZ1	glutathione S-transferase zeta 1	no	yes	yes	no	yes	no	no	no	no	yes	no	yes
TLK1	tousled-like kinase 1	no	no	yes	no	yes	no	no	yes	no	yes	no	yes
ARFGEF1	ADP-ribosylation factor guanine nucleotide-exchange factor 1 (brefeldin A-inhibited)	no	yes	yes	no	yes	no	no	yes	no	yes	no	yes
SMARCA1	SWI/SNF related, matrix associated, actin dependent regulator of chromatin, subfamily a, member 1	no	no	yes	no	yes	no	no	no	no	yes	no	yes
UBE3B	ubiquitin protein ligase E3B	no	no	yes	no	yes	no	no	no	no	yes	no	yes
ACOT8	acyl-CoA thioesterase 8	no	no	yes	no	yes	no	no	no	no	yes	no	yes
CLCN3	chloride channel, voltage-sensitive 3	no	yes	yes	no	yes	no	no	no	no	yes	no	yes
TNFRSF21	tumor necrosis factor receptor superfamily, member 21	no	yes	yes	no	yes	no	no	no	no	yes	no	yes
YIPF5	Yip1 domain family, member 5	no	yes	yes	no	yes	no	no	yes	no	yes	no	no
SUSD4	sushi domain containing 4	no	no	yes	no	yes	no	no	no	no	yes	no	yes
UCK2	uridine-cytidine kinase 2	no	yes	yes	no	yes	no	no	yes	no	yes	no	yes
DLAT	dihydrolipoamide S-acetyltransferase	no	no	yes	no	yes	no	no	yes	no	yes	no	yes
SLC39A7	solute carrier family 39 (zinc transporter), member 7	no	yes	yes	no	yes	no	no	yes	no	no	no	yes
CAMK2B	calcium/calmodulin-dependent protein kinase II beta	no	yes	yes	no	yes	no	no	no	no	yes	no	yes
SOS1	son of sevenless homolog 1 (Drosophila)	no	yes	yes	no	yes	no	no	yes	no	yes	no	yes
FBXO28	F-box protein 28	no	no	yes	no	yes	no	no	no	no	yes	no	yes
MPI	mannose phosphate isomerase	no	yes	yes	no	yes	no	no	no	no	yes	no	yes
AP001055.7	-	no	no	yes	no	yes	no	no	yes	no	yes	no	no
ATF2	activating transcription factor 2	no	no	yes	no	yes	no	no	yes	no	yes	no	yes
UBE2K	ubiquitin-conjugating enzyme E2K	no	yes	yes	no	yes	no	no	yes	no	yes	no	yes
CKMT1B	creatine kinase, mitochondrial 1B	no	yes	yes	no	yes	no	no	no	no	yes	no	yes
ME2	malic enzyme 2, NAD(+)-dependent, mitochondrial	no	yes	yes	no	yes	no	no	no	no	yes	no	yes
LGALS8	lectin, galactoside-binding, soluble, 8	no	no	yes	no	yes	no	no	yes	no	yes	no	yes
CERS6	ceramide synthase 6	no	no	yes	no	yes	no	no	no	no	yes	no	yes
PIAS2	protein inhibitor of activated STAT, 2	no	no	yes	no	yes	no	no	yes	no	yes	no	yes
ETNK1	ethanolamine kinase 1	no	yes	yes	no	yes	no	no	no	no	yes	no	yes
RAB6B	RAB6B, member RAS oncogene family	no	no	yes	no	yes	no	no	no	no	yes	no	yes
AMACR	alpha-methylacyl-CoA racemase	no	no	yes	no	yes	no	no	no	no	yes	no	yes
SIDT1	SID1 transmembrane family, member 1	no	yes	yes	no	yes	no	no	no	no	yes	no	yes
RABIF	RAB interacting factor	no	yes	yes	no	yes	no	no	yes	no	yes	no	no
CMAS	cytidine monophosphate N-acetylneuraminic acid synthetase	no	yes	yes	no	yes	no	no	yes	no	yes	no	yes
PCLO	piccolo presynaptic cytomatrix protein	no	yes	yes	no	yes	no	no	no	no	yes	no	yes
RAB35	RAB35, member RAS oncogene family	no	no	yes	no	yes	no	no	yes	no	yes	no	no
CORO2A	coronin, actin binding protein, 2A	no	yes	yes	no	yes	no	no	no	no	yes	no	yes
PSD3	pleckstrin and Sec7 domain containing 3	no	yes	yes	no	yes	no	no	no	no	yes	no	yes
LIAS	lipoic acid synthetase	no	no	yes	no	yes	no	no	no	no	yes	no	yes
DHRS11	dehydrogenase/reductase (SDR family) member 11	no	yes	yes	no	yes	no	no	no	no	yes	no	yes
RAB6A	RAB6A, member RAS oncogene family	no	no	yes	no	yes	no	no	yes	no	no	no	yes
TOX3	TOX high mobility group box family member 3	no	yes	yes	no	yes	no	no	no	no	yes	no	yes
RIMBP2	RIMS binding protein 2	no	yes	yes	no	yes	no	no	no	no	yes	no	yes
SLC39A9	solute carrier family 39 (zinc transporter), member 9	no	no	yes	no	yes	no	no	no	no	yes	no	yes
LRP12	low density lipoprotein receptor-related protein 12	no	no	yes	no	yes	no	no	no	no	yes	no	yes
GABRB3	gamma-aminobutyric acid (GABA) A receptor, beta 3	no	yes	yes	no	yes	no	no	no	no	yes	no	yes
CLGN	calmegin	no	yes	yes	no	yes	no	no	no	no	yes	no	yes
STYK1	serine/threonine/tyrosine kinase 1	no	yes	yes	no	yes	no	no	no	no	yes	no	yes
INSM1	insulinoma-associated 1	yes	yes	yes	no	yes	no	no	no	no	yes	no	yes

## Sheet: >=2 CNS up_>=2 CANCER down
370 genes
GENE SYMBOL	GENE NAME	CRC UP	CRC DOWN	LC UP	LC DOWN	PC UP	PC DOWN	SCZ UP	SCZ DOWN	AD UP	AD DOWN	PD UP	PD DOWN
MT2A	metallothionein 2A	no	yes	no	yes	no	yes	yes	no	yes	no	yes	no
HSPB1	heat shock 27kDa protein 1	no	yes	yes	no	no	yes	yes	no	no	no	yes	no
MT1X	metallothionein 1X	no	yes	no	yes	no	yes	yes	no	yes	no	yes	no
RP11-347C12.2	-	no	yes	no	no	no	yes	yes	no	yes	no	yes	no
NFKBIA	nuclear factor of kappa light polypeptide gene enhancer in B-cells inhibitor, alpha	no	yes	no	yes	no	yes	yes	no	yes	no	yes	no
AC009469.1	-	no	yes	no	yes	no	yes	yes	no	yes	no	yes	no
WBP1L	WW domain binding protein 1-like	no	yes	no	yes	no	yes	no	no	yes	no	yes	no
DHRS3	dehydrogenase/reductase (SDR family) member 3	no	yes	no	yes	no	yes	yes	no	yes	no	yes	no
PDLIM1	PDZ and LIM domain 1	no	yes	no	yes	no	yes	no	no	yes	no	yes	no
SERPING1	serpin peptidase inhibitor, clade G (C1 inhibitor), member 1	no	yes	no	yes	no	yes	no	no	yes	no	yes	no
TMBIM1	transmembrane BAX inhibitor motif containing 1	no	yes	no	yes	no	yes	yes	no	yes	no	no	no
RARRES3	retinoic acid receptor responder (tazarotene induced) 3	no	yes	no	yes	no	yes	yes	no	yes	no	no	no
CDKN1A	cyclin-dependent kinase inhibitor 1A (p21, Cip1)	no	yes	no	yes	no	yes	yes	no	yes	no	yes	no
CAV1	caveolin 1, caveolae protein, 22kDa	no	yes	no	yes	no	yes	no	yes	yes	no	yes	no
PURA	purine-rich element binding protein A	no	yes	no	yes	no	yes	no	no	yes	no	yes	no
RARRES2	retinoic acid receptor responder (tazarotene induced) 2	no	yes	no	yes	no	yes	no	no	yes	no	yes	no
TNFRSF1A	tumor necrosis factor receptor superfamily, member 1A	no	yes	no	yes	no	yes	yes	no	yes	no	yes	no
RIN2	Ras and Rab interactor 2	no	yes	no	yes	no	yes	no	no	yes	no	yes	no
MGAT1	mannosyl (alpha-1,3-)-glycoprotein beta-1,2-N-acetylglucosaminyltransferase	no	yes	no	yes	no	yes	no	no	yes	no	yes	no
CYP27A1	cytochrome P450, family 27, subfamily A, polypeptide 1	no	yes	no	yes	no	yes	no	no	yes	no	yes	no
PRELP	proline/arginine-rich end leucine-rich repeat protein	no	yes	no	yes	no	yes	no	no	yes	no	yes	no
ADAMTS1	ADAM metallopeptidase with thrombospondin type 1 motif, 1	no	yes	no	yes	no	yes	no	no	yes	no	yes	no
CRYBG3	beta-gamma crystallin domain containing 3	no	yes	no	yes	no	yes	yes	no	yes	no	yes	no
AMT	aminomethyltransferase	no	yes	no	yes	no	yes	yes	no	yes	no	no	no
TAX1BP3	Tax1 (human T-cell leukemia virus type I) binding protein 3	no	yes	no	no	no	yes	yes	no	yes	no	no	no
ADD3	adducin 3 (gamma)	no	yes	no	yes	no	yes	yes	no	yes	no	no	no
RASL12	RAS-like, family 12	no	yes	no	yes	no	yes	yes	no	yes	no	no	no
IL4R	interleukin 4 receptor	no	yes	no	yes	no	yes	yes	no	yes	no	yes	no
EMP3	epithelial membrane protein 3	no	yes	no	yes	no	yes	no	no	yes	no	yes	no
FGFR1	fibroblast growth factor receptor 1	no	yes	no	yes	no	yes	no	no	yes	no	yes	no
PHLDB1	pleckstrin homology-like domain, family B, member 1	no	yes	no	yes	no	yes	no	no	yes	no	yes	no
ZCCHC24	zinc finger, CCHC domain containing 24	no	yes	no	yes	no	yes	no	no	yes	no	yes	no
CRISPLD2	cysteine-rich secretory protein LCCL domain containing 2	no	yes	no	yes	no	yes	yes	no	yes	no	no	no
MT1M	metallothionein 1M	no	yes	no	yes	no	yes	yes	no	yes	no	yes	no
SERTAD2	SERTA domain containing 2	no	yes	no	no	no	yes	no	no	yes	no	yes	no
KTN1	kinectin 1 (kinesin receptor)	no	yes	no	no	no	yes	no	no	yes	no	yes	no
FAM107A	family with sequence similarity 107, member A	no	yes	no	yes	no	yes	yes	no	yes	no	yes	no
AC006978.6	-	no	yes	no	no	no	yes	no	no	yes	no	yes	no
EFHD1	EF-hand domain family, member D1	no	yes	no	no	no	yes	yes	no	yes	no	yes	no
ZDHHC14	zinc finger, DHHC-type containing 14	no	yes	no	yes	no	yes	no	no	yes	no	yes	no
ITPKC	inositol-trisphosphate 3-kinase C	no	yes	no	yes	no	yes	yes	no	yes	no	yes	no
TRIM38	tripartite motif containing 38	no	yes	no	yes	no	yes	no	no	yes	no	yes	no
LGALS3	lectin, galactoside-binding, soluble, 3	no	yes	no	yes	no	yes	yes	no	yes	no	no	no
RP11-79D8.2	-	no	yes	no	yes	no	yes	no	no	yes	no	yes	no
NECAP2	NECAP endocytosis associated 2	no	yes	no	yes	no	yes	no	no	yes	no	yes	no
GNG11	guanine nucleotide binding protein (G protein), gamma 11	no	yes	no	yes	no	yes	no	no	yes	no	yes	no
LDB3	LIM domain binding 3	no	yes	no	yes	no	yes	yes	no	yes	no	no	no
STAB1	stabilin 1	no	yes	no	yes	no	yes	no	no	yes	no	yes	no
PHF1	PHD finger protein 1	no	yes	no	yes	no	yes	no	no	yes	no	yes	no
AKAP10	A kinase (PRKA) anchor protein 10	no	yes	no	yes	no	yes	no	no	yes	no	yes	no
RNPEPL1	arginyl aminopeptidase (aminopeptidase B)-like 1	no	yes	no	yes	no	yes	no	no	yes	no	yes	no
IL10RA	interleukin 10 receptor, alpha	no	yes	no	yes	no	yes	no	no	yes	no	yes	no
TGFBR3	transforming growth factor, beta receptor III	no	yes	no	yes	no	yes	no	no	yes	no	yes	no
KANK2	KN motif and ankyrin repeat domains 2	no	yes	no	yes	no	yes	no	no	yes	no	yes	no
MTF1	metal-regulatory transcription factor 1	no	yes	no	yes	no	yes	no	no	yes	no	yes	no
TRAF3IP2	TRAF3 interacting protein 2	no	yes	no	yes	no	yes	yes	no	yes	no	no	no
TNXA	tenascin XA (pseudogene)	no	yes	no	yes	no	yes	no	no	yes	no	yes	no
CALCOCO2	calcium binding and coiled-coil domain 2	no	yes	no	yes	no	yes	yes	no	no	no	yes	no
FCGBP	Fc fragment of IgG binding protein	no	yes	yes	no	no	yes	no	no	yes	no	yes	no
GAB2	GRB2-associated binding protein 2	no	yes	no	yes	no	yes	yes	no	yes	no	no	no
HEPH	hephaestin	no	yes	no	yes	no	yes	yes	no	yes	no	no	no
CLDN5	claudin 5	no	yes	no	yes	no	yes	no	no	yes	no	yes	no
PLSCR4	phospholipid scramblase 4	no	yes	no	yes	no	yes	yes	no	yes	no	no	no
RBM38	RNA binding motif protein 38	no	yes	yes	no	no	yes	no	no	yes	no	yes	no
TMEM140	transmembrane protein 140	no	yes	no	yes	no	yes	no	no	yes	no	yes	no
MID1	midline 1 (Opitz/BBB syndrome)	no	yes	no	yes	no	yes	yes	no	yes	no	yes	no
IL11RA	interleukin 11 receptor, alpha	no	yes	no	yes	no	yes	yes	no	yes	no	yes	no
AHNAK	AHNAK nucleoprotein	no	yes	no	yes	no	yes	yes	no	yes	no	yes	no
RP4-753P9.3	-	no	yes	no	yes	no	yes	no	no	yes	no	yes	no
KAT2B	K(lysine) acetyltransferase 2B	no	yes	no	yes	no	yes	yes	no	yes	no	yes	no
TNS1	tensin 1	no	yes	no	yes	no	yes	no	no	yes	no	yes	no
CFHR1	complement factor H-related 1	no	yes	no	no	no	yes	no	no	yes	no	yes	no
HIVEP3	human immunodeficiency virus type I enhancer binding protein 3	no	yes	no	yes	no	yes	no	no	yes	no	yes	no
CD22	CD22 molecule	no	yes	no	no	no	yes	no	no	yes	no	yes	no
MTMR11	myotubularin related protein 11	no	yes	yes	no	no	yes	no	no	yes	no	yes	no
CD163	CD163 molecule	no	yes	no	yes	no	yes	no	no	yes	no	yes	no
SEMA3B	sema domain, immunoglobulin domain (Ig), short basic domain, secreted, (semaphorin) 3B	no	yes	no	yes	no	yes	yes	no	yes	no	no	no
LPP	LIM domain containing preferred translocation partner in lipoma	no	yes	no	no	no	yes	no	no	yes	no	yes	no
GIMAP5	GTPase, IMAP family member 5	no	yes	no	yes	no	yes	no	no	yes	no	yes	no
GIMAP4	GTPase, IMAP family member 4	no	yes	no	yes	no	yes	no	no	yes	no	yes	no
UNC5B	unc-5 homolog B (C. elegans)	no	yes	no	no	no	yes	no	no	yes	no	yes	no
RASSF4	Ras association (RalGDS/AF-6) domain family member 4	no	yes	no	no	no	yes	yes	no	yes	no	no	no
CEP350	centrosomal protein 350kDa	no	yes	yes	no	no	yes	no	no	yes	no	yes	no
HMHA1	histocompatibility (minor) HA-1	no	yes	no	yes	no	yes	no	no	yes	no	yes	no
STARD8	StAR-related lipid transfer (START) domain containing 8	no	yes	no	yes	no	yes	no	no	yes	no	yes	no
ATP1A2	ATPase, Na+/K+ transporting, alpha 2 polypeptide	no	yes	no	yes	no	yes	yes	no	yes	no	no	no
SERPINA5	serpin peptidase inhibitor, clade A (alpha-1 antiproteinase, antitrypsin), member 5	no	yes	yes	no	no	yes	no	no	yes	no	yes	no
HSPB2	heat shock 27kDa protein 2	no	yes	no	yes	no	yes	no	no	yes	no	yes	no
ROBO3	roundabout, axon guidance receptor, homolog 3 (Drosophila)	no	yes	no	yes	no	yes	yes	no	yes	no	no	no
LPAR1	lysophosphatidic acid receptor 1	no	yes	no	yes	no	yes	no	no	yes	no	yes	no
PRRG4	proline rich Gla (G-carboxyglutamic acid) 4 (transmembrane)	no	yes	yes	no	no	yes	no	no	yes	no	yes	no
ATP1B2	ATPase, Na+/K+ transporting, beta 2 polypeptide	no	yes	no	yes	no	yes	yes	no	yes	no	no	no
BCL2	B-cell CLL/lymphoma 2	no	yes	no	yes	no	yes	yes	no	yes	no	yes	no
GDPD3	glycerophosphodiester phosphodiesterase domain containing 3	no	yes	no	yes	no	yes	no	no	yes	no	yes	no
PTH1R	parathyroid hormone 1 receptor	no	yes	no	yes	no	yes	yes	no	yes	no	yes	no
SOX10	SRY (sex determining region Y)-box 10	no	yes	yes	no	no	yes	no	no	yes	no	yes	no
RP11-183E9.3	-	no	yes	no	no	no	yes	no	no	yes	no	yes	no
AKR1C3	aldo-keto reductase family 1, member C3	no	yes	no	no	no	yes	no	no	yes	no	yes	no
CP	ceruloplasmin (ferroxidase)	no	yes	yes	no	no	yes	yes	no	yes	no	yes	no
FERMT2	fermitin family member 2	no	yes	no	yes	no	yes	yes	no	yes	no	no	no
KCNN3	potassium intermediate/small conductance calcium-activated channel, subfamily N, member 3	no	yes	no	no	no	yes	yes	no	yes	no	no	no
MFNG	MFNG O-fucosylpeptide 3-beta-N-acetylglucosaminyltransferase	no	yes	no	yes	no	yes	no	no	yes	no	yes	no
SLC47A1	solute carrier family 47, member 1	no	yes	no	yes	no	yes	no	no	yes	no	yes	no
PAPSS2	3'-phosphoadenosine 5'-phosphosulfate synthase 2	no	yes	no	yes	no	yes	no	no	yes	no	yes	no
KB-1896H10.1	-	no	yes	no	yes	no	yes	no	no	yes	no	yes	no
EPOR	erythropoietin receptor	no	yes	no	yes	no	yes	no	no	yes	no	yes	no
PRODH	proline dehydrogenase (oxidase) 1	no	yes	no	yes	no	yes	yes	no	yes	no	no	no
ZFHX2	zinc finger homeobox 2	no	yes	yes	no	no	yes	no	no	yes	no	yes	no
LYVE1	lymphatic vessel endothelial hyaluronan receptor 1	no	yes	no	yes	no	yes	no	no	yes	no	yes	no
RUNX3	runt-related transcription factor 3	no	yes	no	yes	no	yes	no	no	yes	no	yes	no
RREB1	ras responsive element binding protein 1	no	yes	no	no	no	yes	yes	no	yes	no	yes	no
EIF3K	eukaryotic translation initiation factor 3, subunit K	no	yes	yes	no	no	yes	yes	no	no	no	yes	no
VNN2	vanin 2	no	yes	no	yes	no	yes	no	no	yes	no	yes	no
ROM1	retinal outer segment membrane protein 1	no	yes	no	no	no	yes	yes	no	no	no	yes	no
NRIP2	nuclear receptor interacting protein 2	no	yes	no	no	no	yes	no	no	yes	no	yes	no
KIF1C	kinesin family member 1C	no	yes	no	yes	no	yes	no	no	yes	no	yes	no
CPM	carboxypeptidase M	no	yes	no	yes	no	yes	no	no	yes	no	yes	no
BEST1	bestrophin 1	no	yes	no	yes	no	yes	yes	no	yes	no	no	no
KLKB1	kallikrein B, plasma (Fletcher factor) 1	no	yes	no	yes	no	yes	no	no	yes	no	yes	no
NFASC	neurofascin	no	yes	no	yes	no	yes	yes	no	yes	no	yes	no
CSF1	colony stimulating factor 1 (macrophage)	no	yes	no	yes	no	yes	no	no	yes	no	yes	no
TNFRSF25	tumor necrosis factor receptor superfamily, member 25	no	yes	yes	no	no	yes	yes	no	no	no	yes	no
MLC1	megalencephalic leukoencephalopathy with subcortical cysts 1	no	yes	no	yes	no	yes	yes	no	yes	no	no	no
MYOT	myotilin	no	yes	no	no	no	yes	no	no	yes	no	yes	no
HAPLN2	hyaluronan and proteoglycan link protein 2	no	yes	yes	no	no	yes	yes	no	no	no	yes	no
RASA4CP	RAS p21 protein activator 4C, pseudogene	no	yes	no	yes	no	yes	no	no	yes	no	yes	no
IL22RA1	interleukin 22 receptor, alpha 1	no	yes	yes	no	no	yes	yes	no	yes	no	yes	no
CDA	cytidine deaminase	no	yes	yes	no	no	yes	no	no	yes	no	yes	no
WSCD1	WSC domain containing 1	no	yes	no	yes	no	yes	no	no	yes	no	yes	no
CCL16	chemokine (C-C motif) ligand 16	no	yes	no	no	no	yes	no	no	yes	no	yes	no
SULT1B1	sulfotransferase family, cytosolic, 1B, member 1	no	yes	no	no	no	yes	no	no	yes	no	yes	no
SOX5	SRY (sex determining region Y)-box 5	no	yes	no	yes	no	yes	no	no	yes	no	yes	no
SLC6A12	solute carrier family 6 (neurotransmitter transporter, betaine/GABA), member 12	no	yes	no	yes	no	yes	no	no	yes	no	yes	no
SLC44A1	solute carrier family 44, member 1	no	yes	no	yes	no	yes	no	no	yes	no	yes	no
GNRH1	gonadotropin-releasing hormone 1 (luteinizing-releasing hormone)	no	yes	no	yes	no	yes	no	no	yes	no	yes	no
PTTG1IP	pituitary tumor-transforming 1 interacting protein	no	yes	no	yes	no	no	yes	no	yes	no	no	no
GNG5	guanine nucleotide binding protein (G protein), gamma 5	no	yes	no	yes	no	no	yes	no	no	no	yes	no
MT1P2	metallothionein 1H-like 1	no	yes	no	yes	no	no	yes	no	yes	no	yes	no
MT1H	metallothionein 1H	no	yes	no	yes	no	no	yes	no	yes	no	yes	no
MT1E	metallothionein 1E	no	yes	no	yes	no	no	yes	no	yes	no	yes	no
SFTPB	surfactant protein B	no	yes	no	yes	yes	no	no	no	yes	no	yes	no
SGK1	serum/glucocorticoid regulated kinase 1	no	yes	no	yes	no	no	yes	no	yes	no	yes	no
MT1G	metallothionein 1G	no	yes	no	yes	no	no	yes	no	yes	no	yes	no
SRGN	serglycin	no	yes	no	yes	no	no	no	no	yes	no	yes	no
CSRP1	cysteine and glycine-rich protein 1	no	yes	no	yes	no	no	yes	no	yes	no	yes	no
RP11-796E2.3	-	no	yes	no	yes	no	no	yes	no	no	no	yes	no
IST1	increased sodium tolerance 1 homolog (yeast)	no	yes	no	yes	no	no	yes	no	yes	no	yes	no
TAGLN	transgelin	no	yes	no	yes	no	no	yes	no	no	no	yes	no
METTL7A	methyltransferase like 7A	no	yes	no	yes	no	no	yes	no	yes	no	no	no
EPHX1	epoxide hydrolase 1, microsomal (xenobiotic)	no	yes	no	yes	no	no	yes	no	no	no	yes	no
MT1F	metallothionein 1F	no	yes	no	yes	no	no	yes	no	yes	no	yes	no
ACADVL	acyl-CoA dehydrogenase, very long chain	no	yes	no	yes	no	no	no	no	yes	no	yes	no
CTDSP1	CTD (carboxy-terminal domain, RNA polymerase II, polypeptide A) small phosphatase 1	no	yes	no	yes	no	no	no	no	yes	no	yes	no
MXI1	MAX interactor 1, dimerization protein	no	yes	no	yes	no	no	yes	no	yes	no	yes	no
MKNK2	MAP kinase interacting serine/threonine kinase 2	no	yes	no	yes	no	no	no	no	yes	no	yes	no
TXNIP	thioredoxin interacting protein	no	yes	no	yes	no	no	yes	no	yes	no	yes	no
AC011498.1	-	no	yes	no	yes	no	no	no	no	yes	no	yes	no
SELENBP1	selenium binding protein 1	no	yes	no	yes	no	no	yes	no	yes	no	yes	no
AC008731.1	-	no	yes	no	yes	no	no	no	no	yes	no	yes	no
SIDT2	SID1 transmembrane family, member 2	no	yes	no	yes	no	no	yes	no	yes	no	no	no
RXRA	retinoid X receptor, alpha	no	yes	no	yes	no	no	no	no	yes	no	yes	no
ARHGEF18	Rho/Rac guanine nucleotide exchange factor (GEF) 18	no	yes	no	yes	no	no	no	no	yes	no	yes	no
NXN	nucleoredoxin	no	yes	no	yes	no	no	no	no	yes	no	yes	no
NUPR1	nuclear protein, transcriptional regulator, 1	no	yes	no	yes	no	no	no	no	yes	no	yes	no
ADIPOR2	adiponectin receptor 2	no	yes	no	yes	no	no	yes	no	no	no	yes	no
MYO1C	myosin IC	no	yes	no	yes	no	no	no	no	yes	no	yes	no
SCAMP2	secretory carrier membrane protein 2	no	yes	no	yes	yes	no	no	no	yes	no	yes	no
SUN2	Sad1 and UNC84 domain containing 2	no	yes	no	yes	yes	no	yes	no	yes	no	yes	no
SASH1	SAM and SH3 domain containing 1	no	yes	no	yes	yes	no	no	no	yes	no	yes	no
AQP1	aquaporin 1 (Colton blood group)	no	yes	no	yes	no	no	yes	no	yes	no	no	no
CSF1R	colony stimulating factor 1 receptor	no	yes	no	yes	no	no	no	no	yes	no	yes	no
DGKD	diacylglycerol kinase, delta 130kDa	no	yes	no	yes	yes	no	yes	no	yes	no	yes	no
SPN	sialophorin	no	yes	no	yes	no	no	yes	no	yes	no	yes	no
ECHDC2	enoyl CoA hydratase domain containing 2	no	yes	no	yes	no	no	yes	no	yes	no	no	no
TENC1	tensin like C1 domain containing phosphatase (tensin 2)	no	yes	no	yes	no	no	yes	no	yes	no	yes	no
FAM193B	family with sequence similarity 193, member B	no	yes	no	yes	no	no	no	no	yes	no	yes	no
N4BP1	NEDD4 binding protein 1	no	yes	no	yes	yes	no	no	no	yes	no	yes	no
FBXW4	F-box and WD repeat domain containing 4	no	yes	no	yes	no	no	yes	no	yes	no	yes	no
CTDSPL	CTD (carboxy-terminal domain, RNA polymerase II, polypeptide A) small phosphatase-like	no	yes	no	yes	no	no	yes	no	no	no	yes	no
FAM63A	family with sequence similarity 63, member A	no	yes	no	yes	no	no	no	no	yes	no	yes	no
MKNK1	MAP kinase interacting serine/threonine kinase 1	no	yes	no	yes	no	no	yes	no	yes	no	no	no
DNM2	dynamin 2	no	yes	no	yes	no	no	no	no	yes	no	yes	no
GNG12	guanine nucleotide binding protein (G protein), gamma 12	no	yes	no	yes	no	no	yes	no	yes	no	no	no
RPS6KA1	ribosomal protein S6 kinase, 90kDa, polypeptide 1	no	yes	no	yes	yes	no	no	no	yes	no	yes	no
PER1	period circadian clock 1	no	yes	no	yes	no	no	yes	no	yes	no	yes	no
DNAJB2	DnaJ (Hsp40) homolog, subfamily B, member 2	no	yes	no	yes	no	no	no	no	yes	no	yes	no
WASF2	WAS protein family, member 2	no	yes	no	yes	yes	no	yes	no	yes	no	yes	no
LEPREL1	leprecan-like 1	no	yes	no	yes	no	no	no	no	yes	no	yes	no
MLXIP	MLX interacting protein	no	yes	no	yes	no	no	no	no	yes	no	yes	no
LDLRAP1	low density lipoprotein receptor adaptor protein 1	no	yes	no	yes	yes	no	no	no	yes	no	yes	no
LRIG1	leucine-rich repeats and immunoglobulin-like domains 1	no	yes	no	yes	yes	no	yes	no	yes	no	no	no
ABCA1	ATP-binding cassette, sub-family A (ABC1), member 1	no	yes	no	yes	no	no	yes	no	yes	no	no	no
CTDSP2	CTD (carboxy-terminal domain, RNA polymerase II, polypeptide A) small phosphatase 2	no	yes	no	yes	no	no	no	no	yes	no	yes	no
LAT2	linker for activation of T cells family, member 2	no	yes	no	yes	no	no	no	no	yes	no	yes	no
FAM189A2	family with sequence similarity 189, member A2	no	yes	no	yes	yes	no	yes	no	yes	no	no	no
LMOD1	leiomodin 1 (smooth muscle)	no	yes	no	yes	no	no	yes	no	yes	no	yes	no
MAN2C1	mannosidase, alpha, class 2C, member 1	no	yes	no	yes	no	no	yes	no	no	no	yes	no
SEPP1	selenoprotein P, plasma, 1	no	yes	no	yes	no	no	no	no	yes	no	yes	no
KIAA0195	KIAA0195	no	yes	no	yes	no	no	yes	no	yes	no	no	no
IL10RB	interleukin 10 receptor, beta	no	yes	no	yes	yes	no	no	no	yes	no	yes	no
DDAH2	dimethylarginine dimethylaminohydrolase 2	no	yes	no	yes	no	no	no	no	yes	no	yes	no
RBL2	retinoblastoma-like 2 (p130)	no	yes	no	yes	yes	no	yes	no	yes	no	yes	no
ZBTB16	zinc finger and BTB domain containing 16	no	yes	no	yes	no	no	yes	no	yes	no	yes	no
NEO1	neogenin 1	no	yes	no	yes	yes	no	no	no	yes	no	yes	no
SEPT8	septin 8	no	yes	no	yes	no	no	no	no	yes	no	yes	no
MYO15B	myosin XVB pseudogene	no	yes	no	yes	no	no	no	no	yes	no	yes	no
NEDD9	neural precursor cell expressed, developmentally down-regulated 9	no	yes	no	yes	no	no	no	no	yes	no	yes	no
TFEB	transcription factor EB	no	yes	no	yes	no	no	yes	no	yes	no	yes	no
PNISR	PNN-interacting serine/arginine-rich protein	no	yes	no	yes	no	no	no	no	yes	no	yes	no
FNBP1	formin binding protein 1	no	yes	no	yes	no	no	yes	no	yes	no	no	no
IRF2	interferon regulatory factor 2	no	yes	no	yes	no	no	no	no	yes	no	yes	no
IL1R1	interleukin 1 receptor, type I	no	yes	no	yes	no	no	yes	no	yes	no	yes	no
FOXF2	forkhead box F2	no	yes	no	yes	no	no	no	no	yes	no	yes	no
VPS13D	vacuolar protein sorting 13 homolog D (S. cerevisiae)	no	yes	no	yes	no	no	yes	no	no	no	yes	no
ZBTB20	zinc finger and BTB domain containing 20	no	yes	no	yes	no	no	yes	no	yes	no	yes	no
PRKD2	protein kinase D2	no	yes	no	yes	no	no	no	no	yes	no	yes	no
FAM129A	family with sequence similarity 129, member A	no	yes	no	yes	no	no	no	no	yes	no	yes	no
OSBPL11	oxysterol binding protein-like 11	no	yes	no	yes	no	no	yes	no	yes	no	no	no
NT5C2	5'-nucleotidase, cytosolic II	no	yes	no	yes	no	no	no	no	yes	no	yes	no
AL163636.6	-	no	yes	no	yes	no	no	no	no	yes	no	yes	no
CYTH1	cytohesin 1	no	yes	no	yes	yes	no	no	no	yes	no	yes	no
ITGA7	integrin, alpha 7	no	yes	no	yes	no	no	yes	no	yes	no	no	no
EMP1	epithelial membrane protein 1	no	yes	no	yes	no	no	yes	no	yes	no	no	no
GAS1	growth arrest-specific 1	no	yes	no	yes	no	no	no	no	yes	no	yes	no
MXD4	MAX dimerization protein 4	no	yes	no	yes	no	no	yes	no	yes	no	yes	no
AFF1	AF4/FMR2 family, member 1	no	yes	no	yes	no	no	yes	no	yes	no	yes	no
KCNJ2	potassium inwardly-rectifying channel, subfamily J, member 2	no	yes	no	yes	no	no	no	no	yes	no	yes	no
NBPF12	neuroblastoma breakpoint family, member 12	no	yes	no	yes	no	no	no	no	yes	no	yes	no
FRYL	FRY-like	no	yes	no	yes	yes	no	no	no	yes	no	yes	no
NCOR1	nuclear receptor corepressor 1	no	yes	no	yes	no	no	no	no	yes	no	yes	no
TOB2	transducer of ERBB2, 2	no	yes	no	yes	no	no	yes	no	yes	no	yes	no
DUSP1	dual specificity phosphatase 1	no	yes	no	yes	yes	no	no	yes	yes	no	yes	no
MAF	v-maf musculoaponeurotic fibrosarcoma oncogene homolog (avian)	no	yes	no	yes	no	no	no	yes	yes	no	yes	no
RP11-553L6.5	-	no	yes	no	yes	no	no	yes	no	yes	no	yes	no
CPQ	carboxypeptidase Q	no	yes	no	yes	no	no	no	no	yes	no	yes	no
CASP7	caspase 7, apoptosis-related cysteine peptidase	no	yes	no	yes	no	no	no	no	yes	no	yes	no
CPED1	cadherin-like and PC-esterase domain containing 1	no	yes	no	yes	no	no	no	no	yes	no	yes	no
PDE4DIP	phosphodiesterase 4D interacting protein	no	yes	no	yes	no	no	no	no	yes	no	yes	no
ABCA8	ATP-binding cassette, sub-family A (ABC1), member 8	no	yes	no	yes	no	no	no	no	yes	no	yes	no
ACACB	acetyl-CoA carboxylase beta	no	yes	no	yes	no	no	no	no	yes	no	yes	no
PGPEP1	pyroglutamyl-peptidase I	no	yes	no	yes	no	no	no	no	yes	no	yes	no
PAIP2B	poly(A) binding protein interacting protein 2B	no	yes	no	yes	yes	no	yes	no	yes	no	no	no
PIEZO2	piezo-type mechanosensitive ion channel component 2	no	yes	no	yes	no	no	no	no	yes	no	yes	no
SLC22A5	solute carrier family 22 (organic cation/carnitine transporter), member 5	no	yes	no	yes	yes	no	yes	no	yes	no	no	no
ANG	angiogenin, ribonuclease, RNase A family, 5	no	yes	no	yes	no	no	no	no	yes	no	yes	no
PHACTR4	phosphatase and actin regulator 4	no	yes	no	yes	yes	no	no	no	yes	no	yes	no
RP11-395B7.7	-	no	yes	no	yes	no	no	no	no	yes	no	yes	no
CAPN2	calpain 2, (m/II) large subunit	no	yes	no	yes	no	no	yes	no	yes	no	yes	no
DOCK5	dedicator of cytokinesis 5	no	yes	no	yes	no	no	no	no	yes	no	yes	no
MTMR10	myotubularin related protein 10	no	yes	no	yes	no	no	no	no	yes	no	yes	no
HIF3A	hypoxia inducible factor 3, alpha subunit	no	yes	no	yes	no	no	yes	no	yes	no	yes	no
LRCH3	leucine-rich repeats and calponin homology (CH) domain containing 3	no	yes	no	yes	yes	no	no	no	yes	no	yes	no
NAALADL1	N-acetylated alpha-linked acidic dipeptidase-like 1	no	yes	no	yes	no	no	no	no	yes	no	yes	no
KIR3DL1	killer cell immunoglobulin-like receptor, three domains, long cytoplasmic tail, 1	no	yes	no	yes	no	no	no	no	yes	no	yes	no
MAML1	mastermind-like 1 (Drosophila)	no	yes	no	yes	no	no	yes	no	yes	no	yes	no
SNAP23	synaptosomal-associated protein, 23kDa	no	yes	no	yes	yes	no	no	no	yes	no	yes	no
PDK4	pyruvate dehydrogenase kinase, isozyme 4	no	yes	no	yes	no	no	yes	no	yes	no	yes	no
CD300A	CD300a molecule	no	yes	no	yes	no	no	no	no	yes	no	yes	no
GRAMD1C	GRAM domain containing 1C	no	yes	no	yes	no	no	yes	no	yes	no	no	no
SEMA6A	sema domain, transmembrane domain (TM), and cytoplasmic domain, (semaphorin) 6A	no	yes	no	yes	yes	no	yes	no	yes	no	no	no
SLC14A1	solute carrier family 14 (urea transporter), member 1 (Kidd blood group)	no	yes	no	yes	no	no	yes	no	yes	no	yes	no
IFITM3	interferon induced transmembrane protein 3	yes	no	no	yes	no	yes	yes	no	yes	no	yes	no
CEBPB	CCAAT/enhancer binding protein (C/EBP), beta	yes	no	no	yes	no	yes	no	no	yes	no	yes	no
CEBPD	CCAAT/enhancer binding protein (C/EBP), delta	no	no	no	yes	no	yes	yes	no	yes	no	yes	no
S100A4	S100 calcium binding protein A4	yes	no	no	yes	no	yes	no	no	yes	no	yes	no
RGCC	regulator of cell cycle	yes	no	no	yes	no	yes	yes	no	yes	no	yes	no
STOM	stomatin	no	no	no	yes	no	yes	yes	no	yes	no	yes	no
RAB31	RAB31, member RAS oncogene family	no	no	no	yes	no	yes	yes	no	yes	no	no	no
S100A8	S100 calcium binding protein A8	yes	no	no	yes	no	yes	yes	no	no	no	yes	no
CSDA	Y box binding protein 3	yes	no	no	yes	no	yes	yes	no	yes	no	yes	no
GJA1	gap junction protein, alpha 1, 43kDa	no	no	no	yes	no	yes	yes	no	yes	no	no	no
DRAM1	DNA-damage regulated autophagy modulator 1	yes	no	no	yes	no	yes	no	no	yes	no	yes	no
TUBB6	tubulin, beta 6 class V	no	no	no	yes	no	yes	no	no	yes	no	yes	no
PLIN2	perilipin 2	yes	no	no	yes	no	yes	yes	no	yes	no	yes	no
BAG3	BCL2-associated athanogene 3	yes	no	no	yes	no	yes	yes	no	yes	no	yes	no
LTBP2	latent transforming growth factor beta binding protein 2	yes	no	no	yes	no	yes	no	no	yes	no	yes	no
RP11-802E16.3	-	no	no	no	yes	no	yes	no	no	yes	no	yes	no
TMEM43	transmembrane protein 43	yes	no	no	yes	no	yes	no	no	yes	no	yes	no
VEZF1	vascular endothelial zinc finger 1	yes	no	no	yes	no	yes	no	no	yes	no	yes	no
ITGA5	integrin, alpha 5 (fibronectin receptor, alpha polypeptide)	yes	no	no	yes	no	yes	no	no	yes	no	yes	no
ID3	inhibitor of DNA binding 3, dominant negative helix-loop-helix protein	no	no	no	yes	no	yes	no	no	yes	no	yes	no
NES	nestin	no	no	no	yes	no	yes	no	no	yes	no	yes	no
LRRC32	leucine rich repeat containing 32	yes	no	no	yes	no	yes	no	no	yes	no	yes	no
S100A9	S100 calcium binding protein A9	yes	no	no	yes	no	yes	yes	no	no	no	yes	no
RRAS	related RAS viral (r-ras) oncogene homolog	no	no	no	yes	no	yes	no	no	yes	no	yes	no
SLC7A7	solute carrier family 7 (amino acid transporter light chain, y+L system), member 7	no	no	no	yes	no	yes	no	no	yes	no	yes	no
GEM	GTP binding protein overexpressed in skeletal muscle	yes	no	no	yes	no	yes	no	no	yes	no	yes	no
ST5	suppression of tumorigenicity 5	no	no	no	yes	no	yes	yes	no	yes	no	no	no
PIM1	pim-1 oncogene	no	no	no	yes	no	yes	no	no	yes	no	yes	no
ELF1	E74-like factor 1 (ets domain transcription factor)	no	no	no	yes	no	yes	no	no	yes	no	yes	no
DNAJC1	DnaJ (Hsp40) homolog, subfamily C, member 1	no	no	no	yes	no	yes	no	no	yes	no	yes	no
MAP3K3	mitogen-activated protein kinase kinase kinase 3	no	no	no	yes	no	yes	no	no	yes	no	yes	no
PXDC1	PX domain containing 1	yes	no	no	yes	no	yes	yes	no	yes	no	yes	no
STAT5A	signal transducer and activator of transcription 5A	yes	no	no	yes	no	yes	no	no	yes	no	yes	no
LAMB2	laminin, beta 2 (laminin S)	yes	no	no	yes	no	yes	no	no	yes	no	yes	no
PDGFRB	platelet-derived growth factor receptor, beta polypeptide	no	no	no	yes	no	yes	no	no	yes	no	yes	no
PALLD	palladin, cytoskeletal associated protein	no	no	no	yes	no	yes	yes	no	yes	no	no	no
TRIP10	thyroid hormone receptor interactor 10	no	no	no	yes	no	yes	no	no	yes	no	yes	no
FSTL3	follistatin-like 3 (secreted glycoprotein)	yes	no	no	yes	no	yes	no	no	yes	no	yes	no
DLC1	deleted in liver cancer 1	no	no	no	yes	no	yes	no	no	yes	no	yes	no
MECOM	MDS1 and EVI1 complex locus	no	no	no	yes	no	yes	no	no	yes	no	yes	no
KIAA0040	KIAA0040	yes	no	no	yes	no	yes	no	no	yes	no	yes	no
PLXND1	plexin D1	yes	no	no	yes	no	yes	no	no	yes	no	yes	no
CXCR1	chemokine (C-X-C motif) receptor 1	yes	no	no	yes	no	yes	no	no	yes	no	yes	no
RP11-738E22.2	-	yes	no	no	yes	no	yes	yes	no	yes	no	no	no
DDX24	DEAD (Asp-Glu-Ala-Asp) box polypeptide 24	yes	no	no	yes	no	yes	yes	no	yes	no	no	no
DDB2	damage-specific DNA binding protein 2, 48kDa	yes	no	no	yes	no	yes	no	no	yes	no	yes	no
HIGD1B	HIG1 hypoxia inducible domain family, member 1B	no	no	no	yes	no	yes	no	no	yes	no	yes	no
HLA-F-AS1	HLA-F antisense RNA 1	yes	no	no	yes	no	yes	no	no	yes	no	yes	no
RASSF1	Ras association (RalGDS/AF-6) domain family member 1	yes	no	no	yes	no	yes	no	no	yes	no	yes	no
KLHL21	kelch-like family member 21	yes	no	no	yes	no	yes	yes	no	yes	no	yes	no
ARID5A	AT rich interactive domain 5A (MRF1-like)	yes	no	no	yes	no	yes	yes	no	no	no	yes	no
BRPF1	bromodomain and PHD finger containing, 1	yes	no	no	yes	no	yes	no	no	yes	no	yes	no
COL5A3	collagen, type V, alpha 3	yes	no	no	yes	no	yes	no	no	yes	no	yes	no
KLHL2	kelch-like family member 2	no	no	no	yes	no	yes	no	no	yes	no	yes	no
FGR	Gardner-Rasheed feline sarcoma viral (v-fgr) oncogene homolog	yes	no	no	yes	no	yes	yes	no	yes	no	yes	no
CDKN1C	cyclin-dependent kinase inhibitor 1C (p57, Kip2)	no	no	no	yes	no	yes	yes	no	yes	no	yes	no
RIN3	Ras and Rab interactor 3	no	no	no	yes	no	yes	no	no	yes	no	yes	no
KDSR	3-ketodihydrosphingosine reductase	yes	no	no	yes	no	yes	no	no	yes	no	yes	no
SLC9B2	solute carrier family 9, subfamily B (NHA2, cation proton antiporter 2), member 2	no	no	no	yes	no	yes	no	no	yes	no	yes	no
KCNJ8	potassium inwardly-rectifying channel, subfamily J, member 8	yes	no	no	yes	no	yes	no	yes	yes	no	yes	no
EPHA2	EPH receptor A2	yes	no	no	yes	no	yes	no	no	yes	no	yes	no
TAF1C	TATA box binding protein (TBP)-associated factor, RNA polymerase I, C, 110kDa	no	no	no	yes	no	yes	no	no	yes	no	yes	no
TLR5	toll-like receptor 5	no	no	no	yes	no	yes	no	no	yes	no	yes	no
SLCO4A1	solute carrier organic anion transporter family, member 4A1	yes	no	no	yes	no	yes	yes	no	yes	no	yes	no
FLT1	fms-related tyrosine kinase 1	no	no	no	yes	no	yes	no	no	yes	no	yes	no
GFPT2	glutamine-fructose-6-phosphate transaminase 2	no	no	no	yes	no	yes	yes	no	no	no	yes	no
RP11-488C13.7	-	no	no	no	yes	no	yes	no	no	yes	no	yes	no
TNFRSF1B	tumor necrosis factor receptor superfamily, member 1B	yes	no	no	yes	no	yes	no	no	yes	no	yes	no
TINAGL1	tubulointerstitial nephritis antigen-like 1	yes	no	no	yes	no	yes	no	no	yes	no	yes	no
SMG6	SMG6 nonsense mediated mRNA decay factor	no	no	no	yes	no	yes	yes	no	yes	no	no	no
TIE1	tyrosine kinase with immunoglobulin-like and EGF-like domains 1	no	no	no	yes	no	yes	no	no	yes	no	yes	no
DAPK2	death-associated protein kinase 2	no	no	no	yes	no	yes	yes	no	yes	no	no	no
SPTAN1	spectrin, alpha, non-erythrocytic 1	no	no	no	yes	no	yes	yes	no	yes	no	no	no
PARD3	par-3 partitioning defective 3 homolog (C. elegans)	no	no	no	yes	no	yes	yes	no	yes	no	no	no
MRAS	muscle RAS oncogene homolog	no	no	no	yes	no	yes	no	no	yes	no	yes	no
KIFC3	kinesin family member C3	yes	no	no	yes	no	yes	no	no	yes	no	yes	no
NACC2	NACC family member 2, BEN and BTB (POZ) domain containing	no	no	no	yes	no	yes	no	no	yes	no	yes	no
SMTN	smoothelin	yes	no	no	yes	no	yes	yes	no	yes	no	yes	no
CXCL1	chemokine (C-X-C motif) ligand 1 (melanoma growth stimulating activity, alpha)	yes	no	no	yes	no	yes	no	no	yes	no	yes	no
THRA	thyroid hormone receptor, alpha	yes	no	no	yes	no	yes	no	no	yes	no	yes	no
GJA4	gap junction protein, alpha 4, 37kDa	yes	no	no	yes	no	yes	no	no	yes	no	yes	no
ITGA10	integrin, alpha 10	no	no	no	yes	no	yes	no	no	yes	no	yes	no
PRKY	protein kinase, Y-linked, pseudogene	no	no	no	yes	no	yes	yes	no	yes	no	yes	no
SLCO3A1	solute carrier organic anion transporter family, member 3A1	yes	no	no	yes	no	yes	no	no	yes	no	yes	no
SMC1A	structural maintenance of chromosomes 1A	yes	no	no	yes	no	yes	no	no	yes	no	yes	no
DOK1	docking protein 1, 62kDa (downstream of tyrosine kinase 1)	yes	no	no	yes	no	yes	no	no	yes	no	yes	no
RAPGEF3	Rap guanine nucleotide exchange factor (GEF) 3	no	no	no	yes	no	yes	yes	no	yes	no	yes	no
PNMT	phenylethanolamine N-methyltransferase	no	no	no	yes	no	yes	no	no	yes	no	yes	no
PDZD2	PDZ domain containing 2	yes	no	no	yes	no	yes	yes	no	yes	no	no	no
RETN	resistin	no	no	no	yes	no	yes	no	no	yes	no	yes	no
ZHX3	zinc fingers and homeoboxes 3	yes	no	no	yes	no	yes	no	no	yes	no	yes	no
NEDD4	neural precursor cell expressed, developmentally down-regulated 4, E3 ubiquitin protein ligase	yes	no	no	yes	no	yes	no	no	yes	no	yes	no
IL1RL1	interleukin 1 receptor-like 1	yes	no	no	yes	no	yes	yes	no	no	no	yes	no
MSX1	msh homeobox 1	yes	no	no	yes	no	yes	no	no	yes	no	yes	no
LCAT	lecithin-cholesterol acyltransferase	no	no	no	yes	no	yes	no	no	yes	no	yes	no
TECPR2	tectonin beta-propeller repeat containing 2	yes	no	no	yes	no	yes	yes	no	no	no	yes	no
AC092839.1	-	yes	no	no	yes	no	yes	yes	no	yes	no	yes	no
S100A12	S100 calcium binding protein A12	yes	no	no	yes	no	yes	yes	no	yes	no	yes	no
AQP4	aquaporin 4	no	no	no	yes	no	yes	yes	no	yes	no	no	no
ZNF34	zinc finger protein 34	yes	no	no	yes	no	yes	yes	no	no	yes	yes	no
RPS20P22	ribosomal protein S20 pseudogene 22	yes	no	no	yes	no	yes	yes	no	yes	no	yes	no
ZNF516	zinc finger protein 516	no	no	no	yes	no	yes	yes	no	yes	no	no	no
TNFRSF10D	tumor necrosis factor receptor superfamily, member 10d, decoy with truncated death domain	no	no	no	yes	no	yes	no	no	yes	no	yes	no
DGKG	diacylglycerol kinase, gamma 90kDa	yes	no	no	yes	no	yes	yes	no	yes	no	yes	no
CSPG4	chondroitin sulfate proteoglycan 4	yes	no	no	yes	no	yes	no	no	yes	no	yes	no
HERC2P3	hect domain and RLD 2 pseudogene 3	no	no	no	yes	no	yes	no	no	yes	no	yes	no
KANSL1L	KAT8 regulatory NSL complex subunit 1-like	yes	no	no	yes	no	yes	no	no	yes	no	yes	no
SRP19	signal recognition particle 19kDa	no	no	no	yes	no	yes	no	no	yes	no	yes	no
FGF2	fibroblast growth factor 2 (basic)	no	no	no	yes	no	yes	yes	no	yes	no	no	no

## Sheet: >=1 CNS up_>=1 CANCER down
2347 genes
GENE SYMBOL	GENE NAME	CRC UP	CRC DOWN	LC UP	LC DOWN	PC UP	PC DOWN	SCZ UP	SCZ DOWN	AD UP	AD DOWN	PD UP	PD DOWN
EEF1A1P19	eukaryotic translation elongation factor 1 alpha 1 pseudogene 19	yes	no	no	yes	no	no	no	no	no	no	yes	no
EEF1A1P6	eukaryotic translation elongation factor 1 alpha 1 pseudogene 6	no	no	no	yes	no	no	no	no	no	no	yes	no
HLA-C	major histocompatibility complex, class I, C	no	yes	no	yes	no	no	no	no	yes	no	no	no
AC107983.4	-	yes	no	no	yes	no	no	no	no	yes	no	yes	no
FTLP3	ferritin, light polypeptide pseudogene 3	yes	no	no	yes	yes	no	yes	no	no	no	yes	no
HLA-A	major histocompatibility complex, class I, A	no	yes	no	yes	no	no	no	no	yes	no	no	no
ANXA2	annexin A2	yes	no	no	yes	no	yes	no	no	yes	no	no	no
IFITM3	interferon induced transmembrane protein 3	yes	no	no	yes	no	yes	yes	no	yes	no	yes	no
FTH1P20	ferritin, heavy polypeptide 1 pseudogene 20	no	yes	no	yes	no	yes	no	no	no	yes	yes	no
VIM	vimentin	no	yes	no	yes	no	no	no	no	yes	no	no	no
HLA-B	major histocompatibility complex, class I, B	no	yes	no	yes	no	no	no	no	yes	no	no	no
S100A10	S100 calcium binding protein A10	no	yes	no	yes	no	no	no	no	yes	no	no	no
A2M	alpha-2-macroglobulin	no	yes	no	yes	no	yes	no	yes	yes	no	no	no
MT2A	metallothionein 2A	no	yes	no	yes	no	yes	yes	no	yes	no	yes	no
NFKBIA	nuclear factor of kappa light polypeptide gene enhancer in B-cells inhibitor, alpha	no	yes	no	yes	no	yes	yes	no	yes	no	yes	no
LAPTM4A	lysosomal protein transmembrane 4 alpha	no	no	no	yes	no	yes	no	no	yes	no	no	no
TOMM7	translocase of outer mitochondrial membrane 7 homolog (yeast)	yes	no	no	yes	no	yes	no	no	no	no	yes	no
CEBPB	CCAAT/enhancer binding protein (C/EBP), beta	yes	no	no	yes	no	yes	no	no	yes	no	yes	no
CTSH	cathepsin H	yes	no	no	yes	no	yes	no	no	yes	no	no	no
PTTG1IP	pituitary tumor-transforming 1 interacting protein	no	yes	no	yes	no	no	yes	no	yes	no	no	no
CEBPD	CCAAT/enhancer binding protein (C/EBP), delta	no	no	no	yes	no	yes	yes	no	yes	no	yes	no
ANXA2P2	annexin A2 pseudogene 2	yes	no	no	yes	no	yes	no	no	yes	no	no	no
MSN	moesin	no	no	no	yes	no	yes	no	no	yes	no	no	no
GNG5	guanine nucleotide binding protein (G protein), gamma 5	no	yes	no	yes	no	no	yes	no	no	no	yes	no
MT1P2	-	no	yes	no	yes	no	no	yes	no	yes	no	yes	no
ZFP36	ZFP36 ring finger protein	no	yes	no	yes	yes	no	no	no	yes	no	no	no
PKD1P1	polycystic kidney disease 1 (autosomal dominant) pseudogene 1	no	no	no	yes	no	yes	no	no	no	no	yes	no
GLTSCR2	glioma tumor suppressor candidate region gene 2	no	no	no	yes	no	yes	no	no	no	no	yes	no
MT1H	metallothionein 1H	no	yes	no	yes	no	no	yes	no	yes	no	yes	no
ACTA2	actin, alpha 2, smooth muscle, aorta	no	yes	no	yes	no	yes	no	no	yes	no	no	no
RP11-231C14.4	-	no	yes	no	yes	no	no	no	no	no	no	yes	no
S100A4	S100 calcium binding protein A4	yes	no	no	yes	no	yes	no	no	yes	no	yes	no
ANXA5	annexin A5	yes	no	no	yes	yes	no	no	no	yes	no	no	no
STARD7	StAR-related lipid transfer (START) domain containing 7	no	no	no	yes	no	no	no	no	no	no	yes	no
MT1E	metallothionein 1E	no	yes	no	yes	no	no	yes	no	yes	no	yes	no
ATF4P3	activating transcription factor 4 pseudogene 3	yes	no	no	yes	no	no	no	yes	no	no	yes	no
FTH1	ferritin, heavy polypeptide 1	no	yes	no	yes	no	yes	yes	no	no	no	no	no
SDC4	syndecan 4	no	no	no	yes	no	no	yes	no	yes	no	no	no
IER2	immediate early response 2	no	no	no	yes	yes	no	no	no	yes	no	no	no
HLA-E	major histocompatibility complex, class I, E	no	yes	no	yes	no	yes	no	no	yes	no	no	no
PDLIM1	PDZ and LIM domain 1	no	yes	no	yes	no	yes	no	no	yes	no	yes	no
RP11-466P24.2	-	no	yes	no	yes	no	yes	no	no	yes	no	no	no
DBI	diazepam binding inhibitor (GABA receptor modulator, acyl-CoA binding protein)	no	no	no	yes	yes	no	no	no	yes	no	no	no
SFTPB	surfactant protein B	no	yes	no	yes	yes	no	no	no	yes	no	yes	no
SGK1	serum/glucocorticoid regulated kinase 1	no	yes	no	yes	no	no	yes	no	yes	no	yes	no
TNS3	tensin 3	no	yes	no	yes	no	no	no	no	yes	no	no	no
PRDX6	peroxiredoxin 6	no	yes	no	yes	no	no	no	no	yes	no	no	no
HLA-G	major histocompatibility complex, class I, G	no	yes	no	yes	no	no	no	no	no	no	yes	no
SAT1	spermidine/spermine N1-acetyltransferase 1	no	no	no	yes	yes	no	no	no	yes	no	no	no
RGCC	regulator of cell cycle	yes	no	no	yes	no	yes	yes	no	yes	no	yes	no
MT1G	metallothionein 1G	no	yes	no	yes	no	no	yes	no	yes	no	yes	no
SRGN	serglycin	no	yes	no	yes	no	no	no	no	yes	no	yes	no
MYH9	myosin, heavy chain 9, non-muscle	no	no	no	yes	no	no	no	no	yes	no	yes	no
RP11-641D5.1	-	yes	no	no	yes	no	no	no	no	no	no	yes	no
CSRP1	cysteine and glycine-rich protein 1	no	yes	no	yes	no	no	yes	no	yes	no	yes	no
GRN	granulin	no	yes	no	yes	no	no	no	no	no	no	yes	no
RP11-403P17.4	-	no	no	no	yes	no	no	yes	no	yes	no	yes	no
RP11-796E2.3	-	no	yes	no	yes	no	no	yes	no	no	no	yes	no
IST1	increased sodium tolerance 1 homolog (yeast)	no	yes	no	yes	no	no	yes	no	yes	no	yes	no
STOM	stomatin	no	no	no	yes	no	yes	yes	no	yes	no	yes	no
SLC38A2	solute carrier family 38, member 2	yes	no	no	yes	no	no	no	yes	no	no	yes	no
VAT1	vesicle amine transport 1	no	no	no	yes	no	yes	no	no	yes	no	no	yes
IGFBP4	insulin-like growth factor binding protein 4	no	no	no	yes	no	yes	no	no	yes	no	no	no
MLPH	melanophilin	no	no	no	yes	yes	no	no	no	yes	no	no	no
EMP2	epithelial membrane protein 2	yes	no	no	yes	no	no	no	no	yes	no	yes	no
APOC1P1	apolipoprotein C-I pseudogene 1	no	yes	no	yes	no	no	no	no	yes	no	no	no
CMTM6	CKLF-like MARVEL transmembrane domain containing 6	yes	no	no	yes	yes	no	no	no	yes	no	yes	no
MT1X	metallothionein 1X	no	yes	no	yes	no	yes	yes	no	yes	no	yes	no
C1QA	complement component 1, q subcomponent, A chain	no	yes	no	yes	no	yes	no	no	no	no	yes	no
TAGLN	transgelin	no	yes	no	yes	no	no	yes	no	no	no	yes	no
RAB31	RAB31, member RAS oncogene family	no	no	no	yes	no	yes	yes	no	yes	no	no	no
METTL7A	methyltransferase like 7A	no	yes	no	yes	no	no	yes	no	yes	no	no	no
JUNB	jun B proto-oncogene	yes	no	no	yes	yes	no	no	no	yes	no	no	no
ACTN4	actinin, alpha 4	no	no	no	yes	no	yes	no	no	no	no	yes	no
CCND3	cyclin D3	no	yes	no	yes	no	no	no	no	no	no	yes	no
S100A8	S100 calcium binding protein A8	yes	no	no	yes	no	yes	yes	no	no	no	yes	no
LAMP3	lysosomal-associated membrane protein 3	yes	no	no	yes	no	no	no	no	yes	no	no	no
SERPING1	serpin peptidase inhibitor, clade G (C1 inhibitor), member 1	no	yes	no	yes	no	yes	no	no	yes	no	yes	no
TRIM22	tripartite motif containing 22	yes	no	no	yes	no	yes	no	no	yes	no	no	no
C1QB	complement component 1, q subcomponent, B chain	no	yes	no	yes	no	yes	no	no	no	no	yes	no
HLA-DMB	major histocompatibility complex, class II, DM beta	no	yes	no	yes	no	no	no	no	yes	no	no	no
EPHX1	epoxide hydrolase 1, microsomal (xenobiotic)	no	yes	no	yes	no	no	yes	no	no	no	yes	no
MYD88	myeloid differentiation primary response 88	no	yes	no	yes	no	no	no	no	yes	no	no	no
CSDA	-	yes	no	no	yes	no	yes	yes	no	yes	no	yes	no
MT1F	metallothionein 1F	no	yes	no	yes	no	no	yes	no	yes	no	yes	no
GPRC5A	G protein-coupled receptor, family C, group 5, member A	yes	no	no	yes	no	no	no	no	yes	no	no	yes
ACADVL	acyl-CoA dehydrogenase, very long chain	no	yes	no	yes	no	no	no	no	yes	no	yes	no
ZNF611	zinc finger protein 611	no	no	no	yes	yes	no	no	no	no	no	yes	no
CERS2	ceramide synthase 2	yes	no	no	yes	yes	no	no	no	yes	no	yes	no
FOXO3	forkhead box O3	no	no	no	yes	no	no	no	no	no	no	yes	no
TSPO	translocator protein (18kDa)	yes	no	no	yes	no	no	no	no	yes	no	yes	no
VWF	von Willebrand factor	no	no	no	yes	no	yes	yes	no	no	no	no	no
ALDH9A1	aldehyde dehydrogenase 9 family, member A1	no	yes	no	yes	no	no	no	no	yes	no	no	no
FXYD3	FXYD domain containing ion transport regulator 3	no	yes	no	yes	yes	no	no	no	yes	no	no	no
GJA1	gap junction protein, alpha 1, 43kDa	no	no	no	yes	no	yes	yes	no	yes	no	no	no
PMP22	peripheral myelin protein 22	no	yes	no	yes	no	yes	no	no	yes	no	no	no
SERPINB6	serpin peptidase inhibitor, clade B (ovalbumin), member 6	yes	no	no	yes	no	no	no	no	no	no	yes	no
FCGRT	Fc fragment of IgG, receptor, transporter, alpha	no	yes	no	yes	no	yes	no	no	yes	no	no	no
SETD3	SET domain containing 3	yes	no	no	yes	no	yes	no	no	no	no	yes	no
RARRES2	retinoic acid receptor responder (tazarotene induced) 2	no	yes	no	yes	no	yes	no	no	yes	no	yes	no
ABLIM1	actin binding LIM protein 1	yes	no	no	yes	no	yes	no	no	yes	no	no	no
Z82188.1	-	no	yes	no	yes	no	yes	no	no	no	no	yes	no
D-JA1	DnaJ (Hsp40) homolog, subfamily A, member 1	yes	no	no	yes	no	yes	no	yes	no	yes	yes	no
DRAM1	D--damage regulated autophagy modulator 1	yes	no	no	yes	no	yes	no	no	yes	no	yes	no
LITAF	lipopolysaccharide-induced TNF factor	no	yes	no	yes	yes	no	no	no	yes	no	no	no
MYLK	myosin light chain kinase	no	yes	no	yes	no	yes	no	no	yes	no	no	no
TUBB6	tubulin, beta 6 class V	no	no	no	yes	no	yes	no	no	yes	no	yes	no
RARRES3	retinoic acid receptor responder (tazarotene induced) 3	no	yes	no	yes	no	yes	yes	no	yes	no	no	no
NEK7	NIMA-related kinase 7	no	yes	no	yes	no	yes	no	no	yes	no	no	no
CTDSP1	CTD (carboxy-terminal domain, R- polymerase II, polypeptide A) small phosphatase 1	no	yes	no	yes	no	no	no	no	yes	no	yes	no
RIN2	Ras and Rab interactor 2	no	yes	no	yes	no	yes	no	no	yes	no	yes	no
MINK1	misshapen-like kinase 1	no	yes	no	yes	no	no	no	no	yes	no	no	no
CRISPLD2	cysteine-rich secretory protein LCCL domain containing 2	no	yes	no	yes	no	yes	yes	no	yes	no	no	no
FXYD5	FXYD domain containing ion transport regulator 5	yes	no	no	yes	no	yes	no	no	yes	no	no	no
SRSF4	serine/arginine-rich splicing factor 4	no	no	no	yes	no	no	no	no	no	yes	yes	no
MXI1	MAX interactor 1, dimerization protein	no	yes	no	yes	no	no	yes	no	yes	no	yes	no
MKNK2	MAP kinase interacting serine/threonine kinase 2	no	yes	no	yes	no	no	no	no	yes	no	yes	no
HECA	headcase homolog (Drosophila)	no	yes	no	yes	no	yes	no	yes	no	no	yes	no
FOLR1	folate receptor 1 (adult)	yes	no	no	yes	no	no	no	no	yes	no	no	no
TIPARP	TCDD-inducible poly(ADP-ribose) polymerase	yes	no	no	yes	no	no	yes	no	yes	no	yes	no
TXNIP	thioredoxin interacting protein	no	yes	no	yes	no	no	yes	no	yes	no	yes	no
CDKN1A	cyclin-dependent kinase inhibitor 1A (p21, Cip1)	no	yes	no	yes	no	yes	yes	no	yes	no	yes	no
PLIN2	perilipin 2	yes	no	no	yes	no	yes	yes	no	yes	no	yes	no
TMEM109	transmembrane protein 109	yes	no	no	yes	no	no	no	no	no	no	yes	no
CAV1	caveolin 1, caveolae protein, 22kDa	no	yes	no	yes	no	yes	no	yes	yes	no	yes	no
AC011498.1	-	no	yes	no	yes	no	no	no	no	yes	no	yes	no
GPR116	G protein-coupled receptor 116	yes	no	no	yes	no	yes	no	no	yes	no	no	no
EMP3	epithelial membrane protein 3	no	yes	no	yes	no	yes	no	no	yes	no	yes	no
PHF11	PHD finger protein 11	yes	no	no	yes	no	yes	no	no	yes	no	no	no
CASC3	cancer susceptibility candidate 3	yes	no	no	yes	no	no	no	no	yes	no	yes	no
CD14	CD14 molecule	no	yes	no	yes	no	yes	no	no	no	yes	yes	no
DMBT1	deleted in malignant brain tumors 1	yes	no	no	yes	no	yes	no	no	no	no	yes	no
PFKFB3	6-phosphofructo-2-kinase/fructose-2,6-biphosphatase 3	yes	no	no	yes	no	yes	no	no	yes	no	no	no
WBP1L	WW domain binding protein 1-like	no	yes	no	yes	no	yes	no	no	yes	no	yes	no
CTGF	connective tissue growth factor	no	no	no	yes	yes	no	no	no	no	no	yes	no
PARP4P2	poly (ADP-ribose) polymerase family, member 4 pseudogene 2	yes	no	no	yes	no	no	no	no	yes	no	yes	no
G-Q	guanine nucleotide binding protein (G protein), q polypeptide	no	yes	no	yes	no	no	no	yes	yes	no	no	no
RHOG	ras homolog family member G	no	yes	no	yes	no	no	no	no	yes	no	no	no
LYZ	lysozyme	yes	no	no	yes	no	no	no	no	yes	no	no	no
MGAT1	mannosyl (alpha-1,3-)-glycoprotein beta-1,2-N-acetylglucosaminyltransferase	no	yes	no	yes	no	yes	no	no	yes	no	yes	no
ACP5	acid phosphatase 5, tartrate resistant	no	yes	no	yes	no	no	no	no	no	no	yes	no
GOLGA8IP	-	no	yes	no	yes	no	no	no	no	yes	no	no	no
LCP1	lymphocyte cytosolic protein 1 (L-plastin)	no	yes	no	yes	yes	no	no	no	yes	no	no	no
AC009469.1	-	no	yes	no	yes	no	yes	yes	no	yes	no	yes	no
VSIG4	V-set and immunoglobulin domain containing 4	no	yes	no	yes	no	yes	no	no	no	no	yes	no
NXF1	nuclear R- export factor 1	yes	no	no	yes	no	no	no	no	no	yes	yes	no
TNFRSF1A	tumor necrosis factor receptor superfamily, member 1A	no	yes	no	yes	no	yes	yes	no	yes	no	yes	no
SLC43A3	solute carrier family 43, member 3	no	no	no	yes	no	yes	no	no	yes	no	no	no
G-I2	guanine nucleotide binding protein (G protein), alpha inhibiting activity polypeptide 2	yes	no	no	yes	no	yes	no	no	yes	no	no	no
FMOD	fibromodulin	no	yes	no	yes	no	no	no	no	yes	no	no	no
SELENBP1	selenium binding protein 1	no	yes	no	yes	no	no	yes	no	yes	no	yes	no
CYB5R3	cytochrome b5 reductase 3	no	yes	no	yes	no	no	no	no	yes	no	no	no
TMBIM1	transmembrane BAX inhibitor motif containing 1	no	yes	no	yes	no	yes	yes	no	yes	no	no	no
MYL9	myosin, light chain 9, regulatory	no	yes	no	yes	no	no	no	no	yes	no	no	no
AC008731.1	-	no	yes	no	yes	no	no	no	no	yes	no	yes	no
BAG3	BCL2-associated athanogene 3	yes	no	no	yes	no	yes	yes	no	yes	no	yes	no
CD163	CD163 molecule	no	yes	no	yes	no	yes	no	no	yes	no	yes	no
CD151	CD151 molecule (Raph blood group)	no	no	no	yes	no	no	no	no	yes	no	yes	no
SIDT2	SID1 transmembrane family, member 2	no	yes	no	yes	no	no	yes	no	yes	no	no	no
MID1IP1	MID1 interacting protein 1	yes	no	no	yes	yes	no	no	no	yes	no	yes	no
ENG	endoglin	no	no	no	yes	no	no	no	no	yes	no	no	no
C4A	complement component 4A (Rodgers blood group)	no	no	no	yes	no	no	yes	no	yes	no	no	no
GADD45B	growth arrest and D--damage-inducible, beta	no	yes	no	yes	no	no	yes	no	no	no	no	no
RXRA	retinoid X receptor, alpha	no	yes	no	yes	no	no	no	no	yes	no	yes	no
ARHGEF18	Rho/Rac guanine nucleotide exchange factor (GEF) 18	no	yes	no	yes	no	no	no	no	yes	no	yes	no
NXN	nucleoredoxin	no	yes	no	yes	no	no	no	no	yes	no	yes	no
GAK	cyclin G associated kinase	no	yes	no	yes	no	no	no	no	yes	no	no	no
RP11-87C12.5	-	no	no	no	yes	no	no	no	no	yes	no	yes	no
NUPR1	nuclear protein, transcriptional regulator, 1	no	yes	no	yes	no	no	no	no	yes	no	yes	no
CALCOCO1	calcium binding and coiled-coil domain 1	no	no	no	yes	no	no	no	no	no	no	yes	no
DENND5A	DENN/MADD domain containing 5A	yes	no	no	yes	no	yes	no	no	yes	no	no	no
LTBP2	latent transforming growth factor beta binding protein 2	yes	no	no	yes	no	yes	no	no	yes	no	yes	no
ADIPOR2	adiponectin receptor 2	no	yes	no	yes	no	no	yes	no	no	no	yes	no
ARHGAP29	Rho GTPase activating protein 29	yes	no	no	yes	no	no	no	no	yes	no	no	no
MYO1C	myosin IC	no	yes	no	yes	no	no	no	no	yes	no	yes	no
CAMLG	calcium modulating ligand	yes	no	no	yes	no	yes	no	no	yes	no	no	yes
MGRN1	mahogunin ring finger 1, E3 ubiquitin protein ligase	no	no	no	yes	yes	no	no	no	yes	no	no	no
BRD4	bromodomain containing 4	yes	no	no	yes	no	no	no	no	yes	no	no	no
CYP27A1	cytochrome P450, family 27, subfamily A, polypeptide 1	no	yes	no	yes	no	yes	no	no	yes	no	yes	no
SCAMP2	secretory carrier membrane protein 2	no	yes	no	yes	yes	no	no	no	yes	no	yes	no
KANK2	KN motif and ankyrin repeat domains 2	no	yes	no	yes	no	yes	no	no	yes	no	yes	no
DHRS3	dehydrogenase/reductase (SDR family) member 3	no	yes	no	yes	no	yes	yes	no	yes	no	yes	no
SUN2	Sad1 and UNC84 domain containing 2	no	yes	no	yes	yes	no	yes	no	yes	no	yes	no
MAN2B1	mannosidase, alpha, class 2B, member 1	no	yes	no	yes	no	no	no	no	no	no	yes	no
FL-	filamin A, alpha	no	yes	no	yes	no	no	no	no	yes	no	no	no
FAM111A	family with sequence similarity 111, member A	yes	no	no	yes	yes	no	no	no	yes	no	yes	no
DUSP6	dual specificity phosphatase 6	yes	no	no	yes	no	no	no	yes	no	no	yes	no
PLA2G16	phospholipase A2, group XVI	yes	no	no	yes	no	yes	no	no	no	no	yes	no
CXCL2	chemokine (C-X-C motif) ligand 2	yes	no	no	yes	no	no	no	no	yes	no	no	no
PNRC1	proline-rich nuclear receptor coactivator 1	no	yes	no	yes	no	no	no	no	no	no	yes	no
SIK1	salt-inducible kinase 1	yes	no	no	yes	no	no	no	yes	yes	no	no	no
RP11-802E16.3	-	no	no	no	yes	no	yes	no	no	yes	no	yes	no
KLF2	Kruppel-like factor 2 (lung)	no	no	no	yes	no	no	no	no	yes	no	yes	no
RAB20	RAB20, member RAS oncogene family	no	no	no	yes	no	no	no	no	yes	no	yes	no
ACSL1	acyl-CoA synthetase long-chain family member 1	yes	no	no	yes	yes	no	no	no	no	yes	yes	no
PARP12	poly (ADP-ribose) polymerase family, member 12	no	yes	no	yes	no	no	no	no	yes	no	no	no
SASH1	SAM and SH3 domain containing 1	no	yes	no	yes	yes	no	no	no	yes	no	yes	no
IL4R	interleukin 4 receptor	no	yes	no	yes	no	yes	yes	no	yes	no	yes	no
GYPC	glycophorin C (Gerbich blood group)	no	yes	no	yes	no	yes	no	no	yes	no	no	no
GIMAP5	GTPase, IMAP family member 5	no	yes	no	yes	no	yes	no	no	yes	no	yes	no
LMCD1	LIM and cysteine-rich domains 1	yes	no	no	yes	no	yes	no	no	yes	no	no	no
SLX1B-SULT1A4	SLX1B-SULT1A4 readthrough (NMD candidate)	no	yes	no	yes	no	yes	no	no	no	no	yes	no
TOB1	transducer of ERBB2, 1	no	no	no	yes	yes	no	no	no	yes	no	no	no
UBE2D3	ubiquitin-conjugating enzyme E2D 3	no	yes	no	yes	yes	no	no	no	yes	no	no	no
RGL2	ral guanine nucleotide dissociation stimulator-like 2	yes	no	no	yes	yes	no	no	no	yes	no	yes	no
RPS6KA2	ribosomal protein S6 kinase, 90kDa, polypeptide 2	no	no	no	yes	yes	no	yes	no	no	no	no	no
AQP1	aquaporin 1	no	yes	no	yes	no	no	yes	no	yes	no	no	no
CALCOCO2	calcium binding and coiled-coil domain 2	no	yes	no	yes	no	yes	yes	no	no	no	yes	no
CD302	CD302 molecule	no	yes	no	yes	no	no	no	no	yes	no	no	no
HERC2P2	hect domain and RLD 2 pseudogene 2	no	no	no	yes	no	no	no	no	no	no	yes	no
RP11-197N18.2	-	yes	no	no	yes	no	no	no	no	no	no	yes	no
DENND4B	DENN/MADD domain containing 4B	yes	no	no	yes	no	no	no	no	yes	no	yes	no
FMO2	flavin containing monooxygenase 2 (non-functional)	no	no	no	yes	no	yes	no	no	yes	no	no	no
PIEZO1	piezo-type mechanosensitive ion channel component 1	yes	no	no	yes	yes	no	yes	no	yes	no	yes	no
ATF3	activating transcription factor 3	no	no	no	yes	no	no	no	no	no	no	yes	no
TMEM43	transmembrane protein 43	yes	no	no	yes	no	yes	no	no	yes	no	yes	no
ARL2	ADP-ribosylation factor-like 2	yes	no	no	yes	no	no	no	no	no	yes	yes	no
AL162497.1	-	yes	no	no	yes	no	no	no	no	yes	no	yes	no
PAPSS2	3'-phosphoadenosine 5'-phosphosulfate synthase 2	no	yes	no	yes	no	yes	no	no	yes	no	yes	no
CD52	CD52 molecule	no	yes	no	yes	no	no	no	no	yes	no	no	no
SLCO2A1	solute carrier organic anion transporter family, member 2A1	no	yes	no	yes	no	yes	no	no	yes	no	no	no
TCEB3	transcription elongation factor B (SIII), polypeptide 3 (110kDa, elongin A)	no	no	no	yes	no	no	no	no	yes	no	no	no
DYNC1LI2	dynein, cytoplasmic 1, light intermediate chain 2	no	yes	no	yes	no	no	no	no	yes	no	no	no
NFIL3	nuclear factor, interleukin 3 regulated	no	no	no	yes	no	yes	no	no	no	no	yes	no
VEZF1	vascular endothelial zinc finger 1	yes	no	no	yes	no	yes	no	no	yes	no	yes	no
LHFPL2	lipoma HMGIC fusion partner-like 2	no	yes	no	yes	no	yes	no	no	no	no	yes	no
ITGA5	integrin, alpha 5 (fibronectin receptor, alpha polypeptide)	yes	no	no	yes	no	yes	no	no	yes	no	yes	no
TPCN1	two pore segment channel 1	no	no	no	yes	no	yes	yes	no	no	no	no	no
CCL18	chemokine (C-C motif) ligand 18 (pulmonary and activation-regulated)	no	no	no	yes	no	no	no	no	yes	no	no	no
PIK3C2B	phosphatidylinositol-4-phosphate 3-kinase, catalytic subunit type 2 beta	no	yes	no	yes	no	no	no	no	yes	no	no	no
RGS19	regulator of G-protein signaling 19	no	yes	no	yes	no	yes	no	no	no	no	yes	no
ID3	inhibitor of D- binding 3, dominant negative helix-loop-helix protein	no	no	no	yes	no	yes	no	no	yes	no	yes	no
BRD3	bromodomain containing 3	yes	no	no	yes	no	no	no	no	no	no	yes	no
G0S2	G0/G1switch 2	no	no	no	yes	no	yes	no	no	yes	no	no	no
PLEKHO2	pleckstrin homology domain containing, family O member 2	no	no	no	yes	no	yes	no	no	yes	no	no	no
NES	nestin	no	no	no	yes	no	yes	no	no	yes	no	yes	no
CSF1R	colony stimulating factor 1 receptor	no	yes	no	yes	no	no	no	no	yes	no	yes	no
DGKD	diacylglycerol kinase, delta 130kDa	no	yes	no	yes	yes	no	yes	no	yes	no	yes	no
SLTM	SAFB-like, transcription modulator	no	no	no	yes	no	no	no	yes	no	no	yes	no
ADD3	adducin 3 (gamma)	no	yes	no	yes	no	yes	yes	no	yes	no	no	no
CTN-L1	catenin (cadherin-associated protein), alpha-like 1	yes	no	no	yes	no	yes	no	no	no	no	yes	no
COMT	catechol-O-methyltransferase	yes	no	no	yes	yes	no	no	no	no	no	yes	no
ABL1	c-abl oncogene 1, non-receptor tyrosine kinase	no	no	no	yes	yes	no	no	no	yes	no	yes	no
ICAM1	intercellular adhesion molecule 1	yes	no	no	yes	no	no	no	no	yes	no	no	no
PLCD1	phospholipase C, delta 1	no	yes	no	yes	no	no	no	no	yes	no	no	no
QDPR	quinoid dihydropteridine reductase	yes	no	no	yes	yes	no	no	no	no	no	yes	no
TMEM204	transmembrane protein 204	no	no	no	yes	no	no	no	no	yes	no	yes	no
LRRC32	leucine rich repeat containing 32	yes	no	no	yes	no	yes	no	no	yes	no	yes	no
NFKB1	nuclear factor of kappa light polypeptide gene enhancer in B-cells 1	no	yes	no	yes	no	no	no	no	no	no	yes	no
HMBOX1	homeobox containing 1	no	no	no	yes	no	no	no	no	yes	no	no	no
FBLN1	fibulin 1	no	yes	no	yes	no	yes	no	no	yes	no	no	no
ICAM2	intercellular adhesion molecule 2	no	no	no	yes	no	yes	no	no	no	no	yes	no
KRCC1	lysine-rich coiled-coil 1	no	yes	no	yes	no	no	no	no	no	no	yes	no
HEG1	heart development protein with EGF-like domains 1	no	no	no	yes	no	yes	no	no	yes	no	no	no
PNPLA6	patatin-like phospholipase domain containing 6	no	no	no	yes	no	no	no	no	no	no	yes	no
S100A9	S100 calcium binding protein A9	yes	no	no	yes	no	yes	yes	no	no	no	yes	no
PLCG2	phospholipase C, gamma 2 (phosphatidylinositol-specific)	no	yes	no	yes	no	yes	no	no	yes	no	no	no
HYAL2	hyaluronoglucosaminidase 2	yes	no	no	yes	no	yes	no	no	no	no	yes	no
RRAS	related RAS viral (r-ras) oncogene homolog	no	no	no	yes	no	yes	no	no	yes	no	yes	no
SLC7A7	solute carrier family 7 (amino acid transporter light chain, y+L system), member 7	no	no	no	yes	no	yes	no	no	yes	no	yes	no
CHSY1	chondroitin sulfate synthase 1	yes	no	no	yes	no	no	yes	no	yes	no	yes	no
SPN	sialophorin	no	yes	no	yes	no	no	yes	no	yes	no	yes	no
CAT	catalase	no	yes	no	yes	no	no	no	no	no	no	yes	no
MAOB	monoamine oxidase B	no	yes	no	yes	no	no	yes	no	no	no	no	no
CAC-2D2	calcium channel, voltage-dependent, alpha 2/delta subunit 2	no	no	no	yes	yes	no	no	no	yes	no	no	yes
SERPI-1	serpin peptidase inhibitor, clade A (alpha-1 antiproteinase, antitrypsin), member 1	yes	no	no	yes	no	no	no	no	no	no	yes	no
PPM1F	protein phosphatase, Mg2+/Mn2+ dependent, 1F	no	no	no	yes	no	no	no	no	yes	no	no	no
TGFB1I1	transforming growth factor beta 1 induced transcript 1	no	yes	no	yes	no	yes	no	no	yes	no	no	no
AAK1	AP2 associated kinase 1	no	yes	no	yes	no	no	no	no	yes	no	no	no
MAPK3	mitogen-activated protein kinase 3	no	yes	no	yes	no	yes	yes	no	no	no	no	no
IRF1	interferon regulatory factor 1	no	no	no	yes	no	no	no	no	yes	no	yes	no
TSC22D3	TSC22 domain family, member 3	no	yes	no	yes	yes	no	no	no	no	yes	yes	no
CNOT8	CCR4-NOT transcription complex, subunit 8	yes	no	no	yes	yes	no	no	no	no	yes	yes	no
CCL14	chemokine (C-C motif) ligand 14	no	yes	no	yes	no	yes	no	no	yes	no	no	no
RALGDS	ral guanine nucleotide dissociation stimulator	yes	no	no	yes	no	no	yes	no	yes	no	yes	no
GEM	GTP binding protein overexpressed in skeletal muscle	yes	no	no	yes	no	yes	no	no	yes	no	yes	no
ZNF266	zinc finger protein 266	no	no	no	yes	no	no	yes	no	no	yes	no	no
WFS1	Wolfram syndrome 1 (wolframin)	yes	no	no	yes	no	no	yes	no	no	no	no	no
SRSF7	serine/arginine-rich splicing factor 7	no	no	no	yes	yes	no	no	no	no	yes	yes	no
GSTM2	glutathione S-transferase mu 2 (muscle)	no	yes	no	yes	no	yes	yes	no	no	no	no	no
USP16	ubiquitin specific peptidase 16	no	no	no	yes	no	no	no	no	yes	no	no	no
CCL2	chemokine (C-C motif) ligand 2	no	yes	no	yes	no	yes	no	no	yes	no	no	no
C7	complement component 7	no	yes	no	yes	no	yes	no	no	yes	no	no	no
CAV2	caveolin 2	yes	no	no	yes	no	yes	no	no	yes	no	no	no
NUDT9	nudix (nucleoside diphosphate linked moiety X)-type motif 9	no	yes	no	yes	no	no	no	yes	no	yes	yes	no
SERPI-3	serpin peptidase inhibitor, clade A (alpha-1 antiproteinase, antitrypsin), member 3	yes	no	no	yes	no	no	yes	no	yes	no	no	no
PODXL	podocalyxin-like	yes	no	no	yes	no	no	no	no	yes	no	yes	no
ZNF395	zinc finger protein 395	no	no	no	yes	no	no	yes	no	yes	no	yes	no
TPSAB1	tryptase alpha/beta 1	no	yes	no	yes	no	no	no	no	no	no	yes	no
KLF4	Kruppel-like factor 4 (gut)	no	yes	no	yes	yes	no	no	yes	yes	no	no	no
RAMP3	receptor (G protein-coupled) activity modifying protein 3	no	no	no	yes	no	yes	no	no	yes	no	no	no
IL2RG	interleukin 2 receptor, gamma	no	yes	no	yes	no	no	no	no	yes	no	no	no
PITPNB	phosphatidylinositol transfer protein, beta	yes	no	no	yes	no	yes	no	no	yes	no	no	yes
CLDN5	claudin 5	no	yes	no	yes	no	yes	no	no	yes	no	yes	no
TIMP3	TIMP metallopeptidase inhibitor 3	no	no	no	yes	no	no	yes	no	yes	no	no	no
ST5	suppression of tumorigenicity 5	no	no	no	yes	no	yes	yes	no	yes	no	no	no
HMHA1	histocompatibility (minor) HA-1	no	yes	no	yes	no	yes	no	no	yes	no	yes	no
CD4	CD4 molecule	no	yes	no	yes	no	no	no	no	yes	no	no	no
CCL5	chemokine (C-C motif) ligand 5	no	yes	no	yes	no	yes	no	no	yes	no	no	no
MAP3K11	mitogen-activated protein kinase kinase kinase 11	no	no	no	yes	no	no	no	no	yes	no	yes	no
SLA	Src-like-adaptor	no	yes	no	yes	no	yes	no	no	yes	no	no	no
ELF2	E74-like factor 2 (ets domain transcription factor)	yes	no	no	yes	no	no	no	no	yes	no	yes	no
ANKS1A	ankyrin repeat and sterile alpha motif domain containing 1A	no	no	no	yes	no	no	no	no	no	no	yes	no
PIGR	polymeric immunoglobulin receptor	no	yes	no	yes	no	no	no	no	yes	no	no	no
GBP1P1	guanylate binding protein 1, interferon-inducible pseudogene 1	yes	no	no	yes	no	yes	no	no	yes	no	no	no
FAM107A	family with sequence similarity 107, member A	no	yes	no	yes	no	yes	yes	no	yes	no	yes	no
PELI1	pellino E3 ubiquitin protein ligase 1	no	no	no	yes	no	no	no	no	yes	no	yes	no
PQLC1	PQ loop repeat containing 1	no	yes	no	yes	no	yes	no	no	yes	no	no	no
ECHDC2	enoyl CoA hydratase domain containing 2	no	yes	no	yes	no	no	yes	no	yes	no	no	no
TRAK2	trafficking protein, kinesin binding 2	no	yes	no	yes	no	no	no	no	yes	no	no	no
TENC1	tensin like C1 domain containing phosphatase (tensin 2)	no	yes	no	yes	no	no	yes	no	yes	no	yes	no
AOC3	amine oxidase, copper containing 3	no	yes	no	yes	no	yes	no	no	yes	no	no	no
KIAA0355	KIAA0355	no	no	no	yes	no	no	no	no	yes	no	no	no
FAM193B	family with sequence similarity 193, member B	no	yes	no	yes	no	no	no	no	yes	no	yes	no
MCAM	melanoma cell adhesion molecule	yes	no	no	yes	no	yes	no	no	yes	no	no	no
PHF10	PHD finger protein 10	yes	no	no	yes	no	no	no	no	yes	no	yes	no
PPAP2B	phosphatidic acid phosphatase type 2B	no	yes	no	yes	no	no	yes	no	no	no	no	yes
FAM208A	family with sequence similarity 208, member A	no	yes	no	yes	no	yes	no	no	no	yes	yes	no
AAR2	AAR2 splicing factor homolog (S. cerevisiae)	yes	no	no	yes	no	no	no	no	no	yes	yes	no
RAF1	v-raf-1 murine leukemia viral oncogene homolog 1	no	no	no	yes	no	no	no	no	yes	no	yes	no
TMEM164	transmembrane protein 164	no	yes	no	yes	yes	no	no	no	yes	no	no	yes
RHOB	ras homolog family member B	yes	no	no	yes	no	no	no	no	yes	no	no	no
USP33	ubiquitin specific peptidase 33	no	yes	no	yes	yes	no	no	no	yes	no	no	no
EDN1	endothelin 1	no	no	no	yes	no	no	yes	no	no	no	no	no
N4BP1	NEDD4 binding protein 1	no	yes	no	yes	yes	no	no	no	yes	no	yes	no
USP3	ubiquitin specific peptidase 3	yes	no	no	yes	yes	no	no	no	yes	no	yes	no
TNFAIP3	tumor necrosis factor, alpha-induced protein 3	no	no	no	yes	no	no	no	no	yes	no	no	no
MAP2K3	mitogen-activated protein kinase kinase 3	no	no	no	yes	no	no	no	no	yes	no	no	no
FBXW4	F-box and WD repeat domain containing 4	no	yes	no	yes	no	no	yes	no	yes	no	yes	no
TNFSF12	tumor necrosis factor (ligand) superfamily, member 12	no	no	no	yes	no	no	yes	no	no	no	no	no
FOXN3	forkhead box N3	no	yes	no	yes	no	no	no	no	yes	no	no	no
CTDSPL	CTD (carboxy-terminal domain, R- polymerase II, polypeptide A) small phosphatase-like	no	yes	no	yes	no	no	yes	no	no	no	yes	no
FHOD1	formin homology 2 domain containing 1	no	no	no	yes	no	no	no	no	no	no	yes	no
COLEC12	collectin sub-family member 12	no	yes	no	yes	yes	no	no	no	yes	no	no	yes
VASP	vasodilator-stimulated phosphoprotein	no	yes	no	yes	no	no	no	no	yes	no	no	no
PRODH	proline dehydrogenase (oxidase) 1	no	yes	no	yes	no	yes	yes	no	yes	no	no	no
CLIC5	chloride intracellular channel 5	no	yes	no	yes	no	yes	no	no	no	no	yes	no
WWC3	WWC family member 3	yes	no	no	yes	no	no	no	no	yes	no	yes	no
TSPAN14	tetraspanin 14	no	yes	no	yes	no	no	no	no	no	no	yes	no
NFE2L2	nuclear factor, erythroid 2-like 2	no	no	no	yes	no	no	no	no	yes	no	no	no
RAP1A	RAP1A, member of RAS oncogene family	no	yes	no	yes	no	yes	no	no	no	no	yes	no
AH-K	AH-K nucleoprotein	no	yes	no	yes	no	yes	yes	no	yes	no	yes	no
AXL	AXL receptor tyrosine kinase	no	yes	no	yes	no	yes	yes	no	no	no	no	no
MYO1F	myosin IF	no	no	no	yes	no	yes	no	no	yes	no	no	no
AMD1	adenosylmethionine decarboxylase 1	yes	no	no	yes	no	no	no	no	no	no	yes	no
MITF	microphthalmia-associated transcription factor	no	yes	no	yes	no	yes	no	no	yes	no	no	no
SLC27A3	solute carrier family 27 (fatty acid transporter), member 3	no	no	no	yes	no	no	yes	no	yes	no	yes	no
DCN	decorin	no	yes	no	yes	no	yes	no	no	yes	no	no	no
PRELP	proline/arginine-rich end leucine-rich repeat protein	no	yes	no	yes	no	yes	no	no	yes	no	yes	no
FAM63A	family with sequence similarity 63, member A	no	yes	no	yes	no	no	no	no	yes	no	yes	no
SELPLG	selectin P ligand	no	yes	no	yes	no	yes	no	no	yes	no	no	no
AMOTL2	angiomotin like 2	yes	no	no	yes	no	no	no	no	yes	no	yes	no
MPST	mercaptopyruvate sulfurtransferase	no	no	no	yes	no	no	yes	no	yes	no	yes	no
FSTL1	follistatin-like 1	no	no	no	yes	yes	no	yes	no	yes	no	no	no
XPC	xeroderma pigmentosum, complementation group C	yes	no	no	yes	no	no	yes	no	no	yes	yes	no
KANK1	KN motif and ankyrin repeat domains 1	yes	no	no	yes	no	no	no	no	yes	no	no	no
TLR2	toll-like receptor 2	yes	no	no	yes	no	yes	no	no	no	no	yes	no
MKNK1	MAP kinase interacting serine/threonine kinase 1	no	yes	no	yes	no	no	yes	no	yes	no	no	no
PIM1	pim-1 oncogene	no	no	no	yes	no	yes	no	no	yes	no	yes	no
CABIN1	calcineurin binding protein 1	no	no	no	yes	no	no	no	no	yes	no	yes	no
HNRNPA3	heterogeneous nuclear ribonucleoprotein A3	no	no	no	yes	yes	no	no	no	no	no	yes	no
CFH	complement factor H	no	yes	no	yes	no	yes	no	no	no	no	yes	no
ACSL5	acyl-CoA synthetase long-chain family member 5	no	no	no	yes	no	no	yes	no	yes	no	yes	no
ELF1	E74-like factor 1 (ets domain transcription factor)	no	no	no	yes	no	yes	no	no	yes	no	yes	no
DYRK4	dual-specificity tyrosine-(Y)-phosphorylation regulated kinase 4	yes	no	no	yes	no	yes	no	no	no	yes	yes	no
DNM2	dynamin 2	no	yes	no	yes	no	no	no	no	yes	no	yes	no
TRAF3IP2	TRAF3 interacting protein 2	no	yes	no	yes	no	yes	yes	no	yes	no	no	no
TMEM2	transmembrane protein 2	yes	no	no	yes	no	no	no	no	yes	no	yes	no
ZCCHC24	zinc finger, CCHC domain containing 24	no	yes	no	yes	no	yes	no	no	yes	no	yes	no
D-JC1	DnaJ (Hsp40) homolog, subfamily C, member 1	no	no	no	yes	no	yes	no	no	yes	no	yes	no
RGPD5	RANBP2-like and GRIP domain containing 5	no	no	no	yes	no	yes	no	no	yes	no	no	no
MAP3K3	mitogen-activated protein kinase kinase kinase 3	no	no	no	yes	no	yes	no	no	yes	no	yes	no
CRYBG3	beta-gamma crystallin domain containing 3	no	yes	no	yes	no	yes	yes	no	yes	no	yes	no
LRCH4	leucine-rich repeats and calponin homology (CH) domain containing 4	no	yes	no	yes	no	yes	no	no	no	no	yes	no
PXDC1	PX domain containing 1	yes	no	no	yes	no	yes	yes	no	yes	no	yes	no
IL10RA	interleukin 10 receptor, alpha	no	yes	no	yes	no	yes	no	no	yes	no	yes	no
SLC31A2	solute carrier family 31 (copper transporter), member 2	no	yes	no	yes	no	no	no	no	no	no	yes	no
FAM46A	family with sequence similarity 46, member A	no	yes	no	yes	no	yes	no	no	yes	no	no	no
GNG12	guanine nucleotide binding protein (G protein), gamma 12	no	yes	no	yes	no	no	yes	no	yes	no	no	no
VPS37B	vacuolar protein sorting 37 homolog B (S. cerevisiae)	no	yes	no	yes	yes	no	no	no	no	no	yes	no
EHD2	EH-domain containing 2	no	yes	no	yes	no	yes	no	no	yes	no	no	no
PLEKHM2	pleckstrin homology domain containing, family M (with RUN domain) member 2	no	no	no	yes	no	no	no	no	yes	no	no	no
MAFF	v-maf avian musculoaponeurotic fibrosarcoma oncogene homolog F	yes	no	no	yes	no	no	no	no	yes	no	yes	no
USP47	ubiquitin specific peptidase 47	no	no	no	yes	no	no	no	no	yes	no	no	no
MCF2L	MCF.2 cell line derived transforming sequence-like	no	yes	no	yes	no	no	no	no	no	no	yes	no
RPS6KA1	ribosomal protein S6 kinase, 90kDa, polypeptide 1	no	yes	no	yes	yes	no	no	no	yes	no	yes	no
MANBA	mannosidase, beta A, lysosomal	yes	no	no	yes	no	yes	no	no	no	yes	yes	no
COL4A2	collagen, type IV, alpha 2	yes	no	no	yes	no	no	yes	no	no	no	no	no
LAMA5	laminin, alpha 5	yes	no	no	yes	no	yes	no	no	no	no	yes	no
PER1	period circadian clock 1	no	yes	no	yes	no	no	yes	no	yes	no	yes	no
D-JB2	DnaJ (Hsp40) homolog, subfamily B, member 2	no	yes	no	yes	no	no	no	no	yes	no	yes	no
BCL3	B-cell CLL/lymphoma 3	no	no	no	yes	no	yes	no	no	no	no	yes	no
ARGLU1	arginine and glutamate rich 1	no	no	no	yes	yes	no	no	no	no	yes	yes	no
UIMC1	ubiquitin interaction motif containing 1	yes	no	no	yes	no	yes	no	no	no	yes	yes	no
S100A6	S100 calcium binding protein A6	yes	no	no	yes	no	yes	yes	no	no	no	no	no
UBA7	ubiquitin-like modifier activating enzyme 7	no	yes	no	yes	no	yes	no	no	yes	no	no	no
STAT5A	signal transducer and activator of transcription 5A	yes	no	no	yes	no	yes	no	no	yes	no	yes	no
RHBDF1	rhomboid 5 homolog 1 (Drosophila)	yes	no	no	yes	yes	no	yes	no	yes	no	no	no
CST3	cystatin C	no	no	no	yes	no	yes	yes	no	no	no	no	no
RSAD1	radical S-adenosyl methionine domain containing 1	no	no	no	yes	no	no	no	no	no	no	yes	no
TPST2	tyrosylprotein sulfotransferase 2	yes	no	no	yes	no	yes	no	no	no	yes	yes	no
ZNF274	zinc finger protein 274	no	yes	no	yes	no	no	no	no	no	no	yes	no
RP4-753P9.3	-	no	yes	no	yes	no	yes	no	no	yes	no	yes	no
LAMB2	laminin, beta 2 (laminin S)	yes	no	no	yes	no	yes	no	no	yes	no	yes	no
ATP6V0E1	ATPase, H+ transporting, lysosomal 9kDa, V0 subunit e1	no	no	no	yes	no	no	no	no	no	no	yes	no
TCF12	transcription factor 12	yes	no	no	yes	no	no	no	no	yes	no	yes	no
WASF2	WAS protein family, member 2	no	yes	no	yes	yes	no	yes	no	yes	no	yes	no
PDGFRB	platelet-derived growth factor receptor, beta polypeptide	no	no	no	yes	no	yes	no	no	yes	no	yes	no
OLFML2A	olfactomedin-like 2A	no	yes	no	yes	no	no	no	no	yes	no	no	no
PALLD	palladin, cytoskeletal associated protein	no	no	no	yes	no	yes	yes	no	yes	no	no	no
ELN	elastin	no	no	no	yes	no	no	no	no	yes	no	no	no
LEPREL1	leprecan-like 1	no	yes	no	yes	no	no	no	no	yes	no	yes	no
CNNM3	cyclin M3	yes	no	no	yes	yes	no	no	no	yes	no	yes	no
ZHX2	zinc fingers and homeoboxes 2	yes	no	no	yes	no	no	yes	no	yes	no	yes	no
ARHGEF2	Rho/Rac guanine nucleotide exchange factor (GEF) 2	no	yes	no	yes	no	yes	no	yes	no	no	yes	no
CSRP2	cysteine and glycine-rich protein 2	no	no	no	yes	no	yes	no	no	yes	no	no	no
MS4A6A	membrane-spanning 4-domains, subfamily A, member 6A	no	yes	no	yes	no	yes	no	no	yes	no	no	no
GRK5	G protein-coupled receptor kinase 5	no	no	no	yes	no	yes	no	yes	yes	no	no	no
TRIP10	thyroid hormone receptor interactor 10	no	no	no	yes	no	yes	no	no	yes	no	yes	no
FSTL3	follistatin-like 3 (secreted glycoprotein)	yes	no	no	yes	no	yes	no	no	yes	no	yes	no
LGALS3	lectin, galactoside-binding, soluble, 3	no	yes	no	yes	no	yes	yes	no	yes	no	no	no
LMO2	LIM domain only 2 (rhombotin-like 1)	no	yes	no	yes	no	yes	no	no	yes	no	no	no
MRC2	mannose receptor, C type 2	no	no	no	yes	no	yes	no	no	yes	no	no	no
HNRNPH3	heterogeneous nuclear ribonucleoprotein H3 (2H9)	no	yes	no	yes	no	no	yes	no	no	no	no	no
RNF122	ring finger protein 122	no	yes	no	yes	no	yes	no	no	yes	no	no	no
ZRSR2	zinc finger (CCCH type), R--binding motif and serine/arginine rich 2	yes	no	no	yes	no	no	yes	no	no	no	yes	no
HMOX1	heme oxygenase (decycling) 1	no	yes	no	yes	no	no	no	no	no	no	yes	no
MLXIP	MLX interacting protein	no	yes	no	yes	no	no	no	no	yes	no	yes	no
LST1	leukocyte specific transcript 1	no	no	no	yes	no	no	no	no	yes	no	no	no
DLC1	deleted in liver cancer 1	no	no	no	yes	no	yes	no	no	yes	no	yes	no
SLC29A3	solute carrier family 29 (equilibrative nucleoside transporter), member 3	yes	no	no	yes	no	yes	no	no	no	no	yes	no
ANKRD28	ankyrin repeat domain 28	yes	no	no	yes	no	no	no	no	no	yes	yes	no
LDLRAP1	low density lipoprotein receptor adaptor protein 1	no	yes	no	yes	yes	no	no	no	yes	no	yes	no
RP1-37E16.12	-	no	no	no	yes	yes	no	no	no	yes	no	no	no
FAM53B	family with sequence similarity 53, member B	no	yes	no	yes	no	no	no	no	no	no	yes	no
LTBP3	latent transforming growth factor beta binding protein 3	yes	no	no	yes	no	no	no	no	no	yes	yes	no
SYNM	synemin, intermediate filament protein	no	yes	no	yes	no	yes	no	no	yes	no	no	no
LRP6	low density lipoprotein receptor-related protein 6	yes	no	no	yes	no	no	no	no	yes	no	no	no
G-11	guanine nucleotide binding protein (G protein), alpha 11 (Gq class)	no	yes	no	yes	no	no	no	no	no	no	yes	no
STAB1	stabilin 1	no	yes	no	yes	no	yes	no	no	yes	no	yes	no
SFPQ	splicing factor proline/glutamine-rich	no	yes	no	yes	yes	no	yes	no	no	yes	no	no
TJP2	tight junction protein 2	yes	no	no	yes	no	no	no	no	yes	no	no	no
GSTK1	glutathione S-transferase kappa 1	no	yes	no	yes	no	no	no	no	yes	no	no	no
LRIG1	leucine-rich repeats and immunoglobulin-like domains 1	no	yes	no	yes	yes	no	yes	no	yes	no	no	no
EFEMP2	EGF containing fibulin-like extracellular matrix protein 2	no	no	no	yes	no	yes	no	no	yes	no	no	no
STX2	syntaxin 2	yes	no	no	yes	no	yes	no	no	no	yes	yes	no
C3AR1	complement component 3a receptor 1	no	yes	no	yes	no	yes	no	yes	yes	no	no	no
MACF1	microtubule-actin crosslinking factor 1	no	no	no	yes	no	no	no	no	yes	no	no	no
PEPD	peptidase D	yes	no	no	yes	no	no	no	yes	no	yes	yes	no
PCTP	phosphatidylcholine transfer protein	no	yes	no	yes	yes	no	yes	no	no	no	no	no
SVIL	supervillin	no	no	no	yes	no	no	no	no	yes	no	no	no
AHI1	Abelson helper integration site 1	no	no	no	yes	yes	no	no	no	yes	no	no	no
GIMAP4	GTPase, IMAP family member 4	no	yes	no	yes	no	yes	no	no	yes	no	yes	no
DCP1A	decapping mR- 1A	yes	no	no	yes	no	no	no	no	no	no	yes	no
ARHGEF1	Rho guanine nucleotide exchange factor (GEF) 1	no	no	no	yes	no	yes	no	no	no	no	yes	no
GBP2	guanylate binding protein 2, interferon-inducible	no	no	no	yes	no	yes	no	no	yes	no	no	no
TMEM47	transmembrane protein 47	no	yes	no	yes	no	no	no	no	yes	no	no	no
GAB2	GRB2-associated binding protein 2	no	yes	no	yes	no	yes	yes	no	yes	no	no	no
-A60	N(alpha)-acetyltransferase 60, NatF catalytic subunit	no	yes	no	yes	no	no	no	no	yes	no	no	no
SLC25A20	solute carrier family 25 (carnitine/acylcarnitine translocase), member 20	no	yes	no	yes	no	no	no	no	no	no	yes	no
GGTLC1	gamma-glutamyltransferase light chain 1	no	no	no	yes	yes	no	no	no	yes	no	no	no
NECAP2	NECAP endocytosis associated 2	no	yes	no	yes	no	yes	no	no	yes	no	yes	no
THEMIS2	thymocyte selection associated family member 2	no	no	no	yes	no	yes	no	no	no	no	yes	no
MECOM	MDS1 and EVI1 complex locus	no	no	no	yes	no	yes	no	no	yes	no	yes	no
PTPRC	protein tyrosine phosphatase, receptor type, C	no	yes	no	yes	no	yes	no	no	yes	no	no	no
RBM5	R- binding motif protein 5	no	no	no	yes	yes	no	no	no	yes	no	no	no
SLC25A38	solute carrier family 25, member 38	no	no	no	yes	yes	no	yes	no	no	yes	no	no
CYP4B1	cytochrome P450, family 4, subfamily B, polypeptide 1	no	yes	no	yes	no	yes	no	no	no	no	yes	no
LIMS2	LIM and senescent cell antigen-like domains 2	no	yes	no	yes	no	yes	no	no	yes	no	no	no
ITPKC	inositol-trisphosphate 3-kinase C	no	yes	no	yes	no	yes	yes	no	yes	no	yes	no
CCR1	chemokine (C-C motif) receptor 1	no	no	no	yes	no	yes	no	no	yes	no	no	no
ST6GAL-C2	ST6 (alpha-N-acetyl-neuraminyl-2,3-beta-galactosyl-1,3)-N-acetylgalactosaminide alpha-2,6-sialyltransferase 2	no	no	no	yes	no	yes	no	no	yes	no	no	no
MED13L	mediator complex subunit 13-like	no	no	no	yes	no	yes	no	no	yes	no	no	no
LPAR6	lysophosphatidic acid receptor 6	no	no	no	yes	no	no	no	yes	yes	no	no	no
RAD54L2	RAD54-like 2 (S. cerevisiae)	yes	no	no	yes	no	no	yes	no	yes	no	no	no
GSDMD	gasdermin D	no	yes	no	yes	no	yes	no	no	no	no	yes	no
CLEC7A	C-type lectin domain family 7, member A	no	no	no	yes	no	no	no	no	yes	no	no	no
MZF1	myeloid zinc finger 1	yes	no	no	yes	no	no	no	no	yes	no	yes	no
WWTR1	WW domain containing transcription regulator 1	no	yes	no	yes	no	yes	no	no	yes	no	no	no
PLEK	pleckstrin	no	yes	no	yes	no	no	no	yes	yes	no	no	no
INPP5D	inositol polyphosphate-5-phosphatase, 145kDa	yes	no	no	yes	no	yes	no	no	no	no	yes	no
IL17RA	interleukin 17 receptor A	no	yes	no	yes	no	no	no	no	no	no	yes	no
CLK1	CDC-like kinase 1	no	yes	no	yes	no	no	no	no	no	no	yes	no
STAC	SH3 and cysteine rich domain	no	yes	no	yes	no	yes	no	no	yes	no	no	no
USPL1	ubiquitin specific peptidase like 1	yes	no	no	yes	no	no	no	yes	no	yes	yes	no
CPVL	carboxypeptidase, vitellogenic-like	no	yes	no	yes	no	yes	no	no	no	yes	yes	no
AMT	aminomethyltransferase	no	yes	no	yes	no	yes	yes	no	yes	no	no	no
TRIM38	tripartite motif containing 38	no	yes	no	yes	no	yes	no	no	yes	no	yes	no
ABCA1	ATP-binding cassette, sub-family A (ABC1), member 1	no	yes	no	yes	no	no	yes	no	yes	no	no	no
RBM6	R- binding motif protein 6	no	no	no	yes	no	no	no	no	yes	no	yes	no
IL2RB	interleukin 2 receptor, beta	no	yes	no	yes	no	no	no	no	yes	no	no	no
PHF2	PHD finger protein 2	yes	no	no	yes	yes	no	yes	no	yes	no	yes	no
BCL6	B-cell CLL/lymphoma 6	yes	no	no	yes	no	no	yes	no	yes	no	yes	no
TP53BP2	tumor protein p53 binding protein, 2	no	no	no	yes	no	no	yes	no	no	no	no	no
PHC1P1	polyhomeotic homolog 1 (Drosophila) pseudogene 1	yes	no	no	yes	yes	no	no	no	no	yes	yes	no
EML3	echinoderm microtubule associated protein like 3	yes	no	no	yes	no	no	yes	no	yes	no	no	no
RASSF2	Ras association (RalGDS/AF-6) domain family member 2	no	yes	no	yes	no	no	no	no	yes	no	no	no
CTDSP2	CTD (carboxy-terminal domain, R- polymerase II, polypeptide A) small phosphatase 2	no	yes	no	yes	no	no	no	no	yes	no	yes	no
DOK2	docking protein 2, 56kDa	no	yes	no	yes	no	yes	no	no	yes	no	no	no
NCOA1	nuclear receptor coactivator 1	no	yes	no	yes	no	no	no	no	no	no	yes	no
BAZ2B	bromodomain adjacent to zinc finger domain, 2B	yes	no	no	yes	no	no	no	no	yes	no	yes	no
CIDEB	cell death-inducing DFFA-like effector b	no	yes	no	yes	no	yes	no	no	yes	no	no	no
GNG11	guanine nucleotide binding protein (G protein), gamma 11	no	yes	no	yes	no	yes	no	no	yes	no	yes	no
LPIN2	lipin 2	no	yes	no	yes	no	no	no	no	yes	no	no	yes
ARHGEF10	Rho guanine nucleotide exchange factor (GEF) 10	yes	no	no	yes	no	no	no	no	yes	no	yes	no
ATRIP	ATR interacting protein	yes	no	no	yes	yes	no	yes	no	no	no	no	no
LAT2	linker for activation of T cells family, member 2	no	yes	no	yes	no	no	no	no	yes	no	yes	no
TBC1D1	TBC1 (tre-2/USP6, BUB2, cdc16) domain family, member 1	no	yes	no	yes	no	yes	no	no	no	no	yes	no
DHRS4	dehydrogenase/reductase (SDR family) member 4	no	no	no	yes	no	yes	no	no	no	no	yes	no
KIAA0040	KIAA0040	yes	no	no	yes	no	yes	no	no	yes	no	yes	no
FAM189A2	family with sequence similarity 189, member A2	no	yes	no	yes	yes	no	yes	no	yes	no	no	no
APOC4	apolipoprotein C-IV	no	no	no	yes	no	no	no	no	yes	no	no	no
SLCO2B1	solute carrier organic anion transporter family, member 2B1	no	yes	no	yes	no	yes	no	no	yes	no	no	no
ZNF580	zinc finger protein 580	no	no	no	yes	no	no	no	no	yes	no	no	no
PLSCR4	phospholipid scramblase 4	no	yes	no	yes	no	yes	yes	no	yes	no	no	no
TSPAN4	tetraspanin 4	no	yes	no	yes	no	no	no	no	yes	no	no	no
NFATC1	nuclear factor of activated T-cells, cytoplasmic, calcineurin-dependent 1	no	yes	no	yes	no	yes	no	no	yes	no	no	no
TMEM140	transmembrane protein 140	no	yes	no	yes	no	yes	no	no	yes	no	yes	no
SREK1	splicing regulatory glutamine/lysine-rich protein 1	no	no	no	yes	yes	no	no	no	yes	no	yes	no
STAT3	signal transducer and activator of transcription 3 (acute-phase response factor)	yes	no	no	yes	yes	no	no	no	yes	no	no	no
SCMH1	sex comb on midleg homolog 1 (Drosophila)	yes	no	no	yes	yes	no	yes	no	no	no	no	no
LMOD1	leiomodin 1 (smooth muscle)	no	yes	no	yes	no	no	yes	no	yes	no	yes	no
TCN2	transcobalamin II	no	yes	no	yes	no	yes	no	no	yes	no	no	no
ARAP3	ArfGAP with RhoGAP domain, ankyrin repeat and PH domain 3	yes	no	no	yes	no	no	no	no	yes	no	yes	no
UBE2G2	ubiquitin-conjugating enzyme E2G 2	no	no	no	yes	yes	no	no	no	no	no	yes	no
KLF11	Kruppel-like factor 11	yes	no	no	yes	no	no	no	no	yes	no	no	no
FLRT3	fibronectin leucine rich transmembrane protein 3	no	no	no	yes	no	yes	no	no	yes	no	no	no
PLXND1	plexin D1	yes	no	no	yes	no	yes	no	no	yes	no	yes	no
DIAPH2	diaphanous-related formin 2	yes	no	no	yes	no	no	yes	no	no	no	no	no
MAN2C1	mannosidase, alpha, class 2C, member 1	no	yes	no	yes	no	no	yes	no	no	no	yes	no
KIF13B	kinesin family member 13B	no	yes	no	yes	yes	no	no	no	yes	no	no	no
CXCR1	chemokine (C-X-C motif) receptor 1	yes	no	no	yes	no	yes	no	no	yes	no	yes	no
ADRB2	adrenoceptor beta 2, surface	no	yes	no	yes	yes	no	no	no	yes	no	no	no
HK3	hexokinase 3 (white cell)	yes	no	no	yes	no	yes	no	no	no	no	yes	no
SEPP1	selenoprotein P, plasma, 1	no	yes	no	yes	no	no	no	no	yes	no	yes	no
AC091171.1	-	no	no	no	yes	no	yes	no	no	yes	no	no	no
CRYAB	crystallin, alpha B	no	yes	no	yes	no	yes	no	no	no	no	yes	no
ANK3	ankyrin 3, node of Ranvier (ankyrin G)	no	yes	no	yes	yes	no	no	no	yes	no	no	no
KIAA0195	KIAA0195	no	yes	no	yes	no	no	yes	no	yes	no	no	no
FGFR3	fibroblast growth factor receptor 3	no	yes	no	yes	no	no	no	no	yes	no	no	no
CD34	CD34 molecule	no	no	no	yes	no	no	no	no	yes	no	yes	no
SERTAD3	SERTA domain containing 3	no	no	no	yes	yes	no	no	no	yes	no	yes	no
PHF1	PHD finger protein 1	no	yes	no	yes	no	yes	no	no	yes	no	yes	no
IL1RN	interleukin 1 receptor antagonist	yes	no	no	yes	no	no	no	no	yes	no	no	no
WNT2	wingless-type MMTV integration site family member 2	yes	no	no	yes	no	yes	no	no	yes	no	no	no
IL10RB	interleukin 10 receptor, beta	no	yes	no	yes	yes	no	no	no	yes	no	yes	no
RP11-738E22.2	-	yes	no	no	yes	no	yes	yes	no	yes	no	no	no
DDX24	DEAD (Asp-Glu-Ala-Asp) box helicase 24	yes	no	no	yes	no	yes	yes	no	yes	no	no	no
-T6	N-acetyltransferase 6 (GCN5-related)	yes	no	no	yes	no	yes	no	no	yes	no	no	no
LTBP1	latent transforming growth factor beta binding protein 1	yes	no	no	yes	no	yes	no	no	yes	no	no	no
DDAH2	dimethylarginine dimethylaminohydrolase 2	no	yes	no	yes	no	no	no	no	yes	no	yes	no
FBN1	fibrillin 1	no	no	no	yes	no	no	no	no	no	no	yes	no
FYCO1	FYVE and coiled-coil domain containing 1	yes	no	no	yes	no	no	no	no	yes	no	yes	no
ARAP2	ArfGAP with RhoGAP domain, ankyrin repeat and PH domain 2	yes	no	no	yes	no	no	no	no	no	no	yes	no
EVI2B	ecotropic viral integration site 2B	no	yes	no	yes	no	yes	no	yes	yes	no	no	no
RNPEPL1	arginyl aminopeptidase (aminopeptidase B)-like 1	no	yes	no	yes	no	yes	no	no	yes	no	yes	no
SON	SON D- binding protein	no	no	no	yes	no	yes	no	no	yes	no	no	no
TNFAIP2	tumor necrosis factor, alpha-induced protein 2	no	no	no	yes	no	no	no	no	yes	no	no	no
GAS2L1	growth arrest-specific 2 like 1	no	no	no	yes	yes	no	no	no	yes	no	no	no
NXPH3	neurexophilin 3	no	yes	no	yes	no	yes	no	no	yes	no	no	no
NDRG2	NDRG family member 2	no	yes	no	yes	yes	no	no	no	yes	no	no	no
APOL3	apolipoprotein L, 3	no	yes	no	yes	no	yes	no	no	yes	no	no	no
ALOX15B	arachidonate 15-lipoxygenase, type B	no	yes	no	yes	no	no	no	no	yes	no	no	no
ASAP3	ArfGAP with SH3 domain, ankyrin repeat and PH domain 3	no	yes	no	yes	yes	no	no	no	yes	no	no	no
N4BP2L2	NEDD4 binding protein 2-like 2	no	yes	no	yes	yes	no	yes	no	no	no	no	no
PHF15	PHD finger protein 15	no	no	no	yes	no	no	no	no	no	no	yes	no
CRYL1	crystallin, lambda 1	no	yes	no	yes	yes	no	yes	no	no	no	no	no
DAB2	Dab, mitogen-responsive phosphoprotein, homolog 2 (Drosophila)	yes	no	no	yes	yes	no	no	no	yes	no	no	no
CASP10	caspase 10, apoptosis-related cysteine peptidase	no	yes	no	yes	no	yes	no	no	yes	no	no	no
DDB2	damage-specific D- binding protein 2, 48kDa	yes	no	no	yes	no	yes	no	no	yes	no	yes	no
VEZF1P1	vascular endothelial zinc finger 1 pseudogene 1	yes	no	no	yes	no	no	no	no	yes	no	yes	no
ACSF2	acyl-CoA synthetase family member 2	no	yes	no	yes	no	yes	no	no	yes	no	no	no
SIRPA	signal-regulatory protein alpha	no	yes	no	yes	no	yes	no	no	no	yes	yes	no
OR7E12P	olfactory receptor, family 7, subfamily E, member 12 pseudogene	no	no	no	yes	yes	no	no	no	yes	no	no	no
SECISBP2L	SECIS binding protein 2-like	no	yes	no	yes	no	no	no	no	yes	no	no	no
SEMA4A	sema domain, immunoglobulin domain (Ig), transmembrane domain (TM) and short cytoplasmic domain, (semaphorin) 4A	no	no	no	yes	yes	no	yes	no	yes	no	no	no
CLDN18	claudin 18	no	no	no	yes	no	yes	no	no	yes	no	no	no
RGS16	regulator of G-protein signaling 16	yes	no	no	yes	no	yes	no	no	yes	no	no	no
IQGAP2	IQ motif containing GTPase activating protein 2	no	yes	no	yes	yes	no	no	no	yes	no	no	no
RBL2	retinoblastoma-like 2 (p130)	no	yes	no	yes	yes	no	yes	no	yes	no	yes	no
PIP4K2A	phosphatidylinositol-5-phosphate 4-kinase, type II, alpha	no	yes	no	yes	no	yes	no	no	no	no	yes	no
HIGD1B	HIG1 hypoxia inducible domain family, member 1B	no	no	no	yes	no	yes	no	no	yes	no	yes	no
HLA-F-AS1	HLA-F antisense R- 1	yes	no	no	yes	no	yes	no	no	yes	no	yes	no
ZBTB16	zinc finger and BTB domain containing 16	no	yes	no	yes	no	no	yes	no	yes	no	yes	no
PCSK7	proprotein convertase subtilisin/kexin type 7	no	yes	no	yes	no	no	no	no	yes	no	no	no
FGFR1	fibroblast growth factor receptor 1	no	yes	no	yes	no	yes	no	no	yes	no	yes	no
STARD3	StAR-related lipid transfer (START) domain containing 3	no	no	no	yes	no	no	no	no	yes	no	yes	no
MFNG	MFNG O-fucosylpeptide 3-beta-N-acetylglucosaminyltransferase	no	yes	no	yes	no	yes	no	no	yes	no	yes	no
BHLHE41	basic helix-loop-helix family, member e41	no	yes	no	yes	no	no	no	no	yes	no	no	no
NEO1	neogenin 1	no	yes	no	yes	yes	no	no	no	yes	no	yes	no
PRF1	perforin 1 (pore forming protein)	no	yes	no	yes	no	yes	no	no	yes	no	no	no
PAMR1	peptidase domain containing associated with muscle regeneration 1	no	yes	no	yes	no	yes	no	no	yes	no	no	no
SEPT8	septin 8	no	yes	no	yes	no	no	no	no	yes	no	yes	no
CCL21	chemokine (C-C motif) ligand 21	no	yes	no	yes	no	yes	no	no	yes	no	no	no
MYO15B	myosin XVB pseudogene	no	yes	no	yes	no	no	no	no	yes	no	yes	no
LYL1	lymphoblastic leukemia derived sequence 1	no	yes	no	yes	no	yes	no	no	yes	no	no	no
MTF1	metal-regulatory transcription factor 1	no	yes	no	yes	no	yes	no	no	yes	no	yes	no
SEC14L1	SEC14-like 1 (S. cerevisiae)	no	no	no	yes	no	yes	no	no	yes	no	no	no
NEDD9	neural precursor cell expressed, developmentally down-regulated 9	no	yes	no	yes	no	no	no	no	yes	no	yes	no
ADAMTS1	ADAM metallopeptidase with thrombospondin type 1 motif, 1	no	yes	no	yes	no	yes	no	no	yes	no	yes	no
TCF7L1	transcription factor 7-like 1 (T-cell specific, HMG-box)	no	yes	no	yes	no	yes	no	no	yes	no	no	no
ITGAX	integrin, alpha X (complement component 3 receptor 4 subunit)	no	no	no	yes	no	no	no	no	yes	no	no	no
FAM171A1	family with sequence similarity 171, member A1	no	yes	no	yes	yes	no	no	no	no	no	yes	no
ERCC5	excision repair cross-complementing rodent repair deficiency, complementation group 5	no	no	no	yes	no	yes	no	no	yes	no	no	no
RASSF1	Ras association (RalGDS/AF-6) domain family member 1	yes	no	no	yes	no	yes	no	no	yes	no	yes	no
RBM7	R- binding motif protein 7	no	no	no	yes	no	no	no	no	yes	no	no	no
CHST3	carbohydrate (chondroitin 6) sulfotransferase 3	yes	no	no	yes	no	no	yes	no	yes	no	yes	no
TMEM80	transmembrane protein 80	no	yes	no	yes	yes	no	no	no	yes	no	no	no
ZNF189	zinc finger protein 189	yes	no	no	yes	no	no	yes	no	no	yes	no	no
CRIM1	cysteine rich transmembrane BMP regulator 1 (chordin-like)	no	no	no	yes	no	yes	no	no	yes	no	no	no
TBC1D2B	TBC1 domain family, member 2B	no	no	no	yes	no	no	no	no	yes	no	yes	no
TFEB	transcription factor EB	no	yes	no	yes	no	no	yes	no	yes	no	yes	no
ZNF324	zinc finger protein 324	no	no	no	yes	no	no	no	no	yes	no	yes	no
PNISR	PNN-interacting serine/arginine-rich protein	no	yes	no	yes	no	no	no	no	yes	no	yes	no
TESK2	testis-specific kinase 2	no	yes	no	yes	yes	no	no	no	yes	no	no	no
LILRB3	leukocyte immunoglobulin-like receptor, subfamily B (with TM and ITIM domains), member 3	no	no	no	yes	no	no	no	no	no	no	yes	no
RUNX3	runt-related transcription factor 3	no	yes	no	yes	no	yes	no	no	yes	no	yes	no
ARAP1	ArfGAP with RhoGAP domain, ankyrin repeat and PH domain 1	no	no	no	yes	no	yes	no	no	no	no	yes	no
KAT6B	K(lysine) acetyltransferase 6B	no	yes	no	yes	yes	no	no	no	yes	no	no	no
FCGR2A	Fc fragment of IgG, low affinity IIa, receptor (CD32)	no	no	no	yes	no	no	no	no	no	no	yes	no
FNBP1	formin binding protein 1	no	yes	no	yes	no	no	yes	no	yes	no	no	no
IRF2	interferon regulatory factor 2	no	yes	no	yes	no	no	no	no	yes	no	yes	no
BRD1	bromodomain containing 1	yes	no	no	yes	no	no	no	no	yes	no	yes	no
ZNF451	zinc finger protein 451	no	no	no	yes	yes	no	yes	no	yes	no	no	no
KLHL21	kelch-like family member 21	yes	no	no	yes	no	yes	yes	no	yes	no	yes	no
NOTCH1	notch 1	yes	no	no	yes	no	no	no	no	yes	no	yes	no
CALHM2	calcium homeostasis modulator 2	no	yes	no	yes	no	yes	no	no	no	no	yes	no
NR2F1	nuclear receptor subfamily 2, group F, member 1	no	no	no	yes	no	yes	no	no	yes	no	no	no
IL15RA	interleukin 15 receptor, alpha	yes	no	no	yes	no	yes	no	no	no	no	yes	no
EHBP1	EH domain binding protein 1	yes	no	no	yes	no	yes	no	no	yes	no	no	yes
IL1R1	interleukin 1 receptor, type I	no	yes	no	yes	no	no	yes	no	yes	no	yes	no
DDR2	discoidin domain receptor tyrosine kinase 2	no	yes	no	yes	no	no	no	no	yes	no	no	no
FOXF2	forkhead box F2	no	yes	no	yes	no	no	no	no	yes	no	yes	no
ARID5A	AT rich interactive domain 5A (MRF1-like)	yes	no	no	yes	no	yes	yes	no	no	no	yes	no
MYO10	myosin X	yes	no	no	yes	yes	no	yes	no	yes	no	yes	no
RAB27A	RAB27A, member RAS oncogene family	no	yes	no	yes	no	no	no	no	yes	no	no	no
BRPF1	bromodomain and PHD finger containing, 1	yes	no	no	yes	no	yes	no	no	yes	no	yes	no
KCNJ5	potassium inwardly-rectifying channel, subfamily J, member 5	no	yes	no	yes	no	yes	no	no	yes	no	no	no
MAP3K5	mitogen-activated protein kinase kinase kinase 5	yes	no	no	yes	no	no	no	no	yes	no	no	no
VPS13D	vacuolar protein sorting 13 homolog D (S. cerevisiae)	no	yes	no	yes	no	no	yes	no	no	no	yes	no
CSNK2A2	casein kinase 2, alpha prime polypeptide	yes	no	no	yes	no	yes	no	no	no	yes	yes	no
AKAP10	A kinase (PRKA) anchor protein 10	no	yes	no	yes	no	yes	no	no	yes	no	yes	no
F3	coagulation factor III (thromboplastin, tissue factor)	yes	no	no	yes	yes	no	yes	no	yes	no	no	no
NPC1	Niemann-Pick disease, type C1	yes	no	no	yes	no	yes	no	no	no	no	yes	no
ZBTB20	zinc finger and BTB domain containing 20	no	yes	no	yes	no	no	yes	no	yes	no	yes	no
PRKD2	protein kinase D2	no	yes	no	yes	no	no	no	no	yes	no	yes	no
COL5A3	collagen, type V, alpha 3	yes	no	no	yes	no	yes	no	no	yes	no	yes	no
KLHL2	kelch-like family member 2	no	no	no	yes	no	yes	no	no	yes	no	yes	no
FAM129A	family with sequence similarity 129, member A	no	yes	no	yes	no	no	no	no	yes	no	yes	no
SHC2	SHC (Src homology 2 domain containing) transforming protein 2	yes	no	no	yes	no	no	no	no	no	no	yes	no
ELK3	ELK3, ETS-domain protein (SRF accessory protein 2)	yes	no	no	yes	no	yes	no	no	yes	no	no	no
FBXO42	F-box protein 42	no	no	no	yes	yes	no	no	no	no	no	yes	no
DUSP7	dual specificity phosphatase 7	yes	no	no	yes	no	yes	no	no	no	no	yes	no
SPRY2	sprouty homolog 2 (Drosophila)	yes	no	no	yes	no	no	no	no	no	no	yes	no
GPRIN2	G protein regulated inducer of neurite outgrowth 2	no	yes	no	yes	no	no	no	no	yes	no	no	no
PURA	purine-rich element binding protein A	no	yes	no	yes	no	yes	no	no	yes	no	yes	no
ZNF160	zinc finger protein 160	no	no	no	yes	no	no	no	no	yes	no	yes	no
FGR	feline Gardner-Rasheed sarcoma viral oncogene homolog	yes	no	no	yes	no	yes	yes	no	yes	no	yes	no
OSBPL11	oxysterol binding protein-like 11	no	yes	no	yes	no	no	yes	no	yes	no	no	no
CYBRD1	cytochrome b reductase 1	no	yes	no	yes	no	no	no	no	yes	no	no	no
CYTH4	cytohesin 4	no	yes	no	yes	no	yes	no	no	yes	no	no	no
CRTC3	CREB regulated transcription coactivator 3	no	no	no	yes	no	no	no	no	yes	no	yes	no
SMAD7	SMAD family member 7	no	yes	no	yes	no	no	no	no	no	no	yes	no
ARHGEF10L	Rho guanine nucleotide exchange factor (GEF) 10-like	no	no	no	yes	no	yes	no	no	yes	no	no	no
NT5C2	5'-nucleotidase, cytosolic II	no	yes	no	yes	no	no	no	no	yes	no	yes	no
SIN3B	SIN3 transcription regulator family member B	yes	no	no	yes	no	no	yes	no	no	no	no	yes
LIMA1	LIM domain and actin binding 1	no	yes	no	yes	no	no	no	no	yes	no	no	no
CDKN1C	cyclin-dependent kinase inhibitor 1C (p57, Kip2)	no	no	no	yes	no	yes	yes	no	yes	no	yes	no
CTSS	cathepsin S	no	yes	no	yes	no	no	no	no	yes	no	no	no
RAMP2	receptor (G protein-coupled) activity modifying protein 2	no	yes	no	yes	no	no	no	no	yes	no	no	no
AL163636.6	-	no	yes	no	yes	no	no	no	no	yes	no	yes	no
MARCH8	membrane-associated ring finger (C3HC4) 8, E3 ubiquitin protein ligase	no	yes	no	yes	no	no	no	no	no	no	yes	no
EP400	E1A binding protein p400	yes	no	no	yes	no	no	no	no	yes	no	no	no
MCC	mutated in colorectal cancers	no	yes	no	yes	yes	no	no	no	yes	no	no	no
GBP1	guanylate binding protein 1, interferon-inducible	yes	no	no	yes	no	yes	no	no	yes	no	no	no
CYTH1	cytohesin 1	no	yes	no	yes	yes	no	no	no	yes	no	yes	no
AC005035.1	-	yes	no	no	yes	no	no	no	no	yes	no	no	no
PPIG	peptidylprolyl isomerase G (cyclophilin G)	no	no	no	yes	no	yes	no	no	yes	no	no	no
PHF17	PHD finger protein 17	yes	no	no	yes	no	yes	no	no	no	no	yes	no
CRY1	cryptochrome 1 (photolyase-like)	yes	no	no	yes	no	no	no	no	yes	no	yes	no
APOLD1	apolipoprotein L domain containing 1	yes	no	no	yes	no	no	yes	no	yes	no	no	no
KCNMA1	potassium large conductance calcium-activated channel, subfamily M, alpha member 1	no	yes	no	yes	no	yes	no	yes	no	yes	yes	no
CLEC2B	C-type lectin domain family 2, member B	no	yes	no	yes	no	yes	no	no	no	no	yes	no
RASL12	RAS-like, family 12	no	yes	no	yes	no	yes	yes	no	yes	no	no	no
RRAGC	Ras-related GTP binding C	no	yes	no	yes	no	yes	no	no	yes	no	no	no
RIN3	Ras and Rab interactor 3	no	no	no	yes	no	yes	no	no	yes	no	yes	no
BIN3	bridging integrator 3	no	yes	no	yes	no	no	no	no	no	no	yes	no
TNS1	tensin 1	no	yes	no	yes	no	yes	no	no	yes	no	yes	no
KDSR	3-ketodihydrosphingosine reductase	yes	no	no	yes	no	yes	no	no	yes	no	yes	no
SNTB2	syntrophin, beta 2 (dystrophin-associated protein A1, 59kDa, basic component 2)	no	no	no	yes	no	no	no	no	no	no	yes	no
SLC9B2	solute carrier family 9, subfamily B (NHA2, cation proton antiporter 2), member 2	no	no	no	yes	no	yes	no	no	yes	no	yes	no
BTK	Bruton agammaglobulinemia tyrosine kinase	no	yes	no	yes	no	yes	no	no	yes	no	no	no
RABGAP1	RAB GTPase activating protein 1	no	no	no	yes	no	yes	no	no	yes	no	no	no
ADH1B	alcohol dehydrogenase 1B (class I), beta polypeptide	no	yes	no	yes	no	yes	no	no	no	no	yes	no
DAAM2	dishevelled associated activator of morphogenesis 2	no	yes	no	yes	no	no	no	no	yes	no	no	no
SIVA1	SIVA1, apoptosis-inducing factor	yes	no	no	yes	yes	no	no	no	no	yes	yes	no
TGM2	transglutaminase 2	yes	no	no	yes	no	no	yes	no	yes	no	yes	no
TNXA	tenascin XA (pseudogene)	no	yes	no	yes	no	yes	no	no	yes	no	yes	no
UBE2I	ubiquitin-conjugating enzyme E2I	yes	no	no	yes	no	yes	no	no	yes	no	no	no
ELF4	E74-like factor 4 (ets domain transcription factor)	no	yes	no	yes	no	yes	no	no	yes	no	no	no
KAT2B	K(lysine) acetyltransferase 2B	no	yes	no	yes	no	yes	yes	no	yes	no	yes	no
KCNMB4	potassium large conductance calcium-activated channel, subfamily M, beta member 4	no	no	no	yes	no	yes	no	no	no	yes	yes	no
ITGA7	integrin, alpha 7	no	yes	no	yes	no	no	yes	no	yes	no	no	no
DCHS1	dachsous cadherin-related 1	no	no	no	yes	no	yes	no	no	yes	no	no	no
HYI	hydroxypyruvate isomerase (putative)	no	yes	no	yes	no	yes	no	no	no	no	yes	no
TRIM8	tripartite motif containing 8	yes	no	no	yes	no	no	no	no	yes	no	no	no
NR1H2	nuclear receptor subfamily 1, group H, member 2	no	yes	no	yes	no	no	no	no	no	no	yes	no
SP110	SP110 nuclear body protein	no	yes	no	yes	no	no	no	no	yes	no	no	no
TSSC4	tumor suppressing subtransferable candidate 4	yes	no	no	yes	no	yes	no	no	no	no	yes	no
SMURF2	SMAD specific E3 ubiquitin protein ligase 2	yes	no	no	yes	yes	no	no	no	no	no	yes	no
MIER2	mesoderm induction early response 1, family member 2	yes	no	no	yes	no	yes	no	no	yes	no	no	no
HERC5	HECT and RLD domain containing E3 ubiquitin protein ligase 5	no	yes	no	yes	no	yes	no	no	yes	no	no	no
ARHGEF15	Rho guanine nucleotide exchange factor (GEF) 15	no	no	no	yes	no	yes	no	no	yes	no	no	no
BIN2	bridging integrator 2	no	yes	no	yes	no	yes	no	no	yes	no	no	no
TGFBR3	transforming growth factor, beta receptor III	no	yes	no	yes	no	yes	no	no	yes	no	yes	no
MON1B	MON1 secretory trafficking family member B	no	no	no	yes	yes	no	no	no	no	no	yes	no
RP11-79D8.2	-	no	yes	no	yes	no	yes	no	no	yes	no	yes	no
TLN1	talin 1	no	no	no	yes	no	no	no	no	yes	no	yes	no
VPS13C	vacuolar protein sorting 13 homolog C (S. cerevisiae)	no	no	no	yes	no	yes	no	no	yes	no	no	no
SNRNP35	small nuclear ribonucleoprotein 35kDa (U11/U12)	no	yes	no	yes	no	yes	no	no	no	no	yes	no
LCK	lymphocyte-specific protein tyrosine kinase	no	no	no	yes	no	yes	no	no	yes	no	no	no
FIGF	c-fos induced growth factor (vascular endothelial growth factor D)	no	yes	no	yes	no	yes	no	no	no	no	yes	no
HBP1	HMG-box transcription factor 1	no	no	no	yes	yes	no	no	no	yes	no	yes	no
EMP1	epithelial membrane protein 1	no	yes	no	yes	no	no	yes	no	yes	no	no	no
EIF4A1	eukaryotic translation initiation factor 4A1	yes	no	no	yes	yes	no	no	no	yes	no	no	no
STARD13	StAR-related lipid transfer (START) domain containing 13	no	no	no	yes	no	yes	no	no	no	yes	yes	no
PPP1R3C	protein phosphatase 1, regulatory subunit 3C	no	yes	no	yes	no	yes	yes	no	no	no	no	no
KCNJ8	potassium inwardly-rectifying channel, subfamily J, member 8	yes	no	no	yes	no	yes	no	yes	yes	no	yes	no
KLRB1	killer cell lectin-like receptor subfamily B, member 1	no	yes	no	yes	no	no	no	no	yes	no	no	no
CD37	CD37 molecule	no	yes	no	yes	no	no	no	no	no	no	yes	no
MAPK7	mitogen-activated protein kinase 7	no	yes	no	yes	no	yes	no	no	yes	no	no	no
KCNJ15	potassium inwardly-rectifying channel, subfamily J, member 15	yes	no	no	yes	no	yes	no	no	yes	no	no	no
ZNF665	zinc finger protein 665	no	yes	no	yes	yes	no	no	no	no	yes	yes	no
CDC42EP3	CDC42 effector protein (Rho GTPase binding) 3	no	yes	no	yes	no	no	no	no	no	yes	yes	no
PRKCA	protein kinase C, alpha	yes	no	no	yes	no	yes	no	no	yes	no	no	yes
EPHA2	EPH receptor A2	yes	no	no	yes	no	yes	no	no	yes	no	yes	no
KAZN	kazrin, periplakin interacting protein	yes	no	no	yes	no	no	no	no	no	yes	yes	no
BICD2	bicaudal D homolog 2 (Drosophila)	yes	no	no	yes	no	no	no	no	yes	no	no	no
OASL	2'-5'-oligoadenylate synthetase-like	no	yes	no	yes	no	yes	no	no	yes	no	no	no
GSN	gelsolin	no	yes	no	yes	no	yes	no	no	yes	no	no	no
GAS1	growth arrest-specific 1	no	yes	no	yes	no	no	no	no	yes	no	yes	no
SECISBP2	SECIS binding protein 2	no	yes	no	yes	no	no	no	no	no	no	yes	no
TAF1C	TATA box binding protein (TBP)-associated factor, R- polymerase I, C, 110kDa	no	no	no	yes	no	yes	no	no	yes	no	yes	no
MAL	mal, T-cell differentiation protein	no	yes	no	yes	no	yes	no	no	yes	no	no	no
SPSB3	splA/ryanodine receptor domain and SOCS box containing 3	no	yes	no	yes	no	no	no	no	no	no	yes	no
PLA2G2A	phospholipase A2, group IIA (platelets, synovial fluid)	no	yes	no	yes	no	no	no	no	yes	no	no	no
SESN1	sestrin 1	yes	no	no	yes	no	no	no	no	no	no	yes	no
CA2	carbonic anhydrase II	no	yes	no	yes	no	yes	no	yes	no	no	yes	no
NR2F2	nuclear receptor subfamily 2, group F, member 2	no	no	no	yes	no	yes	no	no	yes	no	no	no
PHLDB1	pleckstrin homology-like domain, family B, member 1	no	yes	no	yes	no	yes	no	no	yes	no	yes	no
ROBO4	roundabout, axon guidance receptor, homolog 4 (Drosophila)	no	no	no	yes	no	yes	no	no	yes	no	no	no
RGP1	RGP1 retrograde golgi transport homolog (S. cerevisiae)	no	yes	no	yes	no	no	no	no	yes	no	no	no
ACVRL1	activin A receptor type II-like 1	no	yes	no	yes	no	yes	no	no	yes	no	no	no
MXD4	MAX dimerization protein 4	no	yes	no	yes	no	no	yes	no	yes	no	yes	no
STX16-NPEPL1	STX16-NPEPL1 readthrough (NMD candidate)	yes	no	no	yes	no	no	no	no	no	no	yes	no
INPP5E	inositol polyphosphate-5-phosphatase, 72 kDa	yes	no	no	yes	no	no	no	no	yes	no	no	no
TLR5	toll-like receptor 5	no	no	no	yes	no	yes	no	no	yes	no	yes	no
SLCO4A1	solute carrier organic anion transporter family, member 4A1	yes	no	no	yes	no	yes	yes	no	yes	no	yes	no
TRGC2	T cell receptor gamma constant 2	no	yes	no	yes	yes	no	no	no	yes	no	no	no
CHD1	chromodomain helicase D- binding protein 1	yes	no	no	yes	no	no	no	no	yes	no	no	no
CDH5	cadherin 5, type 2 (vascular endothelium)	yes	no	no	yes	no	yes	no	no	yes	no	no	no
PIK3R5	phosphoinositide-3-kinase, regulatory subunit 5	no	yes	no	yes	no	yes	no	no	yes	no	no	no
ARHGEF40	Rho guanine nucleotide exchange factor (GEF) 40	no	yes	no	yes	no	yes	no	no	yes	no	no	no
PKN1	protein kinase N1	yes	no	no	yes	no	no	no	no	no	no	yes	no
FLT1	fms-related tyrosine kinase 1	no	no	no	yes	no	yes	no	no	yes	no	yes	no
GFPT2	glutamine-fructose-6-phosphate transaminase 2	no	no	no	yes	no	yes	yes	no	no	no	yes	no
AFF1	AF4/FMR2 family, member 1	no	yes	no	yes	no	no	yes	no	yes	no	yes	no
KCNJ2	potassium inwardly-rectifying channel, subfamily J, member 2	no	yes	no	yes	no	no	no	no	yes	no	yes	no
FKBP15	FK506 binding protein 15, 133kDa	no	no	no	yes	yes	no	no	no	no	no	yes	no
SP100	SP100 nuclear antigen	no	no	no	yes	no	yes	no	no	yes	no	no	no
CD33	CD33 molecule	no	yes	no	yes	no	yes	no	no	yes	no	no	no
GPR124	G protein-coupled receptor 124	no	yes	no	yes	no	no	no	no	yes	no	no	no
CASZ1	castor zinc finger 1	no	yes	no	yes	yes	no	no	no	no	no	yes	no
NBPF12	neuroblastoma breakpoint family, member 12	no	yes	no	yes	no	no	no	no	yes	no	yes	no
RP11-574K11.16	-	no	no	no	yes	no	no	no	no	yes	no	no	no
LILRB1	leukocyte immunoglobulin-like receptor, subfamily B (with TM and ITIM domains), member 1	no	yes	no	yes	no	yes	no	no	yes	no	no	no
RP11-488C13.7	-	no	no	no	yes	no	yes	no	no	yes	no	yes	no
CREBBP	CREB binding protein	no	no	no	yes	no	yes	no	no	no	no	yes	no
EPAS1	endothelial PAS domain protein 1	no	yes	no	yes	no	yes	no	no	yes	no	no	no
MTUS1	microtubule associated tumor suppressor 1	no	yes	no	yes	no	no	no	no	yes	no	no	no
KLRC4-KLRK1	KLRC4-KLRK1 readthrough	no	yes	no	yes	no	yes	no	no	yes	no	no	no
ID2	inhibitor of D- binding 2, dominant negative helix-loop-helix protein	no	no	no	yes	no	no	no	no	yes	no	no	no
FRYL	FRY-like	no	yes	no	yes	yes	no	no	no	yes	no	yes	no
CHI3L2	chitinase 3-like 2	no	yes	no	yes	no	yes	no	no	yes	no	no	no
CEP104	centrosomal protein 104kDa	no	no	no	yes	no	no	no	no	yes	no	no	no
EBLN2	endogenous Bornavirus-like nucleoprotein 2	no	no	no	yes	no	no	yes	no	yes	no	yes	no
MTRR	5-methyltetrahydrofolate-homocysteine methyltransferase reductase	no	no	no	yes	yes	no	no	no	yes	no	no	no
CASP9	caspase 9, apoptosis-related cysteine peptidase	no	yes	no	yes	yes	no	no	no	yes	no	no	no
ZNF32	zinc finger protein 32	yes	no	no	yes	no	yes	no	no	no	yes	yes	no
NCOR1	nuclear receptor corepressor 1	no	yes	no	yes	no	no	no	no	yes	no	yes	no
CUX1	cut-like homeobox 1	yes	no	no	yes	yes	no	no	no	yes	no	no	no
PDE8A	phosphodiesterase 8A	no	yes	no	yes	no	no	no	no	yes	no	no	no
CARD8	caspase recruitment domain family, member 8	no	no	no	yes	no	yes	no	no	yes	no	no	no
CCDC101	coiled-coil domain containing 101	yes	no	no	yes	no	yes	no	no	no	no	yes	no
C5AR1	complement component 5a receptor 1	yes	no	no	yes	no	no	no	no	yes	no	yes	no
RBPMS	R- binding protein with multiple splicing	yes	no	no	yes	no	yes	no	no	yes	no	no	no
TTC28	tetratricopeptide repeat domain 28	no	yes	no	yes	no	yes	no	no	yes	no	no	no
SEMA3G	sema domain, immunoglobulin domain (Ig), short basic domain, secreted, (semaphorin) 3G	no	yes	no	yes	no	yes	no	yes	yes	no	no	yes
SLC6A13	solute carrier family 6 (neurotransmitter transporter), member 13	no	yes	no	yes	no	yes	no	no	yes	no	no	no
ITGA8	integrin, alpha 8	no	yes	no	yes	no	yes	no	no	yes	no	no	no
THBD	thrombomodulin	yes	no	no	yes	no	yes	no	no	yes	no	no	no
GATA2	GATA binding protein 2	yes	no	no	yes	no	no	no	no	yes	no	no	no
ATXN7	ataxin 7	no	yes	no	yes	yes	no	no	no	no	yes	yes	no
REV3L	REV3-like, polymerase (D- directed), zeta, catalytic subunit	no	no	no	yes	no	yes	no	no	yes	no	no	no
ZC3H7B	zinc finger CCCH-type containing 7B	no	no	no	yes	no	no	yes	no	yes	no	yes	no
SHB	Src homology 2 domain containing adaptor protein B	yes	no	no	yes	no	yes	no	no	yes	no	no	no
ZNF264	zinc finger protein 264	no	yes	no	yes	yes	no	no	no	yes	no	no	no
HLA-F	major histocompatibility complex, class I, F	no	no	no	yes	no	yes	no	no	yes	no	no	no
LINC00341	long intergenic non-protein coding R- 341	no	yes	no	yes	no	yes	no	no	yes	no	no	no
NFAT5	nuclear factor of activated T-cells 5, tonicity-responsive	yes	no	no	yes	no	no	no	no	yes	no	no	no
CLEC1A	C-type lectin domain family 1, member A	no	yes	no	yes	no	yes	no	no	yes	no	no	no
OSBPL1A	oxysterol binding protein-like 1A	no	yes	no	yes	no	yes	no	no	yes	no	no	no
CSF3R	colony stimulating factor 3 receptor (granulocyte)	yes	no	no	yes	no	yes	no	no	no	no	yes	no
TNFRSF1B	tumor necrosis factor receptor superfamily, member 1B	yes	no	no	yes	no	yes	no	no	yes	no	yes	no
TI-GL1	tubulointerstitial nephritis antigen-like 1	yes	no	no	yes	no	yes	no	no	yes	no	yes	no
TOB2	transducer of ERBB2, 2	no	yes	no	yes	no	no	yes	no	yes	no	yes	no
DUSP1	dual specificity phosphatase 1	no	yes	no	yes	yes	no	no	yes	yes	no	yes	no
MAF	v-maf avian musculoaponeurotic fibrosarcoma oncogene homolog	no	yes	no	yes	no	no	no	yes	yes	no	yes	no
MID1	midline 1 (Opitz/BBB syndrome)	no	yes	no	yes	no	yes	yes	no	yes	no	yes	no
ITSN2	intersectin 2	no	yes	no	yes	no	no	no	no	yes	no	no	no
SOWAHC	sosondowah ankyrin repeat domain family member C	no	yes	no	yes	no	no	no	no	yes	no	no	no
MAPKAPK3	mitogen-activated protein kinase-activated protein kinase 3	yes	no	no	yes	yes	no	no	no	yes	no	no	no
RP11-553L6.5	-	no	yes	no	yes	no	no	yes	no	yes	no	yes	no
RPS6KA5	ribosomal protein S6 kinase, 90kDa, polypeptide 5	no	yes	no	yes	no	no	no	no	yes	no	no	no
SMG6	SMG6 nonsense mediated mR- decay factor	no	no	no	yes	no	yes	yes	no	yes	no	no	no
TIE1	tyrosine kinase with immunoglobulin-like and EGF-like domains 1	no	no	no	yes	no	yes	no	no	yes	no	yes	no
RAPGEF5	Rap guanine nucleotide exchange factor (GEF) 5	no	no	no	yes	no	no	no	no	no	yes	yes	no
CFLAR	CASP8 and FADD-like apoptosis regulator	no	yes	no	yes	no	no	no	no	yes	no	no	no
DAPK2	death-associated protein kinase 2	no	no	no	yes	no	yes	yes	no	yes	no	no	no
STARD8	StAR-related lipid transfer (START) domain containing 8	no	yes	no	yes	no	yes	no	no	yes	no	yes	no
PLA2G10	phospholipase A2, group X	no	yes	no	yes	no	no	no	no	no	no	yes	no
FLNC	filamin C, gamma	no	yes	no	yes	no	yes	no	no	no	no	yes	no
CPQ	carboxypeptidase Q	no	yes	no	yes	no	no	no	no	yes	no	yes	no
ZFYVE26	zinc finger, FYVE domain containing 26	no	yes	no	yes	no	no	no	no	no	no	yes	no
CASP7	caspase 7, apoptosis-related cysteine peptidase	no	yes	no	yes	no	no	no	no	yes	no	yes	no
ZDHHC14	zinc finger, DHHC-type containing 14	no	yes	no	yes	no	yes	no	no	yes	no	yes	no
EIF4EBP2	eukaryotic translation initiation factor 4E binding protein 2	no	yes	no	yes	yes	no	no	no	yes	no	no	no
SAMHD1	SAM domain and HD domain 1	no	no	no	yes	no	no	no	no	yes	no	yes	no
SPOP	speckle-type POZ protein	no	no	no	yes	no	no	no	no	yes	no	no	no
SPTAN1	spectrin, alpha, non-erythrocytic 1	no	no	no	yes	no	yes	yes	no	yes	no	no	no
CTD-2527I21.4	-	no	yes	no	yes	no	yes	yes	no	no	yes	no	yes
KIF1C	kinesin family member 1C	no	yes	no	yes	no	yes	no	no	yes	no	yes	no
HEYL	hairy/enhancer-of-split related with YRPW motif-like	yes	no	no	yes	no	no	no	no	yes	no	no	no
DOCK6	dedicator of cytokinesis 6	yes	no	no	yes	yes	no	no	no	yes	no	yes	no
TMEM180	transmembrane protein 180	yes	no	no	yes	no	no	no	no	no	no	yes	no
SOCS3	suppressor of cytokine signaling 3	yes	no	no	yes	no	no	no	no	yes	no	yes	no
JMJD6	jumonji domain containing 6	no	no	no	yes	no	yes	no	no	no	no	yes	no
RRAD	Ras-related associated with diabetes	no	yes	no	yes	no	yes	no	no	yes	no	no	no
LAMA2	laminin, alpha 2	no	yes	no	yes	no	yes	no	no	no	no	yes	no
CPED1	cadherin-like and PC-esterase domain containing 1	no	yes	no	yes	no	no	no	no	yes	no	yes	no
KLF15	Kruppel-like factor 15	no	no	no	yes	no	no	no	no	yes	no	yes	no
PECR	peroxisomal trans-2-enoyl-CoA reductase	no	yes	no	yes	no	no	no	no	yes	no	no	no
ROCK1	Rho-associated, coiled-coil containing protein kinase 1	no	no	no	yes	yes	no	no	no	no	no	yes	no
DENND1C	DENN/MADD domain containing 1C	no	yes	no	yes	no	yes	no	no	yes	no	no	no
GZMB	granzyme B (granzyme 2, cytotoxic T-lymphocyte-associated serine esterase 1)	yes	no	no	yes	no	yes	no	no	yes	no	no	no
HSPB6	heat shock protein, alpha-crystallin-related, B6	no	yes	no	yes	no	no	no	no	yes	no	no	no
HIVEP3	human immunodeficiency virus type I enhancer binding protein 3	no	yes	no	yes	no	yes	no	no	yes	no	yes	no
BATF3	basic leucine zipper transcription factor, ATF-like 3	no	no	no	yes	no	yes	no	no	no	yes	yes	no
SPATA2L	spermatogenesis associated 2-like	no	no	no	yes	no	yes	no	yes	yes	no	no	no
MT1M	metallothionein 1M	no	yes	no	yes	no	yes	yes	no	yes	no	yes	no
QKI	QKI, KH domain containing, R- binding	no	no	no	yes	no	yes	no	no	yes	no	no	no
CNTRL	centriolin	no	no	no	yes	no	no	no	no	yes	no	no	no
ITPK1	inositol-tetrakisphosphate 1-kinase	no	no	no	yes	no	no	no	no	no	no	yes	no
AL021707.2	-	no	yes	no	yes	no	no	yes	no	no	no	no	no
NEIL1	nei endonuclease VIII-like 1 (E. coli)	no	yes	no	yes	yes	no	no	no	no	no	yes	no
CLIC4	chloride intracellular channel 4	no	no	no	yes	no	no	no	no	yes	no	no	no
RBM26	R- binding motif protein 26	yes	no	no	yes	no	yes	no	no	no	yes	yes	no
ECM2	extracellular matrix protein 2, female organ and adipocyte specific	no	yes	no	yes	no	no	no	yes	yes	no	no	no
MFHAS1	malignant fibrous histiocytoma amplified sequence 1	no	no	no	yes	no	no	no	no	yes	no	no	no
PPM1D	protein phosphatase, Mg2+/Mn2+ dependent, 1D	no	no	no	yes	no	yes	no	no	no	no	yes	no
P2RX1	purinergic receptor P2X, ligand-gated ion channel, 1	no	yes	no	yes	no	no	no	no	yes	no	no	no
FZD1	frizzled family receptor 1	no	yes	no	yes	no	no	no	no	yes	no	no	no
CYTIP	cytohesin 1 interacting protein	no	yes	no	yes	no	yes	no	no	yes	no	no	no
GIMAP6	GTPase, IMAP family member 6	no	yes	no	yes	no	yes	no	yes	yes	no	no	no
PDE4DIP	phosphodiesterase 4D interacting protein	no	yes	no	yes	no	no	no	no	yes	no	yes	no
SAV1	salvador homolog 1 (Drosophila)	yes	no	no	yes	no	no	no	no	no	no	yes	no
TSPAN9	tetraspanin 9	yes	no	no	yes	no	no	no	no	no	no	yes	no
EMID1	EMI domain containing 1	no	no	no	yes	no	yes	no	no	yes	no	no	no
ABCA8	ATP-binding cassette, sub-family A (ABC1), member 8	no	yes	no	yes	no	no	no	no	yes	no	yes	no
COL4A3	collagen, type IV, alpha 3 (Goodpasture antigen)	no	yes	no	yes	no	no	no	no	yes	no	no	no
BMP4	bone morphogenetic protein 4	yes	no	no	yes	no	yes	no	no	no	no	yes	no
ITPKB	inositol-trisphosphate 3-kinase B	no	no	no	yes	yes	no	yes	no	yes	no	no	no
ACACB	acetyl-CoA carboxylase beta	no	yes	no	yes	no	no	no	no	yes	no	yes	no
ACADS	acyl-CoA dehydrogenase, C-2 to C-3 short chain	no	yes	no	yes	no	yes	no	no	yes	no	no	no
USP12	ubiquitin specific peptidase 12	no	no	no	yes	no	yes	no	no	yes	no	no	yes
NHEJ1	nonhomologous end-joining factor 1	no	yes	no	yes	no	no	no	no	no	no	yes	no
SELL	selectin L	no	yes	no	yes	no	no	no	no	yes	no	no	no
PARD3	par-3 family cell polarity regulator	no	no	no	yes	no	yes	yes	no	yes	no	no	no
FOXO1	forkhead box O1	no	yes	no	yes	no	yes	no	no	yes	no	no	no
GPR183	G protein-coupled receptor 183	no	yes	no	yes	no	no	no	no	yes	no	no	no
NUP214	nucleoporin 214kDa	no	no	no	yes	no	no	yes	no	no	no	yes	no
MRAS	muscle RAS oncogene homolog	no	no	no	yes	no	yes	no	no	yes	no	yes	no
IL3RA	interleukin 3 receptor, alpha (low affinity)	no	yes	no	yes	no	yes	no	no	yes	no	no	no
H6PD	hexose-6-phosphate dehydrogenase (glucose 1-dehydrogenase)	no	no	no	yes	no	no	no	no	yes	no	no	no
CRTAC1	cartilage acidic protein 1	no	no	no	yes	no	yes	no	no	no	no	yes	no
SIRT1	sirtuin 1	no	no	no	yes	no	no	no	no	yes	no	yes	no
CXCR7	-	no	no	no	yes	no	yes	no	no	yes	no	no	no
PGPEP1	pyroglutamyl-peptidase I	no	yes	no	yes	no	no	no	no	yes	no	yes	no
KIFC3	kinesin family member C3	yes	no	no	yes	no	yes	no	no	yes	no	yes	no
SEMA3B	sema domain, immunoglobulin domain (Ig), short basic domain, secreted, (semaphorin) 3B	no	yes	no	yes	no	yes	yes	no	yes	no	no	no
RFX2	regulatory factor X, 2 (influences HLA class II expression)	no	no	no	yes	no	yes	no	no	yes	no	no	no
MAP3K14	mitogen-activated protein kinase kinase kinase 14	no	yes	no	yes	no	no	no	no	no	no	yes	no
ITIH5	inter-alpha-trypsin inhibitor heavy chain family, member 5	no	yes	no	yes	no	yes	no	yes	yes	no	no	no
PAIP2B	poly(A) binding protein interacting protein 2B	no	yes	no	yes	yes	no	yes	no	yes	no	no	no
NYNRIN	NYN domain and retroviral integrase containing	yes	no	no	yes	no	yes	no	no	no	no	yes	no
TBXA2R	thromboxane A2 receptor	no	yes	no	yes	no	no	no	no	yes	no	no	no
-CC2	-CC family member 2, BEN and BTB (POZ) domain containing	no	no	no	yes	no	yes	no	no	yes	no	yes	no
SMTN	smoothelin	yes	no	no	yes	no	yes	yes	no	yes	no	yes	no
TNFRSF14	tumor necrosis factor receptor superfamily, member 14	no	yes	no	yes	no	no	no	no	no	no	yes	no
HSPA2	heat shock 70kDa protein 2	no	yes	no	yes	no	yes	no	no	yes	no	no	no
ZCCHC14	zinc finger, CCHC domain containing 14	no	yes	no	yes	no	no	yes	no	no	no	no	no
MEIS2	Meis homeobox 2	no	yes	no	yes	no	yes	no	no	no	no	yes	no
PIEZO2	piezo-type mechanosensitive ion channel component 2	no	yes	no	yes	no	no	no	no	yes	no	yes	no
CLIC2	chloride intracellular channel 2	no	yes	no	yes	no	yes	no	yes	no	no	yes	no
MICA	MHC class I polypeptide-related sequence A	yes	no	no	yes	no	yes	no	no	no	no	yes	no
SEPT10	septin 10	no	no	no	yes	yes	no	no	no	yes	no	no	no
CTNS	cystinosin, lysosomal cystine transporter	no	no	no	yes	no	no	no	no	yes	no	no	no
COBL	cordon-bleu WH2 repeat protein	no	yes	no	yes	yes	no	no	no	no	no	yes	no
SPTBN1	spectrin, beta, non-erythrocytic 1	no	yes	no	yes	no	no	no	no	yes	no	no	no
CASKIN2	CASK interacting protein 2	no	no	no	yes	no	no	no	no	yes	no	no	no
ITGA6	integrin, alpha 6	yes	no	no	yes	yes	no	no	no	yes	no	no	no
HIN1L	-	no	no	no	yes	no	yes	no	no	yes	no	no	no
SLC22A5	solute carrier family 22 (organic cation/carnitine transporter), member 5	no	yes	no	yes	yes	no	yes	no	yes	no	no	no
CXCL1	chemokine (C-X-C motif) ligand 1 (melanoma growth stimulating activity, alpha)	yes	no	no	yes	no	yes	no	no	yes	no	yes	no
NBEAL2	neurobeachin-like 2	yes	no	no	yes	yes	no	no	no	no	no	yes	no
SLC19A1	solute carrier family 19 (folate transporter), member 1	yes	no	no	yes	yes	no	no	no	yes	no	no	no
CASQ2	calsequestrin 2 (cardiac muscle)	no	yes	no	yes	no	yes	no	no	yes	no	no	no
TCF7L2	transcription factor 7-like 2 (T-cell specific, HMG-box)	no	yes	no	yes	yes	no	no	no	yes	no	no	no
FOXF1	forkhead box F1	no	yes	no	yes	no	yes	no	no	yes	no	no	no
LONRF3	LON peptidase N-terminal domain and ring finger 3	no	yes	no	yes	no	yes	no	no	yes	no	no	no
CCDC94	coiled-coil domain containing 94	no	no	no	yes	no	no	no	no	no	no	yes	no
CLU	clusterin	no	yes	no	yes	no	yes	no	no	yes	no	no	no
BCL2	B-cell CLL/lymphoma 2	no	yes	no	yes	no	yes	yes	no	yes	no	yes	no
MAPKBP1	mitogen-activated protein kinase binding protein 1	no	no	no	yes	no	no	no	no	yes	no	no	no
CLK4	CDC-like kinase 4	no	yes	no	yes	yes	no	no	no	no	no	yes	no
THRA	thyroid hormone receptor, alpha	yes	no	no	yes	no	yes	no	no	yes	no	yes	no
PALM	paralemmin	no	yes	no	yes	no	no	no	no	yes	no	no	no
MYO9B	myosin IXB	yes	no	no	yes	no	no	no	no	yes	no	yes	no
AL356740.1	-	yes	no	no	yes	yes	no	no	no	yes	no	yes	no
ZXDC	ZXD family zinc finger C	yes	no	no	yes	no	no	no	no	no	no	yes	no
STAG3	stromal antigen 3	no	yes	no	yes	no	no	no	no	no	no	yes	no
CLDN11	claudin 11	no	yes	no	yes	no	yes	no	no	yes	no	no	no
CD58	CD58 molecule	no	no	no	yes	no	no	no	no	yes	no	no	no
PDE4C	phosphodiesterase 4C, cAMP-specific	no	yes	no	yes	no	yes	no	no	no	no	yes	no
VEGFC	vascular endothelial growth factor C	no	no	no	yes	no	yes	no	no	yes	no	no	no
TBC1D2	TBC1 domain family, member 2	yes	no	no	yes	no	yes	no	no	yes	no	no	no
FRAT1	frequently rearranged in advanced T-cell lymphomas	no	yes	no	yes	no	no	no	no	no	no	yes	no
SWAP70	SWAP switching B-cell complex 70kDa subunit	yes	no	no	yes	no	no	no	no	no	no	yes	no
TBC1D17	TBC1 domain family, member 17	no	no	no	yes	no	no	no	no	yes	no	yes	no
FRMD4B	FERM domain containing 4B	no	yes	no	yes	no	no	no	no	yes	no	no	no
FUBP1	far upstream element (FUSE) binding protein 1	no	no	no	yes	no	no	no	no	no	yes	yes	no
SOX13	SRY (sex determining region Y)-box 13	no	yes	no	yes	no	no	no	no	yes	no	no	no
RP11-727A23.4	-	no	no	no	yes	no	no	no	no	yes	no	yes	no
AOAH	acyloxyacyl hydrolase (neutrophil)	no	no	no	yes	no	yes	no	no	no	yes	yes	no
PTH1R	parathyroid hormone 1 receptor	no	yes	no	yes	no	yes	yes	no	yes	no	yes	no
ZC3HAV1	zinc finger CCCH-type, antiviral 1	yes	no	no	yes	no	no	no	no	yes	no	yes	no
COBLL1	cordon-bleu WH2 repeat protein-like 1	yes	no	no	yes	yes	no	no	yes	yes	no	no	no
SLC48A1	solute carrier family 48 (heme transporter), member 1	yes	no	no	yes	no	no	yes	no	no	no	no	no
GJA4	gap junction protein, alpha 4, 37kDa	yes	no	no	yes	no	yes	no	no	yes	no	yes	no
FRAS1	Fraser syndrome 1	no	yes	no	yes	no	no	no	no	no	yes	yes	no
LRRFIP2	leucine rich repeat (in FLII) interacting protein 2	no	yes	no	yes	no	no	no	no	no	no	yes	no
FBXL7	F-box and leucine-rich repeat protein 7	no	yes	no	yes	no	yes	no	no	no	no	yes	no
PRKG1	protein kinase, cGMP-dependent, type I	no	yes	no	yes	no	no	no	no	yes	no	no	no
EHBP1L1	EH domain binding protein 1-like 1	no	yes	no	yes	no	no	no	no	no	yes	yes	no
PZP	pregnancy-zone protein	no	yes	no	yes	no	no	no	no	yes	no	no	no
LPAR1	lysophosphatidic acid receptor 1	no	yes	no	yes	no	yes	no	no	yes	no	yes	no
ROBO3	roundabout, axon guidance receptor, homolog 3 (Drosophila)	no	yes	no	yes	no	yes	yes	no	yes	no	no	no
ARHGAP5	Rho GTPase activating protein 5	no	no	no	yes	no	yes	no	no	yes	no	no	no
HLX	H2.0-like homeobox	no	yes	no	yes	no	yes	no	no	yes	no	no	no
ANG	angiogenin, ribonuclease, RNase A family, 5	no	yes	no	yes	no	no	no	no	yes	no	yes	no
LIMD1	LIM domains containing 1	no	no	no	yes	yes	no	no	no	yes	no	yes	no
PLA1A	phospholipase A1 member A	yes	no	no	yes	yes	no	no	no	yes	no	yes	no
FAM178A	family with sequence similarity 178, member A	no	no	no	yes	no	no	no	no	yes	no	no	no
UBTD1	ubiquitin domain containing 1	no	no	no	yes	no	yes	no	no	yes	no	no	no
SAFB2	scaffold attachment factor B2	no	no	no	yes	no	no	no	no	yes	no	yes	no
ITGA10	integrin, alpha 10	no	no	no	yes	no	yes	no	no	yes	no	yes	no
HSPA1L	heat shock 70kDa protein 1-like	no	yes	no	yes	no	no	no	no	no	no	yes	no
MAPK11	mitogen-activated protein kinase 11	no	yes	no	yes	no	yes	no	no	yes	no	no	no
CPM	carboxypeptidase M	no	yes	no	yes	no	yes	no	no	yes	no	yes	no
SYK	spleen tyrosine kinase	yes	no	no	yes	no	no	no	no	yes	no	no	no
ERG	v-ets avian erythroblastosis virus E26 oncogene homolog	no	no	no	yes	no	no	no	no	yes	no	yes	no
CEP164	centrosomal protein 164kDa	yes	no	no	yes	yes	no	no	no	yes	no	no	no
RPL31	ribosomal protein L31	no	no	no	yes	yes	no	no	no	no	no	yes	no
HSPB2	-	no	yes	no	yes	no	yes	no	no	yes	no	yes	no
RP11-64P12.8	-	yes	no	no	yes	yes	no	no	no	yes	no	no	no
PHACTR4	phosphatase and actin regulator 4	no	yes	no	yes	yes	no	no	no	yes	no	yes	no
SLC2A9	solute carrier family 2 (facilitated glucose transporter), member 9	yes	no	no	yes	no	no	no	no	yes	no	no	no
STON1	stonin 1	no	yes	no	yes	no	no	no	no	yes	no	no	no
PDGFA	platelet-derived growth factor alpha polypeptide	no	yes	no	yes	no	yes	no	no	yes	no	no	no
RHOBTB1	Rho-related BTB domain containing 1	yes	no	no	yes	no	no	no	no	no	no	yes	no
EMR1	egf-like module containing, mucin-like, hormone receptor-like 1	no	no	no	yes	no	yes	no	no	yes	no	no	no
DOK3	docking protein 3	no	yes	no	yes	no	yes	no	no	yes	no	no	no
PLA2G3	phospholipase A2, group III	yes	no	no	yes	no	yes	no	no	yes	no	no	no
RP11-264B17.3	-	no	yes	no	yes	no	yes	no	no	yes	no	no	no
FAM125B	-	no	no	no	yes	no	yes	no	no	no	no	yes	no
IL11RA	interleukin 11 receptor, alpha	no	yes	no	yes	no	yes	yes	no	yes	no	yes	no
LHX6	LIM homeobox 6	yes	no	no	yes	no	no	no	no	no	yes	yes	no
DUSP8	dual specificity phosphatase 8	no	yes	no	yes	no	no	no	no	yes	no	no	no
TLE2	transducin-like enhancer of split 2 (E(sp1) homolog, Drosophila)	no	yes	no	yes	no	yes	no	no	no	no	yes	no
NID1	nidogen 1	no	no	no	yes	no	yes	no	no	yes	no	no	no
YTHDC2	YTH domain containing 2	yes	no	no	yes	yes	no	no	no	yes	no	no	yes
ABHD6	abhydrolase domain containing 6	no	yes	no	yes	no	no	no	yes	no	yes	yes	no
ADAMTSL4	ADAMTS-like 4	no	yes	no	yes	no	yes	no	no	no	no	yes	no
THRB	thyroid hormone receptor, beta	no	yes	no	yes	no	no	no	no	no	no	yes	no
ALPK1	alpha-kinase 1	no	no	no	yes	no	yes	no	no	yes	no	no	no
IL6R	interleukin 6 receptor	no	yes	no	yes	no	yes	no	no	yes	no	no	no
MAOA	monoamine oxidase A	no	yes	no	yes	yes	no	yes	no	no	no	no	no
GDPD3	glycerophosphodiester phosphodiesterase domain containing 3	no	yes	no	yes	no	yes	no	no	yes	no	yes	no
KLF9	Kruppel-like factor 9	no	yes	no	yes	no	no	no	no	no	no	yes	no
CYP1A2	cytochrome P450, family 1, subfamily A, polypeptide 2	no	yes	no	yes	no	no	no	no	yes	no	no	no
DMPK	dystrophia myotonica-protein kinase	yes	no	no	yes	no	no	no	no	yes	no	yes	no
GADD45G	growth arrest and D--damage-inducible, gamma	yes	no	no	yes	yes	no	no	no	yes	no	yes	no
ARRB1	arrestin, beta 1	no	yes	no	yes	yes	no	no	no	yes	no	no	no
RP11-395B7.7	-	no	yes	no	yes	no	no	no	no	yes	no	yes	no
PRKY	protein kinase, Y-linked, pseudogene	no	no	no	yes	no	yes	yes	no	yes	no	yes	no
APBB1IP	amyloid beta (A4) precursor protein-binding, family B, member 1 interacting protein	no	yes	no	yes	no	yes	no	no	yes	no	no	no
KANK3	KN motif and ankyrin repeat domains 3	no	yes	no	yes	no	yes	no	no	yes	no	no	no
NEK1	NIMA-related kinase 1	no	no	no	yes	no	yes	no	no	yes	no	no	no
KLK10	kallikrein-related peptidase 10	yes	no	no	yes	no	no	no	no	yes	no	no	no
CAPN2	calpain 2, (m/II) large subunit	no	yes	no	yes	no	no	yes	no	yes	no	yes	no
IFRD1	interferon-related developmental regulator 1	yes	no	no	yes	yes	no	no	no	no	no	yes	no
FAM172A	family with sequence similarity 172, member A	no	no	no	yes	no	yes	no	no	yes	no	no	no
LINC00667	long intergenic non-protein coding R- 667	no	yes	no	yes	no	no	no	no	no	yes	yes	no
LSS	lanosterol synthase (2,3-oxidosqualene-lanosterol cyclase)	no	no	no	yes	yes	no	no	no	yes	no	no	no
TMED5	transmembrane emp24 protein transport domain containing 5	no	yes	no	yes	no	no	no	no	no	no	yes	no
SLCO3A1	solute carrier organic anion transporter family, member 3A1	yes	no	no	yes	no	yes	no	no	yes	no	yes	no
ATP10A	ATPase, class V, type 10A	no	no	no	yes	no	no	no	no	yes	no	no	no
EMCN	endomucin	no	yes	no	yes	no	yes	no	yes	no	no	yes	no
KDR	kinase insert domain receptor (a type III receptor tyrosine kinase)	yes	no	no	yes	no	yes	no	no	yes	no	no	yes
ITGAL	integrin, alpha L (antigen CD11A (p180), lymphocyte function-associated antigen 1; alpha polypeptide)	no	yes	no	yes	no	yes	no	no	yes	no	no	no
CD44	CD44 molecule (Indian blood group)	yes	no	no	yes	no	no	no	no	yes	no	no	no
S1PR1	sphingosine-1-phosphate receptor 1	no	no	no	yes	no	yes	no	no	yes	no	no	no
RASGRP3	RAS guanyl releasing protein 3 (calcium and DAG-regulated)	no	yes	no	yes	no	yes	no	yes	yes	no	no	no
PTRF	polymerase I and transcript release factor	no	no	no	yes	no	no	no	no	yes	no	no	no
CSF1	colony stimulating factor 1 (macrophage)	no	yes	no	yes	no	yes	no	no	yes	no	yes	no
SMC1A	structural maintenance of chromosomes 1A	yes	no	no	yes	no	yes	no	no	yes	no	yes	no
ACSM5	acyl-CoA synthetase medium-chain family member 5	no	yes	no	yes	no	yes	no	no	yes	no	no	no
DOK1	docking protein 1, 62kDa (downstream of tyrosine kinase 1)	yes	no	no	yes	no	yes	no	no	yes	no	yes	no
PCDH9	protocadherin 9	no	yes	no	yes	no	yes	no	no	no	no	yes	no
LY75	lymphocyte antigen 75	no	no	no	yes	no	yes	no	no	yes	no	no	no
ACOX2	acyl-CoA oxidase 2, branched chain	no	no	no	yes	no	yes	no	no	yes	no	no	no
SLC4A4	solute carrier family 4 (sodium bicarbonate cotransporter), member 4	no	yes	no	yes	yes	no	no	no	yes	no	no	no
COL21A1	collagen, type XXI, alpha 1	no	yes	no	yes	no	yes	no	no	yes	no	no	no
TSPAN12	tetraspanin 12	yes	no	no	yes	yes	no	no	no	yes	no	no	no
FERMT2	fermitin family member 2	no	yes	no	yes	no	yes	yes	no	yes	no	no	no
PLEKHB1	pleckstrin homology domain containing, family B (evectins) member 1	yes	no	no	yes	yes	no	no	no	yes	no	yes	no
RASGRF1	Ras protein-specific guanine nucleotide-releasing factor 1	no	no	no	yes	no	no	no	yes	no	yes	yes	no
ELTD1	EGF, latrophilin and seven transmembrane domain containing 1	yes	no	no	yes	no	yes	no	no	yes	no	no	no
IL16	interleukin 16	no	yes	no	yes	no	yes	no	no	yes	no	no	no
PXN	paxillin	no	no	no	yes	yes	no	no	no	yes	no	no	no
PARVA	parvin, alpha	yes	no	no	yes	no	yes	no	no	yes	no	no	no
RAPGEF3	Rap guanine nucleotide exchange factor (GEF) 3	no	no	no	yes	no	yes	yes	no	yes	no	yes	no
RGS12	regulator of G-protein signaling 12	yes	no	no	yes	no	no	no	no	yes	no	yes	no
ACSS3	acyl-CoA synthetase short-chain family member 3	no	no	no	yes	no	yes	no	no	yes	no	no	no
NFATC4	nuclear factor of activated T-cells, cytoplasmic, calcineurin-dependent 4	no	no	no	yes	no	yes	no	no	yes	no	no	no
SDPR	serum deprivation response	no	yes	no	yes	no	yes	no	no	yes	no	no	no
KB-1896H10.1	-	no	yes	no	yes	no	yes	no	no	yes	no	yes	no
SORBS3	sorbin and SH3 domain containing 3	no	yes	no	yes	no	no	no	no	yes	no	no	no
HNF1B	HNF1 homeobox B	no	yes	no	yes	no	no	no	no	yes	no	no	no
PNMT	phenylethanolamine N-methyltransferase	no	no	no	yes	no	yes	no	no	yes	no	yes	no
PRMT2	protein arginine methyltransferase 2	no	no	no	yes	no	yes	no	no	yes	no	no	no
WNK1	WNK lysine deficient protein kinase 1	yes	no	no	yes	no	no	no	no	yes	no	yes	no
PDZD2	PDZ domain containing 2	yes	no	no	yes	no	yes	yes	no	yes	no	no	no
ATP1B2	ATPase, Na+/K+ transporting, beta 2 polypeptide	no	yes	no	yes	no	yes	yes	no	yes	no	no	no
MSR1	macrophage scavenger receptor 1	no	no	no	yes	no	yes	no	no	yes	no	no	no
BTNL8	butyrophilin-like 8	no	yes	no	yes	no	no	no	no	yes	no	no	no
RASA4CP	RAS p21 protein activator 4C, pseudogene	no	yes	no	yes	no	yes	no	no	yes	no	yes	no
HEPH	hephaestin	no	yes	no	yes	no	yes	yes	no	yes	no	no	no
FZD7	frizzled family receptor 7	yes	no	no	yes	no	no	no	no	yes	no	yes	no
CALD1	caldesmon 1	no	no	no	yes	no	no	no	no	no	no	yes	no
SCARA3	scavenger receptor class A, member 3	no	yes	no	yes	no	yes	no	no	yes	no	no	no
NFATC3	nuclear factor of activated T-cells, cytoplasmic, calcineurin-dependent 3	yes	no	no	yes	yes	no	no	no	no	no	yes	no
PRDM12	PR domain containing 12	no	yes	no	yes	no	no	no	no	yes	no	no	no
SLC47A1	solute carrier family 47 (multidrug and toxin extrusion), member 1	no	yes	no	yes	no	yes	no	no	yes	no	yes	no
MEIS3P2	Meis homeobox 3 pseudogene 2	no	yes	no	yes	no	yes	no	no	yes	no	no	yes
SMAD6	SMAD family member 6	yes	no	no	yes	no	yes	no	no	yes	no	no	no
RP11-96D1.10	-	yes	no	no	yes	no	no	no	no	yes	no	yes	no
PTCH1	patched 1	no	yes	no	yes	no	no	no	no	yes	no	no	no
RETN	resistin	no	no	no	yes	no	yes	no	no	yes	no	yes	no
ST3GAL1	ST3 beta-galactoside alpha-2,3-sialyltransferase 1	no	no	no	yes	no	yes	no	no	yes	no	no	no
ZHX3	zinc fingers and homeoboxes 3	yes	no	no	yes	no	yes	no	no	yes	no	yes	no
DOCK5	dedicator of cytokinesis 5	no	yes	no	yes	no	no	no	no	yes	no	yes	no
VNN2	vanin 2	no	yes	no	yes	no	yes	no	no	yes	no	yes	no
MYOC	myocilin, trabecular meshwork inducible glucocorticoid response	no	yes	no	yes	no	no	no	no	yes	no	no	no
HEMK1	HemK methyltransferase family member 1	yes	no	no	yes	no	no	no	no	yes	no	no	no
IQCK	IQ motif containing K	yes	no	no	yes	yes	no	no	no	yes	no	no	no
MAN1A1	mannosidase, alpha, class 1A, member 1	no	yes	no	yes	no	no	no	yes	no	no	yes	no
NEDD4	neural precursor cell expressed, developmentally down-regulated 4, E3 ubiquitin protein ligase	yes	no	no	yes	no	yes	no	no	yes	no	yes	no
ALDH1A2	aldehyde dehydrogenase 1 family, member A2	yes	no	no	yes	no	no	no	no	yes	no	no	no
RNF41	ring finger protein 41	yes	no	no	yes	yes	no	no	no	yes	no	no	yes
MSANTD2	Myb/SANT-like D--binding domain containing 2	no	no	no	yes	no	no	no	no	no	no	yes	no
IL1RL1	interleukin 1 receptor-like 1	yes	no	no	yes	no	yes	yes	no	no	no	yes	no
MTMR10	myotubularin related protein 10	no	yes	no	yes	no	no	no	no	yes	no	yes	no
LYVE1	lymphatic vessel endothelial hyaluronan receptor 1	no	yes	no	yes	no	yes	no	no	yes	no	yes	no
KLRD1	killer cell lectin-like receptor subfamily D, member 1	no	yes	no	yes	no	yes	no	no	yes	no	no	no
CDON	cell adhesion associated, oncogene regulated	yes	no	no	yes	no	no	no	no	no	yes	yes	no
KIRREL	kin of IRRE like (Drosophila)	no	no	no	yes	no	yes	no	no	yes	no	no	no
KIR2DS4	killer cell immunoglobulin-like receptor, two domains, short cytoplasmic tail, 4	no	yes	no	yes	no	no	no	no	yes	no	no	no
CALML4	calmodulin-like 4	no	yes	no	yes	no	no	no	no	no	no	yes	no
BACH1	BTB and CNC homology 1, basic leucine zipper transcription factor 1	no	no	no	yes	no	no	no	no	yes	no	no	no
SRGAP2	SLIT-ROBO Rho GTPase activating protein 2	no	no	no	yes	no	no	no	no	no	yes	yes	no
TRAF3IP3	TRAF3 interacting protein 3	no	yes	no	yes	no	no	no	no	yes	no	no	no
CASP1	caspase 1, apoptosis-related cysteine peptidase	yes	no	no	yes	no	yes	no	no	no	no	yes	no
PIGA	phosphatidylinositol glycan anchor biosynthesis, class A	yes	no	no	yes	no	no	yes	no	no	no	yes	no
SH3BP2	SH3-domain binding protein 2	no	no	no	yes	no	no	no	no	yes	no	yes	no
ZFHX3	zinc finger homeobox 3	no	no	no	yes	yes	no	no	no	yes	no	no	no
AQR	aquarius intron-binding spliceosomal factor	no	no	no	yes	no	no	no	no	no	yes	yes	no
CAST	calpastatin	no	no	no	yes	no	no	no	no	yes	no	no	no
CEACAM21	carcinoembryonic antigen-related cell adhesion molecule 21	no	yes	no	yes	no	no	no	no	yes	no	no	no
FOXO4	forkhead box O4	no	yes	no	yes	no	yes	no	no	yes	no	no	no
PLN	phospholamban	no	yes	no	yes	no	yes	no	no	yes	no	no	no
SLC35D2	solute carrier family 35 (UDP-Glc-c/UDP-glucose transporter), member D2	no	yes	no	yes	no	yes	no	no	yes	no	no	no
RBMS2P1	R- binding motif, single stranded interacting protein 2 pseudogene 1	yes	no	no	yes	no	no	no	no	no	no	yes	no
ESR1	estrogen receptor 1	no	yes	no	yes	no	yes	no	no	yes	no	no	no
GPM6B	glycoprotein M6B	no	yes	no	yes	no	yes	no	no	no	no	yes	no
PTN	pleiotrophin	no	yes	no	yes	no	no	no	no	yes	no	no	yes
NPHP4	nephronophthisis 4	yes	no	no	yes	no	no	no	no	no	no	yes	no
TFPI	tissue factor pathway inhibitor (lipoprotein-associated coagulation inhibitor)	no	no	no	yes	no	yes	no	no	yes	no	no	no
HIF3A	hypoxia inducible factor 3, alpha subunit	no	yes	no	yes	no	no	yes	no	yes	no	yes	no
ERAP2	endoplasmic reticulum aminopeptidase 2	no	no	no	yes	no	no	yes	no	yes	no	no	no
CCDC69	coiled-coil domain containing 69	no	yes	no	yes	no	yes	no	no	yes	no	no	no
CD84	CD84 molecule	no	yes	no	yes	no	no	no	no	yes	no	no	no
ZAP70	zeta-chain (TCR) associated protein kinase 70kDa	no	yes	no	yes	no	yes	no	no	no	no	yes	no
RELN	reelin	no	yes	no	yes	no	yes	no	yes	no	no	yes	no
RCBTB1	regulator of chromosome condensation (RCC1) and BTB (POZ) domain containing protein 1	yes	no	no	yes	no	no	no	no	yes	no	no	no
COL4A5	collagen, type IV, alpha 5	no	yes	no	yes	yes	no	no	no	yes	no	no	no
CASP4	caspase 4, apoptosis-related cysteine peptidase	yes	no	no	yes	no	yes	no	no	no	no	yes	no
EPB41L4A	erythrocyte membrane protein band 4.1 like 4A	no	yes	no	yes	no	no	no	no	yes	no	no	no
ABCC6	ATP-binding cassette, sub-family C (CFTR/MRP), member 6	no	yes	no	yes	no	no	no	no	no	no	yes	no
GLTPP1	glycolipid transfer protein pseudogene 1	no	yes	no	yes	yes	no	no	no	yes	no	no	no
CHN2	chimerin 2	yes	no	no	yes	yes	no	no	no	no	no	yes	no
CALCRL	calcitonin receptor-like	no	no	no	yes	no	no	no	no	yes	no	yes	no
TOR4A	torsin family 4, member A	no	no	no	yes	no	yes	no	no	yes	no	no	no
GJC1	gap junction protein, gamma 1, 45kDa	yes	no	no	yes	no	no	no	no	yes	no	no	no
IKZF4	IKAROS family zinc finger 4 (Eos)	yes	no	no	yes	no	no	no	no	yes	no	no	no
ZFP36L2	ZFP36 ring finger protein-like 2	no	no	no	yes	yes	no	no	no	yes	no	no	no
C6	complement component 6	no	yes	no	yes	no	yes	no	no	yes	no	no	no
GALK2	galactokinase 2	yes	no	no	yes	yes	no	no	no	no	no	yes	no
XAF1	XIAP associated factor 1	yes	no	no	yes	no	yes	no	no	yes	no	no	no
KIR3DL3	killer cell immunoglobulin-like receptor, three domains, long cytoplasmic tail, 3	no	yes	no	yes	no	no	no	no	yes	no	no	no
LIMK2	LIM domain kinase 2	no	yes	no	yes	no	no	no	no	yes	no	no	yes
CD40	CD40 molecule, TNF receptor superfamily member 5	no	no	no	yes	no	yes	no	no	no	no	yes	no
CLIP2	CAP-GLY domain containing linker protein 2	no	yes	no	yes	no	yes	no	no	no	no	yes	no
CD101	CD101 molecule	no	yes	no	yes	no	no	no	no	no	no	yes	no
FMO5	flavin containing monooxygenase 5	no	yes	no	yes	yes	no	no	no	no	no	yes	no
NOVA2	neuro-oncological ventral antigen 2	no	yes	no	yes	no	yes	no	no	yes	no	no	no
EP300	E1A binding protein p300	no	no	no	yes	yes	no	no	no	yes	no	no	no
THSD4	thrombospondin, type I, domain containing 4	no	yes	no	yes	no	no	no	no	yes	no	no	no
MAP7D3	MAP7 domain containing 3	no	no	no	yes	no	yes	no	no	yes	no	no	no
EIF1	eukaryotic translation initiation factor 1	yes	no	no	yes	yes	no	no	no	no	yes	yes	no
EPB41L1	erythrocyte membrane protein band 4.1-like 1	yes	no	no	yes	no	no	no	no	yes	no	no	no
IL15	interleukin 15	no	yes	no	yes	no	yes	no	no	yes	no	no	no
ADCY6	adenylate cyclase 6	no	yes	no	yes	yes	no	no	no	yes	no	no	no
KHDRBS3	KH domain containing, R- binding, signal transduction associated 3	yes	no	no	yes	no	no	no	no	no	yes	yes	no
FGFR2	fibroblast growth factor receptor 2	no	yes	no	yes	no	no	no	no	yes	no	no	no
WSCD1	WSC domain containing 1	no	yes	no	yes	no	yes	no	no	yes	no	yes	no
SPON1	spondin 1, extracellular matrix protein	no	yes	no	yes	no	yes	no	no	yes	no	no	no
ANGPT1	angiopoietin 1	no	yes	no	yes	no	yes	no	no	yes	no	no	no
-A16	N(alpha)-acetyltransferase 16, NatA auxiliary subunit	yes	no	no	yes	no	no	no	no	yes	no	yes	no
PSTPIP1	proline-serine-threonine phosphatase interacting protein 1	no	yes	no	yes	no	yes	no	no	yes	no	no	no
ZC3H14	zinc finger CCCH-type containing 14	no	no	no	yes	no	no	no	no	no	yes	yes	no
ZNF423	zinc finger protein 423	no	yes	no	yes	no	yes	no	no	yes	no	no	yes
HIP1	huntingtin interacting protein 1	yes	no	no	yes	yes	no	no	no	yes	no	yes	no
GMPR	guanosine monophosphate reductase	yes	no	no	yes	no	no	no	no	yes	no	no	no
EMILIN2	elastin microfibril interfacer 2	no	no	no	yes	no	no	no	no	yes	no	no	no
HDAC4	histone deacetylase 4	no	no	no	yes	no	no	no	no	no	no	yes	no
NFIC	nuclear factor I/C (CCAAT-binding transcription factor)	no	no	no	yes	no	no	no	no	yes	no	yes	no
FOLR3	folate receptor 3 (gamma)	no	yes	no	yes	no	yes	no	no	no	no	yes	no
ZNF83	zinc finger protein 83	no	no	no	yes	no	no	no	no	no	no	yes	no
GVINP1	GTPase, very large interferon inducible pseudogene 1	no	yes	no	yes	no	yes	no	no	yes	no	no	no
NHLRC2	NHL repeat containing 2	yes	no	no	yes	no	no	no	no	yes	no	yes	no
PHEX	phosphate regulating endopeptidase homolog, X-linked	no	no	no	yes	no	yes	no	no	yes	no	no	no
ZDHHC11	zinc finger, DHHC-type containing 11	no	no	no	yes	no	no	no	no	no	no	yes	no
TEAD4	TEA domain family member 4	yes	no	no	yes	no	yes	no	no	no	no	yes	no
NTM	neurotrimin	no	no	no	yes	no	no	no	no	yes	no	no	no
HIC2	hypermethylated in cancer 2	no	yes	no	yes	yes	no	no	no	no	no	yes	no
AC016629.2	-	yes	no	no	yes	no	yes	no	no	yes	no	no	no
U73169.1	-	no	no	no	yes	no	no	no	no	yes	no	no	no
PIK3CG	phosphatidylinositol-4,5-bisphosphate 3-kinase, catalytic subunit gamma	no	yes	no	yes	no	yes	no	no	no	no	yes	no
ETS1	v-ets avian erythroblastosis virus E26 oncogene homolog 1	no	yes	no	yes	no	no	no	no	yes	no	no	no
SLC6A12	solute carrier family 6 (neurotransmitter transporter), member 12	no	yes	no	yes	no	yes	no	no	yes	no	yes	no
ARHGAP44	Rho GTPase activating protein 44	no	yes	no	yes	no	yes	no	no	yes	no	no	yes
D-LI1	dynein, axonemal, light intermediate chain 1	no	yes	no	yes	no	no	no	no	yes	no	no	no
PTPN13	protein tyrosine phosphatase, non-receptor type 13 (APO-1/CD95 (Fas)-associated phosphatase)	yes	no	no	yes	yes	no	no	no	yes	no	no	no
LRCH3	leucine-rich repeats and calponin homology (CH) domain containing 3	no	yes	no	yes	yes	no	no	no	yes	no	yes	no
INPP5B	inositol polyphosphate-5-phosphatase, 75kDa	no	no	no	yes	no	yes	no	no	no	no	yes	no
MSX1	msh homeobox 1	yes	no	no	yes	no	yes	no	no	yes	no	yes	no
ALAS2	aminolevulinate, delta-, synthase 2	no	yes	no	yes	no	yes	no	no	yes	no	no	no
CETP	cholesteryl ester transfer protein, plasma	no	no	no	yes	no	no	no	no	yes	no	no	no
ADPRH	ADP-ribosylarginine hydrolase	yes	no	no	yes	yes	no	no	no	yes	no	no	no
MAGI2	membrane associated guanylate kinase, WW and PDZ domain containing 2	no	yes	no	yes	no	yes	no	no	yes	no	no	no
TTC12	tetratricopeptide repeat domain 12	yes	no	no	yes	no	no	no	no	yes	no	no	no
P2RY14	purinergic receptor P2Y, G-protein coupled, 14	no	yes	no	yes	no	yes	no	no	yes	no	no	no
DENND4C	DENN/MADD domain containing 4C	yes	no	no	yes	yes	no	no	no	yes	no	no	no
RP11-804A23.4	-	no	yes	no	yes	no	no	no	no	yes	no	no	no
LCAT	lecithin-cholesterol acyltransferase	no	no	no	yes	no	yes	no	no	yes	no	yes	no
BCAR3	breast cancer anti-estrogen resistance 3	no	yes	no	yes	no	yes	no	no	yes	no	no	no
RP1-240B8.3	-	no	yes	no	yes	no	no	no	no	yes	no	no	no
TBX3	T-box 3	yes	no	no	yes	yes	no	no	no	no	no	yes	no
TECPR2	tectonin beta-propeller repeat containing 2	yes	no	no	yes	no	yes	yes	no	no	no	yes	no
ITK	IL2-inducible T-cell kinase	no	yes	no	yes	no	no	no	no	no	no	yes	no
AC092839.1	-	yes	no	no	yes	no	yes	yes	no	yes	no	yes	no
IL33	interleukin 33	yes	no	no	yes	no	yes	yes	no	no	no	no	yes
KBTBD11	kelch repeat and BTB (POZ) domain containing 11	no	yes	no	yes	yes	no	yes	no	no	yes	no	no
ZBTB40	zinc finger and BTB domain containing 40	no	no	no	yes	no	no	no	no	yes	no	yes	no
FAT4	FAT atypical cadherin 4	no	no	no	yes	no	yes	no	no	yes	no	no	no
BEST1	bestrophin 1	no	yes	no	yes	no	yes	yes	no	yes	no	no	no
PAPPA2	pappalysin 2	no	yes	no	yes	no	no	no	no	yes	no	no	no
MCOLN3	mucolipin 3	no	yes	no	yes	no	no	no	no	yes	no	no	no
ENTPD1	ectonucleoside triphosphate diphosphohydrolase 1	no	no	no	yes	no	yes	no	no	yes	no	no	no
EXPH5	exophilin 5	no	yes	no	yes	yes	no	no	no	yes	no	no	no
SSPN	sarcospan	no	yes	no	yes	no	yes	no	no	yes	no	no	no
ABI3BP	ABI family, member 3 (NESH) binding protein	no	yes	no	yes	no	yes	no	no	yes	no	no	no
TLR4	toll-like receptor 4	yes	no	no	yes	no	no	no	no	yes	no	no	no
KDM4C	lysine (K)-specific demethylase 4C	no	yes	no	yes	no	yes	no	no	no	yes	yes	no
S100A12	S100 calcium binding protein A12	yes	no	no	yes	no	yes	yes	no	yes	no	yes	no
TMSB15A	thymosin beta 15a	yes	no	no	yes	yes	no	no	no	yes	no	no	no
MYH11	myosin, heavy chain 11, smooth muscle	no	yes	no	yes	no	no	no	no	yes	no	no	no
TRIM52	tripartite motif containing 52	no	yes	no	yes	no	no	no	no	no	yes	yes	no
GPR4	G protein-coupled receptor 4	no	no	no	yes	no	yes	no	no	yes	no	no	no
PLA2G1B	phospholipase A2, group IB (pancreas)	no	yes	no	yes	no	no	no	no	yes	no	no	no
RP11-1319K7.1	-	no	yes	no	yes	no	no	no	no	yes	no	no	no
AFF4	AF4/FMR2 family, member 4	no	no	no	yes	yes	no	no	no	yes	no	no	no
VSIG10	V-set and immunoglobulin domain containing 10	no	yes	no	yes	yes	no	no	no	yes	no	no	no
LDB3	LIM domain binding 3	no	yes	no	yes	no	yes	yes	no	yes	no	no	no
LRP4	low density lipoprotein receptor-related protein 4	no	no	no	yes	no	no	no	no	yes	no	yes	no
ETV3	ets variant 3	no	yes	no	yes	no	no	no	no	yes	no	no	no
NPFF	neuropeptide FF-amide peptide precursor	no	no	no	yes	no	no	no	no	yes	no	yes	no
TNFSF14	tumor necrosis factor (ligand) superfamily, member 14	no	yes	no	yes	no	yes	no	no	no	no	yes	no
AQP4	aquaporin 4	no	no	no	yes	no	yes	yes	no	yes	no	no	no
LY6G5C	lymphocyte antigen 6 complex, locus G5C	yes	no	no	yes	yes	no	no	no	yes	no	yes	no
SGCA	sarcoglycan, alpha (50kDa dystrophin-associated glycoprotein)	no	yes	no	yes	no	yes	no	no	no	no	yes	no
CSPP1	centrosome and spindle pole associated protein 1	yes	no	no	yes	no	yes	no	no	yes	no	no	no
PPBP	pro-platelet basic protein (chemokine (C-X-C motif) ligand 7)	yes	no	no	yes	no	yes	no	no	no	no	yes	no
ID4	inhibitor of D- binding 4, dominant negative helix-loop-helix protein	yes	no	no	yes	no	yes	no	no	yes	no	no	no
FRMD4A	FERM domain containing 4A	no	no	no	yes	no	no	no	no	yes	no	yes	no
RP11-98J23.2	-	no	yes	no	yes	no	no	no	no	yes	no	no	no
PCSK5	proprotein convertase subtilisin/kexin type 5	no	yes	no	yes	no	yes	no	no	yes	no	no	no
ZNF34	zinc finger protein 34	yes	no	no	yes	no	yes	yes	no	no	yes	yes	no
SPAG9	sperm associated antigen 9	no	yes	no	yes	no	no	no	no	yes	no	no	no
KLHL29	kelch-like family member 29	yes	no	no	yes	no	yes	no	no	yes	no	no	no
CYP3A7	cytochrome P450, family 3, subfamily A, polypeptide 7	no	no	no	yes	no	yes	no	no	no	no	yes	no
CYTL1	cytokine-like 1	no	yes	no	yes	no	yes	no	no	yes	no	no	no
ARHGEF26	Rho guanine nucleotide exchange factor (GEF) 26	no	no	no	yes	yes	no	no	no	yes	no	no	no
RORA	RAR-related orphan receptor A	no	yes	no	yes	no	yes	no	no	yes	no	no	no
-ALADL1	N-acetylated alpha-linked acidic dipeptidase-like 1	no	yes	no	yes	no	no	no	no	yes	no	yes	no
KIF13A	kinesin family member 13A	no	no	no	yes	yes	no	yes	no	yes	no	yes	no
COL4A4	collagen, type IV, alpha 4	no	yes	no	yes	no	no	no	no	yes	no	no	no
PRKD3	protein kinase D3	yes	no	no	yes	no	yes	no	no	yes	no	no	no
KIR3DL1	killer cell immunoglobulin-like receptor, three domains, long cytoplasmic tail, 1	no	yes	no	yes	no	no	no	no	yes	no	yes	no
EPOR	erythropoietin receptor	no	yes	no	yes	no	yes	no	no	yes	no	yes	no
AC013461.1	-	yes	no	no	yes	no	no	no	no	yes	no	no	no
BMX	BMX non-receptor tyrosine kinase	no	yes	no	yes	no	yes	no	no	yes	no	no	no
P2RX7	purinergic receptor P2X, ligand-gated ion channel, 7	no	yes	no	yes	no	no	no	no	no	no	yes	no
RPS20P22	ribosomal protein S20 pseudogene 22	yes	no	no	yes	no	yes	yes	no	yes	no	yes	no
WWC2	WW and C2 domain containing 2	no	no	no	yes	no	no	no	no	no	no	yes	no
TRIM5	tripartite motif containing 5	yes	no	no	yes	no	no	no	no	yes	no	yes	no
NFASC	neurofascin	no	yes	no	yes	no	yes	yes	no	yes	no	yes	no
AC005013.1	-	no	no	no	yes	no	no	no	no	yes	no	no	no
BANK1	B-cell scaffold protein with ankyrin repeats 1	no	yes	no	yes	yes	no	no	no	yes	no	no	no
CST5	cystatin D	no	no	no	yes	no	no	no	no	yes	no	no	no
KLKB1	kallikrein B, plasma (Fletcher factor) 1	no	yes	no	yes	no	yes	no	no	yes	no	yes	no
F2R	coagulation factor II (thrombin) receptor	yes	no	no	yes	yes	no	no	no	yes	no	no	no
ICAM4	intercellular adhesion molecule 4 (Landsteiner-Wiener blood group)	no	yes	no	yes	no	yes	no	no	no	no	yes	no
SMAD4	SMAD family member 4	no	yes	no	yes	yes	no	no	no	no	no	yes	no
MCL1	myeloid cell leukemia sequence 1 (BCL2-related)	no	yes	no	yes	yes	no	no	no	yes	no	no	no
ZEB2	zinc finger E-box binding homeobox 2	no	yes	no	yes	no	yes	no	no	yes	no	no	no
ZNF235	zinc finger protein 235	no	no	no	yes	no	no	no	no	no	no	yes	no
ZNF516	zinc finger protein 516	no	no	no	yes	no	yes	yes	no	yes	no	no	no
PPM1A	protein phosphatase, Mg2+/Mn2+ dependent, 1A	no	no	no	yes	yes	no	no	no	yes	no	no	no
COL4A6	collagen, type IV, alpha 6	no	yes	no	yes	no	no	no	no	yes	no	no	no
FLI1	Fli-1 proto-oncogene, ETS transcription factor	no	yes	no	yes	no	no	no	no	yes	no	no	no
IRAK3	interleukin-1 receptor-associated kinase 3	no	no	no	yes	no	yes	no	no	yes	no	no	no
EMR3	egf-like module containing, mucin-like, hormone receptor-like 3	no	no	no	yes	no	no	no	no	yes	no	yes	no
CREB5	cAMP responsive element binding protein 5	yes	no	no	yes	no	yes	no	no	yes	no	no	no
RHOQ	ras homolog family member Q	yes	no	no	yes	no	yes	no	no	yes	no	no	no
LRP2	low density lipoprotein receptor-related protein 2	no	no	no	yes	no	no	no	no	yes	no	yes	no
PLA2G5	phospholipase A2, group V	no	no	no	yes	no	no	no	no	yes	no	no	no
SKI	v-ski avian sarcoma viral oncogene homolog	yes	no	no	yes	no	yes	no	no	yes	no	no	no
D-I2	dynein, axonemal, intermediate chain 2	no	no	no	yes	no	no	no	no	yes	no	yes	no
WNT7A	wingless-type MMTV integration site family, member 7A	no	no	no	yes	no	no	no	no	no	no	yes	no
F11	coagulation factor XI	yes	no	no	yes	no	no	no	no	yes	no	no	no
TNFRSF10D	tumor necrosis factor receptor superfamily, member 10d, decoy with truncated death domain	no	no	no	yes	no	yes	no	no	yes	no	yes	no
DTWD1	DTW domain containing 1	yes	no	no	yes	no	no	no	no	no	yes	yes	no
GOLGA8C	-	no	yes	no	yes	no	no	no	no	yes	no	no	no
SIRPB1	signal-regulatory protein beta 1	no	no	no	yes	no	no	no	no	yes	no	no	no
CCDC170	coiled-coil domain containing 170	yes	no	no	yes	no	no	no	no	yes	no	no	no
MAP3K8	mitogen-activated protein kinase kinase kinase 8	yes	no	no	yes	no	yes	no	no	no	no	yes	no
DGKG	diacylglycerol kinase, gamma 90kDa	yes	no	no	yes	no	yes	yes	no	yes	no	yes	no
MAML1	mastermind-like 1 (Drosophila)	no	yes	no	yes	no	no	yes	no	yes	no	yes	no
PDE5A	phosphodiesterase 5A, cGMP-specific	no	yes	no	yes	no	no	no	no	yes	no	no	no
PLCE1	phospholipase C, epsilon 1	no	yes	no	yes	no	yes	no	no	yes	no	no	no
UAP1L1	UDP-N-acteylglucosamine pyrophosphorylase 1-like 1	yes	no	no	yes	no	no	no	no	yes	no	yes	no
MYBL1	v-myb avian myeloblastosis viral oncogene homolog-like 1	no	no	no	yes	no	yes	no	no	yes	no	no	no
MTRF1L	mitochondrial translational release factor 1-like	no	no	no	yes	no	no	no	no	no	yes	yes	no
CSPG4	chondroitin sulfate proteoglycan 4	yes	no	no	yes	no	yes	no	no	yes	no	yes	no
LIFR	leukemia inhibitory factor receptor alpha	no	yes	no	yes	yes	no	no	no	yes	no	no	no
ICOS	inducible T-cell co-stimulator	no	no	no	yes	no	no	no	no	no	no	yes	no
SLC30A4	solute carrier family 30 (zinc transporter), member 4	no	yes	no	yes	yes	no	no	no	no	yes	yes	no
NCAM1	neural cell adhesion molecule 1	no	yes	no	yes	no	yes	no	no	no	yes	yes	no
SOX17	SRY (sex determining region Y)-box 17	no	no	no	yes	no	yes	no	no	yes	no	no	no
USP36	ubiquitin specific peptidase 36	yes	no	no	yes	no	yes	no	no	yes	no	no	no
DOT1L	DOT1-like histone H3K79 methyltransferase	no	no	no	yes	no	yes	no	no	yes	no	no	no
-IP	NLR family, apoptosis inhibitory protein	no	yes	no	yes	no	yes	no	no	yes	no	no	no
PREX2	phosphatidylinositol-3,4,5-trisphosphate-dependent Rac exchange factor 2	no	yes	no	yes	no	yes	no	no	yes	no	no	no
ABCB1	ATP-binding cassette, sub-family B (MDR/TAP), member 1	no	yes	no	yes	no	no	no	yes	yes	no	no	no
PAQR5	progestin and adipoQ receptor family member V	no	yes	no	yes	no	yes	no	no	yes	no	no	no
KIAA0754	KIAA0754	no	no	no	yes	no	no	yes	no	yes	no	yes	no
RP11-499P20.2	-	no	no	no	yes	no	no	no	no	yes	no	yes	no
RASSF8	Ras association (RalGDS/AF-6) domain family (N-terminal) member 8	no	no	no	yes	no	no	no	no	yes	no	no	no
RP11-680F8.4	-	no	no	no	yes	yes	no	no	no	yes	no	yes	no
BACH2	BTB and CNC homology 1, basic leucine zipper transcription factor 2	no	yes	no	yes	no	yes	no	no	no	no	yes	no
MYOM1	myomesin 1	no	yes	no	yes	no	yes	no	no	yes	no	no	no
SCAF4	SR-related CTD-associated factor 4	no	no	no	yes	no	no	no	no	yes	no	yes	no
S-P23	synaptosomal-associated protein, 23kDa	no	yes	no	yes	yes	no	no	no	yes	no	yes	no
ADRB1	adrenoceptor beta 1	no	yes	no	yes	yes	no	no	no	yes	no	no	no
HGF	hepatocyte growth factor (hepapoietin A; scatter factor)	yes	no	no	yes	no	yes	no	no	yes	no	no	no
PDK4	pyruvate dehydrogenase kinase, isozyme 4	no	yes	no	yes	no	no	yes	no	yes	no	yes	no
ABCA6	ATP-binding cassette, sub-family A (ABC1), member 6	no	yes	no	yes	no	yes	no	no	no	no	yes	no
MLC1	megalencephalic leukoencephalopathy with subcortical cysts 1	no	yes	no	yes	no	yes	yes	no	yes	no	no	no
TAL1	T-cell acute lymphocytic leukemia 1	no	yes	no	yes	no	yes	no	no	yes	no	no	no
FER	fer (fps/fes related) tyrosine kinase	no	no	no	yes	no	yes	no	no	yes	no	no	no
PRDM16	PR domain containing 16	no	yes	no	yes	no	yes	no	no	yes	no	no	no
SOX5	SRY (sex determining region Y)-box 5	no	yes	no	yes	no	yes	no	no	yes	no	yes	no
CD96	CD96 molecule	no	yes	no	yes	no	yes	no	no	yes	no	no	no
CLN8	ceroid-lipofuscinosis, neuronal 8 (epilepsy, progressive with mental retardation)	no	yes	no	yes	no	no	no	no	yes	no	no	no
CD300A	CD300a molecule	no	yes	no	yes	no	no	no	no	yes	no	yes	no
NTRK2	neurotrophic tyrosine kinase, receptor, type 2	no	yes	no	yes	no	yes	yes	no	no	no	no	no
PITPNM3	PITPNM family member 3	no	yes	no	yes	no	no	no	no	yes	no	no	no
SLC17A3	solute carrier family 17 (organic anion transporter), member 3	no	no	no	yes	no	no	no	no	no	no	yes	no
OTUD7B	OTU domain containing 7B	no	yes	no	yes	no	no	no	no	yes	no	no	no
GRAMD1C	GRAM domain containing 1C	no	yes	no	yes	no	no	yes	no	yes	no	no	no
HAS2	hyaluronan synthase 2	no	yes	no	yes	no	no	no	no	yes	no	no	no
TEX14	testis expressed 14	no	yes	no	yes	no	no	no	no	yes	no	no	no
HYDIN	HYDIN, axonemal central pair apparatus protein	no	no	no	yes	no	no	no	no	yes	no	yes	no
RP11-612B6.2	-	no	no	no	yes	no	no	no	no	no	no	yes	no
CD160	CD160 molecule	no	yes	no	yes	no	yes	no	no	yes	no	no	no
FZD8	frizzled family receptor 8	no	yes	no	yes	no	no	no	no	yes	no	no	no
NFE2	nuclear factor, erythroid 2	yes	no	no	yes	no	yes	no	no	no	no	yes	no
SENP3	SUMO1/sentrin/SMT3 specific peptidase 3	no	no	no	yes	no	no	no	no	yes	no	yes	no
7SK	-	no	no	no	yes	no	no	no	no	yes	no	no	no
HERC2P3	hect domain and RLD 2 pseudogene 3	no	no	no	yes	no	yes	no	no	yes	no	yes	no
ANO2	anoctamin 2	no	no	no	yes	no	yes	no	no	yes	no	no	no
-NOGP8	Nanog homeobox pseudogene 8	no	no	no	yes	yes	no	no	no	yes	no	no	no
CYP3A5	cytochrome P450, family 3, subfamily A, polypeptide 5	no	no	no	yes	no	yes	no	no	yes	no	no	no
GRK4	G protein-coupled receptor kinase 4	yes	no	no	yes	no	no	no	no	yes	no	no	no
SLC6A16	solute carrier family 6, member 16	no	yes	no	yes	no	no	no	no	yes	no	no	no
U6	-	no	no	no	yes	no	no	no	no	yes	no	no	no
HEY2	hairy/enhancer-of-split related with YRPW motif 2	no	no	no	yes	no	yes	no	no	yes	no	no	no
SLC9A3R2	solute carrier family 9, subfamily A (NHE3, cation proton antiporter 3), member 3 regulator 2	no	no	no	yes	no	no	no	no	no	no	yes	no
WHAMMP3	WAS protein homolog associated with actin, golgi membranes and microtubules pseudogene 3	no	yes	no	yes	no	yes	no	no	yes	no	no	no
USP53	ubiquitin specific peptidase 53	no	yes	no	yes	no	no	no	no	yes	no	no	no
ATP1A2	ATPase, Na+/K+ transporting, alpha 2 polypeptide	no	yes	no	yes	no	yes	yes	no	yes	no	no	no
KANSL1L	KAT8 regulatory NSL complex subunit 1-like	yes	no	no	yes	no	yes	no	no	yes	no	yes	no
AASS	aminoadipate-semialdehyde synthase	yes	no	no	yes	no	no	yes	no	yes	no	no	no
UPB1	ureidopropionase, beta	no	no	no	yes	no	yes	no	no	yes	no	no	no
PLCL1	phospholipase C-like 1	no	no	no	yes	no	yes	no	no	no	yes	yes	no
TGFB2	transforming growth factor, beta 2	yes	no	no	yes	no	no	no	no	yes	no	no	no
LRP2BP	LRP2 binding protein	no	no	no	yes	no	no	no	no	no	yes	yes	no
GFRA1	GDNF family receptor alpha 1	no	yes	no	yes	no	yes	no	no	yes	no	no	yes
GATA3	GATA binding protein 3	no	yes	no	yes	no	yes	no	no	yes	no	no	no
IL20RA	interleukin 20 receptor, alpha	yes	no	no	yes	yes	no	no	no	yes	no	no	no
NME8	NME/NM23 family member 8	no	yes	no	yes	no	no	no	no	no	no	yes	no
MINOS1P1	-	no	no	no	yes	no	no	no	no	no	no	yes	no
SEMA6A	sema domain, transmembrane domain (TM), and cytoplasmic domain, (semaphorin) 6A	no	yes	no	yes	yes	no	yes	no	yes	no	no	no
TSPAN2	tetraspanin 2	no	no	no	yes	no	no	no	no	yes	no	no	no
RPA4	replication protein A4, 30kDa	no	no	no	yes	no	yes	no	no	no	no	yes	no
ANGPTL7	angiopoietin-like 7	no	yes	no	yes	no	yes	no	no	no	no	yes	no
SLC44A1	solute carrier family 44 (choline transporter), member 1	no	yes	no	yes	no	yes	no	no	yes	no	yes	no
PDCD1LG2	programmed cell death 1 ligand 2	no	no	no	yes	no	yes	no	no	yes	no	no	no
SRP19	signal recognition particle 19kDa	no	no	no	yes	no	yes	no	no	yes	no	yes	no
BRWD1	bromodomain and WD repeat domain containing 1	yes	no	no	yes	no	yes	no	no	no	yes	yes	no
H2AFJ	H2A histone family, member J	no	no	no	yes	yes	no	no	no	yes	no	no	no
PGR	progesterone receptor	no	yes	no	yes	no	yes	no	no	yes	no	no	no
OMD	osteomodulin	no	yes	no	yes	no	no	no	no	yes	no	no	no
STEAP4	STEAP family member 4	no	yes	no	yes	yes	no	no	no	yes	no	no	no
EIF3F	eukaryotic translation initiation factor 3, subunit F	no	yes	no	yes	no	no	no	no	yes	no	no	no
RP11-451M19.3	-	no	no	no	yes	no	no	no	no	yes	no	no	no
CDC14A	cell division cycle 14A	no	yes	no	yes	yes	no	no	no	yes	no	no	no
RP11-158D1.1	-	no	no	no	yes	no	no	no	no	no	no	yes	no
LILRA5	leukocyte immunoglobulin-like receptor, subfamily A (with TM domain), member 5	yes	no	no	yes	no	yes	no	no	no	no	yes	no
ALOX15	arachidonate 15-lipoxygenase	no	yes	no	yes	no	no	no	no	yes	no	no	no
RYR3	ryanodine receptor 3	no	yes	no	yes	no	no	yes	no	no	no	no	no
HOXA2	homeobox A2	no	yes	no	yes	no	yes	no	no	yes	no	no	no
TRDMT1	tR- aspartic acid methyltransferase 1	no	no	no	yes	no	no	no	no	yes	no	no	no
CTAGE5	CTAGE family, member 5	no	yes	no	yes	no	yes	no	no	no	no	yes	no
ITGA1	integrin, alpha 1	no	no	no	yes	no	yes	no	no	yes	no	no	no
CD163L1	CD163 molecule-like 1	no	yes	no	yes	no	yes	no	no	no	yes	yes	no
SCARF1	scavenger receptor class F, member 1	no	yes	no	yes	no	no	no	no	yes	no	no	no
TLE4	transducin-like enhancer of split 4 (E(sp1) homolog, Drosophila)	no	yes	no	yes	no	no	no	no	yes	no	no	no
FGF2	fibroblast growth factor 2 (basic)	no	no	no	yes	no	yes	yes	no	yes	no	no	no
RP1-20N2.4	-	no	no	no	yes	no	no	no	no	no	no	yes	no
SLCO1A2	solute carrier organic anion transporter family, member 1A2	no	no	no	yes	no	no	no	yes	yes	no	no	no
CCRL1	-	no	no	no	yes	no	yes	no	no	yes	no	no	no
RGS9	regulator of G-protein signaling 9	no	yes	no	yes	no	yes	no	no	yes	no	no	no
NXPE3	neurexophilin and PC-esterase domain family, member 3	no	yes	no	yes	no	no	no	no	yes	no	no	yes
ANKRD1	ankyrin repeat domain 1 (cardiac muscle)	no	no	no	yes	no	yes	no	no	yes	no	no	no
CPEB3	cytoplasmic polyadenylation element binding protein 3	no	yes	no	yes	yes	no	no	no	yes	no	no	no
CDH19	cadherin 19, type 2	no	yes	no	yes	no	yes	no	no	no	no	yes	no
MGAM	maltase-glucoamylase (alpha-glucosidase)	no	yes	no	yes	no	yes	no	no	no	no	yes	no
SLC14A1	solute carrier family 14 (urea transporter), member 1	no	yes	no	yes	no	no	yes	no	yes	no	yes	no
KCNJ16	potassium inwardly-rectifying channel, subfamily J, member 16	no	yes	no	yes	no	yes	no	no	yes	no	no	no
CYP39A1	cytochrome P450, family 39, subfamily A, polypeptide 1	yes	no	no	yes	yes	no	no	no	yes	no	yes	no
ALDH7A1	aldehyde dehydrogenase 7 family, member A1	no	no	no	yes	no	no	no	no	yes	no	no	no
HPR	haptoglobin-related protein	no	no	no	yes	no	yes	no	no	yes	no	no	no
MMRN1	multimerin 1	no	yes	no	yes	no	yes	no	no	no	no	yes	no
CD226	CD226 molecule	no	yes	no	yes	no	yes	no	no	yes	no	no	no
PCDHA2	protocadherin alpha 2	no	no	no	yes	no	no	no	no	no	no	yes	no
CEACAM8	carcinoembryonic antigen-related cell adhesion molecule 8	yes	no	no	yes	no	yes	no	no	yes	no	no	no
PRG4	proteoglycan 4	no	no	no	yes	no	yes	no	no	yes	no	no	no
GNRH1	gonadotropin-releasing hormone 1 (luteinizing-releasing hormone)	no	yes	no	yes	no	yes	no	no	yes	no	yes	no
ADGB	androglobin	no	no	no	yes	no	yes	no	no	yes	no	no	no
SPATA1	spermatogenesis associated 1	no	yes	no	yes	no	no	no	no	yes	no	no	no
RPL24	ribosomal protein L24	yes	no	no	no	no	yes	no	no	no	yes	yes	no
RP11-761N21.2	-	no	no	no	no	no	yes	no	no	yes	no	no	no
PTMAP5	prothymosin, alpha pseudogene 5	yes	no	no	no	no	yes	no	no	yes	no	yes	no
PTMAP2	prothymosin, alpha pseudogene 2 (gene sequence 32)	yes	no	yes	no	no	yes	no	no	yes	no	yes	no
EEF1D	eukaryotic translation elongation factor 1 delta (guanine nucleotide exchange protein)	yes	no	yes	no	no	yes	no	no	yes	no	yes	no
TIMP1	TIMP metallopeptidase inhibitor 1	yes	no	yes	no	no	yes	yes	no	yes	no	no	no
HSPB1	heat shock 27kDa protein 1	no	yes	yes	no	no	yes	yes	no	no	no	yes	no
HSP90AA1	heat shock protein 90kDa alpha (cytosolic), class A member 1	yes	no	yes	no	no	yes	no	no	no	yes	yes	no
RP11-603J24.7	-	yes	no	no	no	no	yes	yes	no	yes	no	yes	no
RP11-118B22.3	-	yes	no	yes	no	no	yes	no	no	yes	no	yes	no
ANP32B	acidic (leucine-rich) nuclear phosphoprotein 32 family, member B	yes	no	no	no	no	yes	yes	no	yes	no	yes	no
IGHGP	immunoglobulin heavy constant gamma P (non-functional)	no	no	yes	no	no	yes	no	no	yes	no	no	no
SHC1	SHC (Src homology 2 domain containing) transforming protein 1	no	yes	yes	no	no	yes	no	no	no	no	yes	no
RP11-347C12.2	-	no	yes	no	no	no	yes	yes	no	yes	no	yes	no
IFITM2	interferon induced transmembrane protein 2	yes	no	yes	no	no	yes	yes	no	yes	no	no	no
IFITM1	interferon induced transmembrane protein 1	yes	no	no	no	no	yes	yes	no	yes	no	yes	no
IER3	immediate early response 3	yes	no	no	no	no	yes	no	no	yes	no	yes	no
LBR	lamin B receptor	yes	no	yes	no	no	yes	no	no	yes	no	yes	no
AEBP1	AE binding protein 1	no	no	no	no	no	yes	no	no	yes	no	no	no
AL592188.3	-	yes	no	yes	no	no	yes	no	no	yes	no	yes	no
HTRA1	HtrA serine peptidase 1	yes	no	no	no	no	yes	yes	no	no	no	no	no
TGFBI	transforming growth factor, beta-induced, 68kDa	yes	no	yes	no	no	yes	no	no	yes	no	no	no
BMI1	BMI1 polycomb ring finger oncogene	yes	no	no	no	no	yes	no	no	yes	no	yes	no
P4HA1	prolyl 4-hydroxylase, alpha polypeptide I	yes	no	yes	no	no	yes	no	no	yes	no	yes	no
SNX6	sorting nexin 6	no	yes	yes	no	no	yes	no	no	yes	no	no	no
NCOA6	nuclear receptor coactivator 6	yes	no	yes	no	no	yes	no	no	no	no	yes	no
LMAN2L	lectin, mannose-binding 2-like	no	no	yes	no	no	yes	no	no	no	no	yes	no
ARPC1B	actin related protein 2/3 complex, subunit 1B, 41kDa	yes	no	no	no	no	yes	no	no	yes	no	yes	no
KRT10	keratin 10	no	no	yes	no	no	yes	no	no	no	no	yes	no
PNN	pinin, desmosome associated protein	yes	no	yes	no	no	yes	no	no	no	yes	yes	no
MSRB1	methionine sulfoxide reductase B1	no	no	yes	no	no	yes	yes	no	yes	no	no	no
VKORC1	vitamin K epoxide reductase complex, subunit 1	yes	no	yes	no	no	yes	no	no	no	yes	yes	no
CTD-2514K5.2	-	yes	no	no	no	no	yes	no	no	no	yes	yes	no
DDIT4	D--damage-inducible transcript 4	yes	no	yes	no	no	yes	yes	no	yes	no	yes	no
PLP2	proteolipid protein 2 (colonic epithelium-enriched)	yes	no	yes	no	no	yes	no	no	yes	no	no	no
NOL11	nucleolar protein 11	yes	no	yes	no	no	yes	no	no	no	yes	yes	no
POP5	processing of precursor 5, ribonuclease P/MRP subunit (S. cerevisiae)	yes	no	yes	no	no	yes	no	no	no	no	yes	no
TGFB3	transforming growth factor, beta 3	no	no	no	no	no	yes	yes	no	yes	no	yes	no
CPSF4	cleavage and polyadenylation specific factor 4, 30kDa	yes	no	yes	no	no	yes	no	no	yes	no	no	no
PAPD7	PAP associated domain containing 7	yes	no	yes	no	no	yes	no	no	no	yes	yes	no
CTSK	cathepsin K	yes	no	yes	no	no	yes	no	no	no	yes	yes	no
RP4-775C13.1	-	yes	no	yes	no	no	yes	no	no	yes	no	no	no
PCOLCE	procollagen C-endopeptidase enhancer	no	no	yes	no	no	yes	no	no	yes	no	no	no
TAP1	transporter 1, ATP-binding cassette, sub-family B (MDR/TAP)	yes	no	no	no	no	yes	no	no	yes	no	no	no
RP4-781L3.1	-	yes	no	no	no	no	yes	yes	no	yes	no	yes	no
PHIP	pleckstrin homology domain interacting protein	no	no	no	no	no	yes	no	no	no	no	yes	no
BANP	BTG3 associated nuclear protein	yes	no	no	no	no	yes	no	no	no	no	yes	no
HAUS4	HAUS augmin-like complex, subunit 4	yes	no	no	no	no	yes	no	no	yes	no	yes	no
NOSIP	nitric oxide synthase interacting protein	yes	no	yes	no	no	yes	no	no	no	yes	yes	no
TNIP2	TNFAIP3 interacting protein 2	no	no	no	no	no	yes	no	no	yes	no	yes	no
IGLL3P	immunoglobulin lambda-like polypeptide 3, pseudogene	no	yes	yes	no	no	yes	no	no	yes	no	no	no
DPM3	dolichyl-phosphate mannosyltransferase polypeptide 3	no	no	yes	no	no	yes	no	no	no	yes	yes	no
MXRA8	matrix-remodelling associated 8	no	yes	no	no	no	yes	no	no	yes	no	no	no
RPS21	ribosomal protein S21	yes	no	yes	no	no	yes	no	no	yes	no	yes	no
TRIM39-RPP21	TRIM39-RPP21 readthrough	yes	no	yes	no	no	yes	no	no	no	yes	yes	no
MBD3	methyl-CpG binding domain protein 3	no	no	no	no	no	yes	no	no	yes	no	yes	no
CDC25B	cell division cycle 25B	yes	no	no	no	no	yes	no	yes	no	no	yes	no
MUS81	MUS81 structure-specific endonuclease subunit	no	no	yes	no	no	yes	no	no	no	no	yes	no
IRF3	interferon regulatory factor 3	yes	no	yes	no	no	yes	no	no	yes	no	yes	no
AMPD2	adenosine monophosphate deaminase 2	yes	no	yes	no	no	yes	no	no	yes	no	no	yes
COL16A1	collagen, type XVI, alpha 1	yes	no	yes	no	no	yes	no	no	yes	no	yes	no
POLR2F	polymerase (R-) II (D- directed) polypeptide F	yes	no	yes	no	no	yes	no	no	no	yes	yes	no
TAX1BP3	Tax1 (human T-cell leukemia virus type I) binding protein 3	no	yes	no	no	no	yes	yes	no	yes	no	no	no
NXT1	NTF2-like export factor 1	yes	no	yes	no	no	yes	no	no	no	no	yes	no
THBS2	thrombospondin 2	yes	no	yes	no	no	yes	no	no	yes	no	no	no
FTSJ3	FtsJ homolog 3 (E. coli)	yes	no	yes	no	no	yes	no	no	yes	no	yes	no
THOC1	THO complex 1	yes	no	yes	no	no	yes	no	no	no	no	yes	no
ATG2A	autophagy related 2A	no	no	no	no	no	yes	no	no	yes	no	no	no
MFGE8	milk fat globule-EGF factor 8 protein	yes	no	no	no	no	yes	no	no	no	no	yes	no
RP11-632F7.1	-	no	yes	no	no	no	yes	no	no	no	no	yes	no
DDX27	DEAD (Asp-Glu-Ala-Asp) box polypeptide 27	yes	no	yes	no	no	yes	no	no	yes	no	yes	no
COG4	component of oligomeric golgi complex 4	yes	no	no	no	no	yes	no	no	yes	no	no	no
ANKRD49	ankyrin repeat domain 49	no	no	yes	no	no	yes	no	no	no	yes	yes	no
MRPL34	mitochondrial ribosomal protein L34	no	yes	no	no	no	yes	no	no	no	yes	yes	no
NINJ1	ninjurin 1	yes	no	no	no	no	yes	no	no	yes	no	yes	no
AL021977.1	-	yes	no	yes	no	no	yes	no	no	yes	no	yes	no
ADM	adrenomedullin	no	yes	no	no	no	yes	no	no	yes	no	no	no
NENF	neudesin neurotrophic factor	yes	no	yes	no	no	yes	no	no	yes	no	yes	no
RBCK1	RanBP-type and C3HC4-type zinc finger containing 1	yes	no	yes	no	no	yes	yes	no	no	no	no	no
EPS8	epidermal growth factor receptor pathway substrate 8	no	yes	no	no	no	yes	no	no	yes	no	no	no
COL1A2	collagen, type I, alpha 2	no	no	yes	no	no	yes	no	no	yes	no	no	no
PKP4P1	plakophilin 4 pseudogene 1	yes	no	no	no	no	yes	no	no	no	no	yes	no
ISL1	ISL LIM homeobox 1	no	yes	yes	no	no	yes	no	no	no	no	yes	no
ATP5E	ATP synthase, H+ transporting, mitochondrial F1 complex, epsilon subunit	no	no	no	no	no	yes	no	yes	yes	no	no	no
ZNF358	zinc finger protein 358	no	no	no	no	no	yes	no	no	yes	no	yes	no
SERTAD2	SERTA domain containing 2	no	yes	no	no	no	yes	no	no	yes	no	yes	no
BST2	bone marrow stromal cell antigen 2	no	no	no	no	no	yes	no	no	yes	no	yes	no
PCBP4	poly(rC) binding protein 4	yes	no	no	no	no	yes	no	no	yes	no	no	no
PLOD1	procollagen-lysine, 2-oxoglutarate 5-dioxygenase 1	yes	no	yes	no	no	yes	no	no	yes	no	yes	no
ZNF444	zinc finger protein 444	no	no	no	no	no	yes	no	no	yes	no	yes	no
NOL8	nucleolar protein 8	yes	no	yes	no	no	yes	no	no	no	no	yes	no
IPO13	importin 13	no	no	yes	no	no	yes	no	no	yes	no	no	no
TMEM176A	transmembrane protein 176A	no	no	yes	no	no	yes	yes	no	yes	no	no	no
KTN1	kinectin 1 (kinesin receptor)	no	yes	no	no	no	yes	no	no	yes	no	yes	no
VWA1	von Willebrand factor A domain containing 1	no	no	yes	no	no	yes	no	no	no	no	yes	no
SERPINE2	serpin peptidase inhibitor, clade E (nexin, plasminogen activator inhibitor type 1), member 2	yes	no	yes	no	no	yes	no	no	yes	no	no	no
AC006978.6	-	no	yes	no	no	no	yes	no	no	yes	no	yes	no
EFHD1	EF-hand domain family, member D1	no	yes	no	no	no	yes	yes	no	yes	no	yes	no
TRMT61A	tR- methyltransferase 61 homolog A (S. cerevisiae)	yes	no	yes	no	no	yes	no	no	yes	no	no	no
ILKAP	integrin-linked kinase-associated serine/threonine phosphatase	yes	no	no	no	no	yes	no	no	no	no	yes	no
CD248	CD248 molecule, endosialin	no	no	no	no	no	yes	no	no	yes	no	no	no
CIC	capicua transcriptional repressor	no	yes	no	no	no	yes	no	no	yes	no	no	no
ZNF337	zinc finger protein 337	yes	no	no	no	no	yes	no	no	no	yes	yes	no
FOXC1	forkhead box C1	yes	no	no	no	no	yes	no	no	yes	no	no	no
POGLUT1	protein O-glucosyltransferase 1	yes	no	no	no	no	yes	no	no	no	yes	yes	no
RAI14	retinoic acid induced 14	no	no	yes	no	no	yes	no	no	yes	no	yes	no
SRD5A2	steroid-5-alpha-reductase, alpha polypeptide 2 (3-oxo-5 alpha-steroid delta 4-dehydrogenase alpha 2)	no	no	no	no	no	yes	no	no	yes	no	no	no
PHF21A	PHD finger protein 21A	yes	no	no	no	no	yes	no	no	yes	no	yes	no
WDTC1	WD and tetratricopeptide repeats 1	no	yes	no	no	no	yes	no	no	yes	no	no	no
MUTYH	mutY homolog	yes	no	yes	no	no	yes	no	no	yes	no	yes	no
CD3D	CD3d molecule, delta (CD3-TCR complex)	no	yes	no	no	no	yes	no	no	yes	no	no	no
-P1L4	nucleosome assembly protein 1-like 4	yes	no	yes	no	no	yes	no	no	no	no	yes	no
UBN1	ubinuclein 1	no	yes	no	no	no	yes	no	no	yes	no	no	no
SMG5	SMG5 nonsense mediated mR- decay factor	no	no	yes	no	no	yes	no	no	yes	no	yes	no
RP11-542C16.2	-	no	no	no	no	no	yes	no	no	no	no	yes	no
NOP14	NOP14 nucleolar protein	yes	no	yes	no	no	yes	no	no	yes	no	no	no
RPRM	reprimo, TP53 dependent G2 arrest mediator candidate	no	no	yes	no	no	yes	no	no	yes	no	no	no
C1QTNF1	C1q and tumor necrosis factor related protein 1	yes	no	no	no	no	yes	no	no	yes	no	no	no
COPZ2	coatomer protein complex, subunit zeta 2	no	no	no	no	no	yes	no	no	yes	no	no	no
AEN	apoptosis enhancing nuclease	yes	no	yes	no	no	yes	no	no	yes	no	no	no
RP11-661A12.7	-	yes	no	no	no	no	yes	no	no	yes	no	yes	no
BNIP2	BCL2/adenovirus E1B 19kDa interacting protein 2	no	yes	no	no	no	yes	no	no	yes	no	no	no
USP1	ubiquitin specific peptidase 1	yes	no	yes	no	no	yes	no	no	yes	no	no	no
SART1	squamous cell carcinoma antigen recognized by T cells	yes	no	yes	no	no	yes	no	no	no	yes	yes	no
APOBEC3C	apolipoprotein B mR- editing enzyme, catalytic polypeptide-like 3C	no	yes	no	no	no	yes	no	no	no	no	yes	no
ZNF408	zinc finger protein 408	yes	no	yes	no	no	yes	no	no	yes	no	no	no
HILPDA	hypoxia inducible lipid droplet-associated	yes	no	yes	no	no	yes	yes	no	no	no	yes	no
CEACAM1	carcinoembryonic antigen-related cell adhesion molecule 1 (biliary glycoprotein)	no	yes	yes	no	no	yes	no	no	yes	no	no	no
CSNK1G2	casein kinase 1, gamma 2	yes	no	yes	no	no	yes	no	no	yes	no	no	no
DYNLT1	dynein, light chain, Tctex-type 1	no	no	no	no	no	yes	yes	no	yes	no	yes	no
REXO4	REX4, R- exonuclease 4 homolog (S. cerevisiae)	yes	no	yes	no	no	yes	no	no	no	no	yes	no
TMEM51	transmembrane protein 51	no	no	no	no	no	yes	no	no	yes	no	no	no
SUZ12P	-	yes	no	yes	no	no	yes	no	no	yes	no	no	no
PIK3CD	phosphatidylinositol-4,5-bisphosphate 3-kinase, catalytic subunit delta	no	yes	yes	no	no	yes	no	no	no	no	yes	no
FAM69A	family with sequence similarity 69, member A	no	no	yes	no	no	yes	no	no	no	yes	yes	no
D-JB6	DnaJ (Hsp40) homolog, subfamily B, member 6	yes	no	no	no	no	yes	no	yes	no	yes	yes	no
VCAM1	vascular cell adhesion molecule 1	no	yes	yes	no	no	yes	no	no	yes	no	no	yes
HOXB2	homeobox B2	no	no	yes	no	no	yes	no	no	yes	no	yes	no
SSH3	slingshot protein phosphatase 3	no	no	yes	no	no	yes	yes	no	yes	no	yes	no
IGFBP5	insulin-like growth factor binding protein 5	no	no	yes	no	no	yes	no	no	yes	no	yes	no
BBX	bobby sox homolog (Drosophila)	yes	no	no	no	no	yes	no	no	yes	no	no	no
TMEM176B	transmembrane protein 176B	no	yes	yes	no	no	yes	yes	no	no	no	no	no
PLSCR1	phospholipid scramblase 1	no	yes	no	no	no	yes	no	no	yes	no	no	no
SCAF11	SR-related CTD-associated factor 11	no	no	no	no	no	yes	no	no	yes	no	no	no
PLEKHF1	pleckstrin homology domain containing, family F (with FYVE domain) member 1	no	no	yes	no	no	yes	no	no	yes	no	no	no
E2F4	E2F transcription factor 4, p107/p130-binding	yes	no	yes	no	no	yes	no	no	yes	no	yes	no
BIN1	bridging integrator 1	yes	no	no	no	no	yes	no	no	no	yes	yes	no
CHST12	carbohydrate (chondroitin 4) sulfotransferase 12	no	no	no	no	no	yes	no	no	yes	no	no	no
NINL	ninein-like	no	no	no	no	no	yes	no	no	yes	no	no	no
GPRC5B	G protein-coupled receptor, family C, group 5, member B	yes	no	no	no	no	yes	no	no	yes	no	no	no
REEP4	receptor accessory protein 4	no	no	yes	no	no	yes	no	no	yes	no	yes	no
AC005943.5	-	no	yes	yes	no	no	yes	no	no	yes	no	no	no
KIAA1551	KIAA1551	no	no	no	no	no	yes	no	no	yes	no	yes	no
FCGBP	Fc fragment of IgG binding protein	no	yes	yes	no	no	yes	no	no	yes	no	yes	no
ABTB2	ankyrin repeat and BTB (POZ) domain containing 2	no	no	yes	no	no	yes	no	no	no	no	yes	no
LUC7L3	LUC7-like 3 (S. cerevisiae)	no	no	no	no	no	yes	no	no	yes	no	yes	no
S100A2	S100 calcium binding protein A2	yes	no	yes	no	no	yes	no	no	yes	no	no	no
PHLDA3	pleckstrin homology-like domain, family A, member 3	yes	no	no	no	no	yes	no	no	no	no	yes	no
PADI2	peptidyl arginine deiminase, type II	no	yes	yes	no	no	yes	no	no	yes	no	no	yes
TMEM45A	transmembrane protein 45A	no	no	yes	no	no	yes	no	yes	no	no	yes	no
PRRC2C	proline-rich coiled-coil 2C	no	no	yes	no	no	yes	no	no	yes	no	no	no
BCORL1	BCL6 corepressor-like 1	yes	no	yes	no	no	yes	no	no	no	no	yes	no
PTCD1	pentatricopeptide repeat domain 1	no	no	yes	no	no	yes	no	no	yes	no	no	no
SMAGP	small cell adhesion glycoprotein	yes	no	no	no	no	yes	no	no	yes	no	no	no
PLVAP	plasmalemma vesicle associated protein	no	yes	yes	no	no	yes	no	no	yes	no	no	no
SYF2	SYF2 pre-mR--splicing factor	no	yes	no	no	no	yes	no	no	yes	no	no	no
MIIP	migration and invasion inhibitory protein	yes	no	no	no	no	yes	no	no	yes	no	yes	no
ANGPTL4	angiopoietin-like 4	no	no	yes	no	no	yes	yes	no	no	no	yes	no
FOSL2	FOS-like antigen 2	no	yes	no	no	no	yes	no	no	no	yes	yes	no
ZNF14	zinc finger protein 14	no	no	no	no	no	yes	yes	no	no	yes	yes	no
PLCB3	phospholipase C, beta 3 (phosphatidylinositol-specific)	no	no	no	no	no	yes	no	no	yes	no	yes	no
RBM38	R- binding motif protein 38	no	yes	yes	no	no	yes	no	no	yes	no	yes	no
CDKN2C	cyclin-dependent kinase inhibitor 2C (p18, inhibits CDK4)	no	no	yes	no	no	yes	no	no	yes	no	yes	no
TAZ	tafazzin	yes	no	no	no	no	yes	yes	no	no	no	yes	no
DACT1	dishevelled-binding antagonist of beta-catenin 1	yes	no	no	no	no	yes	no	no	no	no	yes	no
GABRE	gamma-aminobutyric acid (GABA) A receptor, epsilon	yes	no	yes	no	no	yes	no	no	yes	no	yes	no
PGF	placental growth factor	yes	no	yes	no	no	yes	no	no	yes	no	yes	no
ISY-1	inositol-3-phosphate synthase 1	yes	no	yes	no	no	yes	no	no	yes	no	yes	no
G-12	guanine nucleotide binding protein (G protein) alpha 12	yes	no	yes	no	no	yes	yes	no	yes	no	no	no
HSD17B7P2	hydroxysteroid (17-beta) dehydrogenase 7 pseudogene 2	yes	no	no	no	no	yes	no	no	yes	no	yes	no
-V2	neuron navigator 2	yes	no	no	no	no	yes	no	no	yes	no	no	no
IQGAP1	IQ motif containing GTPase activating protein 1	no	no	no	no	no	yes	no	no	yes	no	yes	no
SF3A2	splicing factor 3a, subunit 2, 66kDa	yes	no	no	no	no	yes	yes	no	yes	no	no	no
RAB3IL1	RAB3A interacting protein (rabin3)-like 1	no	yes	no	no	no	yes	no	no	yes	no	no	no
DOHH	deoxyhypusine hydroxylase/monooxygenase	no	no	no	no	no	yes	no	no	no	no	yes	no
PTDSS2	phosphatidylserine synthase 2	yes	no	yes	no	no	yes	no	no	yes	no	yes	no
S100PBP	S100P binding protein	yes	no	yes	no	no	yes	no	no	yes	no	no	no
SIRT2	sirtuin 2	no	no	no	no	no	yes	no	no	yes	no	yes	no
SP140L	SP140 nuclear body protein-like	no	no	no	no	no	yes	no	no	yes	no	yes	no
ACBD4	acyl-CoA binding domain containing 4	no	yes	no	no	no	yes	no	no	yes	no	no	no
ATHL1	ATH1, acid trehalase-like 1 (yeast)	yes	no	no	no	no	yes	no	no	no	no	yes	no
ZNF143	zinc finger protein 143	yes	no	no	no	no	yes	no	no	no	no	yes	no
TULP3	tubby like protein 3	yes	no	yes	no	no	yes	yes	no	yes	no	yes	no
CENPT	centromere protein T	no	no	no	no	no	yes	no	no	no	no	yes	no
GAL3ST4	galactose-3-O-sulfotransferase 4	no	yes	yes	no	no	yes	no	no	yes	no	no	no
DAXX	death-domain associated protein	yes	no	yes	no	no	yes	no	no	no	no	yes	no
KLHL25	kelch-like family member 25	no	no	yes	no	no	yes	no	no	yes	no	no	no
ISG20	interferon stimulated exonuclease gene 20kDa	no	yes	no	no	no	yes	no	no	no	no	yes	no
IFI16	interferon, gamma-inducible protein 16	no	no	no	no	no	yes	no	no	yes	no	no	no
HTATIP2	HIV-1 Tat interactive protein 2, 30kDa	no	no	yes	no	no	yes	no	no	no	no	yes	no
EFS	embryonal Fyn-associated substrate	no	yes	no	no	no	yes	no	no	yes	no	no	no
CCDC9	coiled-coil domain containing 9	no	no	no	no	no	yes	no	no	no	no	yes	no
CFHR1	complement factor H-related 1	no	yes	no	no	no	yes	no	no	yes	no	yes	no
SLC1A3	solute carrier family 1 (glial high affinity glutamate transporter), member 3	no	no	no	no	no	yes	yes	no	no	no	no	no
DST	dystonin	no	yes	no	no	no	yes	no	no	yes	no	no	no
GGT5	gamma-glutamyltransferase 5	no	no	yes	no	no	yes	no	no	yes	no	no	no
CBX5	chromobox homolog 5	yes	no	yes	no	no	yes	no	no	yes	no	yes	no
AGT	angiotensinogen (serpin peptidase inhibitor, clade A, member 8)	yes	no	yes	no	no	yes	yes	no	yes	no	no	no
RCN3	reticulocalbin 3, EF-hand calcium binding domain	no	no	yes	no	no	yes	no	no	yes	no	no	no
APOBEC3G	apolipoprotein B mR- editing enzyme, catalytic polypeptide-like 3G	no	yes	no	no	no	yes	no	no	yes	no	no	no
PIP	prolactin-induced protein	no	yes	no	no	no	yes	no	no	yes	no	no	no
IGF2BP2	insulin-like growth factor 2 mR- binding protein 2	no	no	no	no	no	yes	yes	no	yes	no	yes	no
SFI1	Sfi1 homolog, spindle assembly associated (yeast)	yes	no	no	no	no	yes	no	no	no	no	yes	no
SRPK3	SRSF protein kinase 3	no	no	yes	no	no	yes	no	no	yes	no	yes	no
ST3GAL4	ST3 beta-galactoside alpha-2,3-sialyltransferase 4	no	yes	yes	no	no	yes	no	no	no	no	yes	no
SLC7A5	solute carrier family 7 (amino acid transporter light chain, L system), member 5	yes	no	yes	no	no	yes	no	no	yes	no	no	no
SYNGR1	synaptogyrin 1	no	yes	no	no	no	yes	no	no	yes	no	no	yes
CD22	CD22 molecule	no	yes	no	no	no	yes	no	no	yes	no	yes	no
ALDH1L1	aldehyde dehydrogenase 1 family, member L1	no	no	yes	no	no	yes	yes	no	no	no	no	no
MTMR11	myotubularin related protein 11	no	yes	yes	no	no	yes	no	no	yes	no	yes	no
TF	transferrin	no	no	yes	no	no	yes	no	no	no	no	yes	no
PPP2R5C	protein phosphatase 2, regulatory subunit B', gamma	no	yes	no	no	no	yes	no	no	yes	no	no	yes
SLC2A5	solute carrier family 2 (facilitated glucose/fructose transporter), member 5	no	yes	yes	no	no	yes	no	no	no	no	yes	no
GJC2	gap junction protein, gamma 2, 47kDa	no	no	no	no	no	yes	no	no	no	no	yes	no
IL18BP	interleukin 18 binding protein	no	yes	no	no	no	yes	no	no	yes	no	no	no
BAZ1B	bromodomain adjacent to zinc finger domain, 1B	yes	no	yes	no	no	yes	no	no	yes	no	no	no
CILP	cartilage intermediate layer protein, nucleotide pyrophosphohydrolase	no	yes	yes	no	no	yes	no	no	yes	no	no	no
LPP	LIM domain containing preferred translocation partner in lipoma	no	yes	no	no	no	yes	no	no	yes	no	yes	no
ABCC3	ATP-binding cassette, sub-family C (CFTR/MRP), member 3	no	yes	yes	no	no	yes	no	no	yes	no	no	no
NDE1	nudE neurodevelopment protein 1	yes	no	yes	no	no	yes	no	no	yes	no	yes	no
CSDC2	cold shock domain containing C2, R- binding	no	no	no	no	no	yes	no	no	yes	no	no	yes
SUZ12	SUZ12 polycomb repressive complex 2 subunit	yes	no	yes	no	no	yes	no	no	yes	no	no	no
STEAP3	STEAP family member 3, metalloreductase	yes	no	yes	no	no	yes	no	no	yes	no	no	no
UNC5B	unc-5 homolog B (C. elegans)	no	yes	no	no	no	yes	no	no	yes	no	yes	no
RASSF4	Ras association (RalGDS/AF-6) domain family member 4	no	yes	no	no	no	yes	yes	no	yes	no	no	no
OSGIN1	oxidative stress induced growth inhibitor 1	no	yes	yes	no	no	yes	no	no	no	no	yes	no
E2F6	E2F transcription factor 6	yes	no	yes	no	no	yes	no	no	no	no	yes	no
POMT2	protein-O-mannosyltransferase 2	no	no	yes	no	no	yes	no	no	yes	no	no	no
PCM1	pericentriolar material 1	no	no	no	no	no	yes	no	no	yes	no	no	no
HSD17B14	hydroxysteroid (17-beta) dehydrogenase 14	no	yes	no	no	no	yes	no	no	yes	no	no	no
RECQL	RecQ protein-like (D- helicase Q1-like)	yes	no	no	no	no	yes	no	no	yes	no	no	no
PRPH	peripherin	no	yes	no	no	no	yes	no	no	yes	no	no	no
CEP350	centrosomal protein 350kDa	no	yes	yes	no	no	yes	no	no	yes	no	yes	no
TCAP	titin-cap	no	yes	yes	no	no	yes	no	no	yes	no	no	no
RTP4	receptor (chemosensory) transporter protein 4	yes	no	no	no	no	yes	no	no	yes	no	no	no
TMEM104	transmembrane protein 104	yes	no	no	no	no	yes	no	no	yes	no	no	no
KLHL24	kelch-like family member 24	yes	no	yes	no	no	yes	no	no	yes	no	no	no
DEFB1	defensin, beta 1	no	yes	no	no	no	yes	no	no	yes	no	no	no
HSPA6	heat shock 70kDa protein 6 (HSP70B')	no	no	no	no	no	yes	no	no	no	no	yes	no
TRAF2	TNF receptor-associated factor 2	yes	no	yes	no	no	yes	no	no	no	no	yes	no
PITPNC1	phosphatidylinositol transfer protein, cytoplasmic 1	yes	no	no	no	no	yes	no	no	yes	no	no	no
CPT1A	carnitine palmitoyltransferase 1A (liver)	no	yes	no	no	no	yes	no	no	yes	no	no	no
ZNF292	zinc finger protein 292	no	no	yes	no	no	yes	no	no	no	no	yes	no
SERPI-5	serpin peptidase inhibitor, clade A (alpha-1 antiproteinase, antitrypsin), member 5	no	yes	yes	no	no	yes	no	no	yes	no	yes	no
NMB	neuromedin B	yes	no	yes	no	no	yes	no	no	yes	no	no	no
CD180	CD180 molecule	no	yes	yes	no	no	yes	no	no	yes	no	no	no
ADAP2	ArfGAP with dual PH domains 2	no	yes	no	no	no	yes	no	no	yes	no	no	no
RASL11B	RAS-like, family 11, member B	no	no	yes	no	no	yes	yes	no	no	yes	no	no
RP11-54H19.8	-	no	no	no	no	no	yes	no	no	no	no	yes	no
RPL22P22	ribosomal protein L22 pseudogene 22	no	no	yes	no	no	yes	no	no	yes	no	no	no
TCF3	transcription factor 3	yes	no	yes	no	no	yes	no	no	yes	no	yes	no
RHBG	Rh family, B glycoprotein (gene/pseudogene)	no	yes	yes	no	no	yes	no	no	yes	no	no	no
ZCWPW1	zinc finger, CW type with PWWP domain 1	no	no	no	no	no	yes	no	no	no	no	yes	no
INF2	inverted formin, FH2 and WH2 domain containing	no	no	no	no	no	yes	no	no	no	no	yes	no
STK11	serine/threonine kinase 11	no	yes	no	no	no	yes	no	no	yes	no	no	no
RAB40B	RAB40B, member RAS oncogene family	no	yes	yes	no	no	yes	no	no	no	yes	yes	no
RP11-240D10.2	-	no	yes	yes	no	no	yes	no	no	yes	no	no	no
FHL3	four and a half LIM domains 3	yes	no	yes	no	no	yes	no	no	no	no	yes	no
GNB3	guanine nucleotide binding protein (G protein), beta polypeptide 3	no	yes	yes	no	no	yes	no	no	yes	no	no	no
POU2F2	POU class 2 homeobox 2	no	yes	yes	no	no	yes	no	no	yes	no	no	no
TAF5	TAF5 R- polymerase II, TATA box binding protein (TBP)-associated factor, 100kDa	no	no	no	no	no	yes	no	no	no	no	yes	no
S-PC1	small nuclear R- activating complex, polypeptide 1, 43kDa	yes	no	yes	no	no	yes	no	no	yes	no	no	no
PRRG4	proline rich Gla (G-carboxyglutamic acid) 4 (transmembrane)	no	yes	yes	no	no	yes	no	no	yes	no	yes	no
AHCTF1	AT hook containing transcription factor 1	yes	no	yes	no	no	yes	no	no	yes	no	yes	no
GALNS	galactosamine (N-acetyl)-6-sulfate sulfatase	no	no	no	no	no	yes	no	no	no	no	yes	no
TTC23	tetratricopeptide repeat domain 23	no	no	no	no	no	yes	no	no	no	no	yes	no
RHBDF2	rhomboid 5 homolog 2 (Drosophila)	yes	no	yes	no	no	yes	no	no	yes	no	yes	no
ADRA2C	adrenoceptor alpha 2C	no	no	no	no	no	yes	no	no	yes	no	no	no
ZNF35	zinc finger protein 35	yes	no	no	no	no	yes	no	no	no	no	yes	no
STC2	stanniocalcin 2	yes	no	no	no	no	yes	no	no	no	no	yes	no
SOX10	SRY (sex determining region Y)-box 10	no	yes	yes	no	no	yes	no	no	yes	no	yes	no
RP11-183E9.3	-	no	yes	no	no	no	yes	no	no	yes	no	yes	no
CDH22	cadherin 22, type 2	no	yes	no	no	no	yes	no	no	yes	no	no	no
LRFN4	leucine rich repeat and fibronectin type III domain containing 4	yes	no	yes	no	no	yes	no	no	yes	no	no	no
PTGER1	prostaglandin E receptor 1 (subtype EP1), 42kDa	no	no	no	no	no	yes	no	no	yes	no	yes	no
LHB	luteinizing hormone beta polypeptide	no	yes	no	no	no	yes	no	no	yes	no	no	no
SETD1A	SET domain containing 1A	no	no	yes	no	no	yes	no	no	no	no	yes	no
AKR1C3	aldo-keto reductase family 1, member C3	no	yes	no	no	no	yes	no	no	yes	no	yes	no
HOMER3	homer homolog 3 (Drosophila)	no	no	yes	no	no	yes	no	no	yes	no	no	no
RBFA	ribosome binding factor A (putative)	yes	no	yes	no	no	yes	no	no	yes	no	no	no
FANCE	Fanconi anemia, complementation group E	yes	no	yes	no	no	yes	no	no	yes	no	no	no
RTEL1-TNFRSF6B	RTEL1-TNFRSF6B readthrough (NMD candidate)	yes	no	yes	no	no	yes	yes	no	yes	no	yes	no
QPRT	quinolinate phosphoribosyltransferase	yes	no	yes	no	no	yes	no	no	yes	no	no	yes
CP	ceruloplasmin (ferroxidase)	no	yes	yes	no	no	yes	yes	no	yes	no	yes	no
EIF2C3	-	yes	no	yes	no	no	yes	no	no	yes	no	no	no
COL11A2	collagen, type XI, alpha 2	no	no	yes	no	no	yes	no	no	yes	no	no	no
KCNN3	potassium intermediate/small conductance calcium-activated channel, subfamily N, member 3	no	yes	no	no	no	yes	yes	no	yes	no	no	no
RECQL4	RecQ protein-like 4	yes	no	yes	no	no	yes	no	no	yes	no	no	no
-SP	nuclear autoantigenic sperm protein (histone-binding)	no	no	no	no	no	yes	no	no	yes	no	yes	no
SH2D2A	SH2 domain containing 2A	yes	no	no	no	no	yes	no	no	yes	no	no	no
NT5C	5', 3'-nucleotidase, cytosolic	no	yes	yes	no	no	yes	no	no	yes	no	no	no
OLFML2B	olfactomedin-like 2B	yes	no	yes	no	no	yes	no	no	yes	no	no	no
ADA	adenosine deaminase	yes	no	yes	no	no	yes	no	no	no	no	yes	no
SPTBN5	spectrin, beta, non-erythrocytic 5	yes	no	yes	no	no	yes	no	no	yes	no	no	no
WRAP73	WD repeat containing, antisense to TP73	yes	no	yes	no	no	yes	no	no	no	no	yes	no
APLP1	amyloid beta (A4) precursor-like protein 1	no	yes	yes	no	no	yes	no	no	no	no	yes	no
GPT	glutamic-pyruvate transaminase (alanine aminotransferase)	no	yes	yes	no	no	yes	no	no	yes	no	no	no
ECE2	endothelin converting enzyme 2	yes	no	yes	no	no	yes	no	no	yes	no	no	yes
IF-R2	interferon (alpha, beta and omega) receptor 2	yes	no	no	no	no	yes	no	no	yes	no	no	no
COL8A2	collagen, type VIII, alpha 2	no	no	no	no	no	yes	no	no	yes	no	no	no
RFX1	regulatory factor X, 1 (influences HLA class II expression)	no	no	no	no	no	yes	no	no	yes	no	no	no
CFI	complement factor I	yes	no	no	no	no	yes	no	no	yes	no	no	no
S100A1	S100 calcium binding protein A1	no	no	no	no	no	yes	yes	no	yes	no	no	no
B3GNT3	UDP-Glc-c:betaGal beta-1,3-N-acetylglucosaminyltransferase 3	no	yes	yes	no	no	yes	no	no	yes	no	no	no
RPL21P2	ribosomal protein L21 pseudogene 2	no	no	no	no	no	yes	no	no	yes	no	no	no
ARPC4-TTLL3	ARPC4-TTLL3 readthrough	yes	no	no	no	no	yes	yes	no	no	yes	no	no
TNFRSF10B	tumor necrosis factor receptor superfamily, member 10b	yes	no	no	no	no	yes	no	no	yes	no	yes	no
MYO19	myosin XIX	yes	no	yes	no	no	yes	no	no	yes	no	no	no
PADI1	peptidyl arginine deiminase, type I	yes	no	yes	no	no	yes	no	no	yes	no	no	no
PVT1	Pvt1 oncogene (non-protein coding)	yes	no	yes	no	no	yes	no	no	yes	no	no	no
ZNF205	zinc finger protein 205	no	no	yes	no	no	yes	no	no	yes	no	no	no
C1QL1	complement component 1, q subcomponent-like 1	no	yes	yes	no	no	yes	no	no	yes	no	no	no
SSTR3	somatostatin receptor 3	no	yes	yes	no	no	yes	no	no	yes	no	no	no
SPHK1	sphingosine kinase 1	yes	no	yes	no	no	yes	no	no	yes	no	no	no
ZFHX2	zinc finger homeobox 2	no	yes	yes	no	no	yes	no	no	yes	no	yes	no
FCHO1	FCH domain only 1	yes	no	yes	no	no	yes	no	no	no	no	yes	no
RP11-181G12.2	-	no	no	no	no	no	yes	no	no	yes	no	yes	no
CHERP	calcium homeostasis endoplasmic reticulum protein	no	no	yes	no	no	yes	yes	no	yes	no	no	no
TMPRSS5	transmembrane protease, serine 5	no	no	no	no	no	yes	yes	no	yes	no	yes	no
PODNL1	podocan-like 1	no	no	yes	no	no	yes	no	no	yes	no	yes	no
RREB1	ras responsive element binding protein 1	no	yes	no	no	no	yes	yes	no	yes	no	yes	no
P2RY6	pyrimidinergic receptor P2Y, G-protein coupled, 6	no	yes	yes	no	no	yes	no	no	yes	no	no	no
CDC42BPA	CDC42 binding protein kinase alpha (DMPK-like)	no	yes	no	no	no	yes	no	no	yes	no	no	no
CAPN10	calpain 10	yes	no	no	no	no	yes	no	no	no	no	yes	no
BARD1	BRCA1 associated RING domain 1	yes	no	yes	no	no	yes	no	no	no	no	yes	no
RIT1	Ras-like without CAAX 1	no	no	yes	no	no	yes	no	no	no	no	yes	no
FDXR	ferredoxin reductase	yes	no	yes	no	no	yes	no	no	yes	no	no	no
PSD	pleckstrin and Sec7 domain containing	no	yes	yes	no	no	yes	no	no	yes	no	no	no
NGFR	nerve growth factor receptor	no	yes	no	no	no	yes	no	no	no	no	yes	no
CDK18	cyclin-dependent kinase 18	no	no	no	no	no	yes	no	no	no	no	yes	no
B4GALT1	UDP-Gal:betaGlc-c beta 1,4- galactosyltransferase, polypeptide 1	no	yes	yes	no	no	yes	no	no	yes	no	no	no
OGFRL1	opioid growth factor receptor-like 1	yes	no	yes	no	no	yes	no	no	yes	no	no	no
ENO3	enolase 3 (beta, muscle)	yes	no	yes	no	no	yes	no	no	yes	no	no	no
BMP7	bone morphogenetic protein 7	yes	no	yes	no	no	yes	no	no	yes	no	no	no
MSL3	male-specific lethal 3 homolog (Drosophila)	yes	no	yes	no	no	yes	no	no	no	yes	yes	no
MEG3	maternally expressed 3 (non-protein coding)	no	no	no	no	no	yes	no	no	yes	no	no	no
TSC22D4	TSC22 domain family, member 4	no	no	yes	no	no	yes	no	no	yes	no	yes	no
ACAN	aggrecan	yes	no	yes	no	no	yes	no	no	yes	no	no	no
MEF2BNB	MEF2B neighbor	no	no	yes	no	no	yes	no	no	yes	no	no	yes
GREM1	gremlin 1, DAN family BMP antagonist	no	yes	yes	no	no	yes	no	yes	no	no	yes	no
IQCA1	IQ motif containing with AAA domain 1	yes	no	no	no	no	yes	yes	no	yes	no	no	no
PDLIM4	PDZ and LIM domain 4	yes	no	yes	no	no	yes	no	no	yes	no	no	no
PKD1P6	polycystic kidney disease 1 (autosomal dominant) pseudogene 6	no	no	no	no	no	yes	yes	no	yes	no	yes	no
GOLIM4	golgi integral membrane protein 4	yes	no	no	no	no	yes	no	no	yes	no	no	no
RP11-474N8.5	-	no	no	no	no	no	yes	no	no	yes	no	no	no
BRD8	bromodomain containing 8	no	no	no	no	no	yes	no	no	yes	no	no	no
SH3PXD2A	SH3 and PX domains 2A	no	no	yes	no	no	yes	no	no	no	no	yes	no
EIF3K	eukaryotic translation initiation factor 3, subunit K	no	yes	yes	no	no	yes	yes	no	no	no	yes	no
NBR2	neighbor of BRCA1 gene 2 (non-protein coding)	no	no	yes	no	no	yes	no	no	yes	no	yes	no
IL27RA	interleukin 27 receptor, alpha	yes	no	no	no	no	yes	no	no	no	no	yes	no
ROM1	retinal outer segment membrane protein 1	no	yes	no	no	no	yes	yes	no	no	no	yes	no
MARCH3	membrane-associated ring finger (C3HC4) 3, E3 ubiquitin protein ligase	no	yes	no	no	no	yes	no	no	yes	no	no	no
MFAP3	microfibrillar-associated protein 3	no	no	yes	no	no	yes	no	no	no	no	yes	no
UCP3	uncoupling protein 3 (mitochondrial, proton carrier)	no	yes	no	no	no	yes	no	no	no	no	yes	no
SMC5	structural maintenance of chromosomes 5	no	yes	no	no	no	yes	no	no	yes	no	no	no
MUC6	mucin 6, oligomeric mucus/gel-forming	no	yes	yes	no	no	yes	no	no	yes	no	no	no
NRIP2	nuclear receptor interacting protein 2	no	yes	no	no	no	yes	no	no	yes	no	yes	no
APOBEC2	apolipoprotein B mR- editing enzyme, catalytic polypeptide-like 2	no	no	no	no	no	yes	no	no	yes	no	no	no
NPTX2	neuronal pentraxin II	yes	no	yes	no	no	yes	no	yes	no	yes	yes	no
TBX19	T-box 19	no	no	yes	no	no	yes	no	no	yes	no	no	no
KCNE4	potassium voltage-gated channel, Isk-related family, member 4	no	no	yes	no	no	yes	no	no	yes	no	yes	no
SERPINB8	serpin peptidase inhibitor, clade B (ovalbumin), member 8	yes	no	no	no	no	yes	no	no	yes	no	no	no
SIGLEC15	sialic acid binding Ig-like lectin 15	yes	no	yes	no	no	yes	no	no	yes	no	no	no
CTA-204B4.6	-	yes	no	yes	no	no	yes	no	no	no	no	yes	no
TAS2R1	taste receptor, type 2, member 1	no	yes	yes	no	no	yes	no	no	yes	no	no	no
HAP1	huntingtin-associated protein 1	no	no	yes	no	no	yes	no	no	yes	no	no	no
ATP10B	ATPase, class V, type 10B	no	no	yes	no	no	yes	no	no	yes	no	no	no
CA9	carbonic anhydrase IX	yes	no	yes	no	no	yes	no	no	yes	no	no	no
ITIH4	inter-alpha-trypsin inhibitor heavy chain family, member 4	no	no	no	no	no	yes	no	no	yes	no	no	no
R-SE3	ribonuclease, RNase A family, 3	no	no	no	no	no	yes	no	no	yes	no	yes	no
RND2	Rho family GTPase 2	no	yes	yes	no	no	yes	no	no	yes	no	no	no
MTSS1L	metastasis suppressor 1-like	yes	no	no	no	no	yes	no	no	yes	no	no	no
IGSF1	immunoglobulin superfamily, member 1	no	yes	yes	no	no	yes	no	no	yes	no	no	yes
FAM120C	family with sequence similarity 120C	yes	no	no	no	no	yes	no	no	no	no	yes	no
ADORA2B	adenosine A2b receptor	yes	no	yes	no	no	yes	yes	no	yes	no	no	no
PHF3	PHD finger protein 3	no	yes	no	no	no	yes	no	no	yes	no	no	no
ANKRD36B	ankyrin repeat domain 36B	no	no	yes	no	no	yes	no	no	yes	no	yes	no
PMEL	premelanosome protein	no	no	yes	no	no	yes	no	no	no	no	yes	no
PLEKHG3	pleckstrin homology domain containing, family G (with RhoGef domain) member 3	no	no	yes	no	no	yes	no	no	yes	no	yes	no
FOXP3	forkhead box P3	no	no	yes	no	no	yes	yes	no	no	no	no	no
ELAVL3	ELAV like neuron-specific R- binding protein 3	no	yes	yes	no	no	yes	no	no	yes	no	no	no
DSCR4	Down syndrome critical region gene 4	no	no	no	no	no	yes	no	no	yes	no	no	no
AC010335.1	-	no	no	no	no	no	yes	yes	no	no	no	no	no
MYBPH	myosin binding protein H	no	yes	yes	no	no	yes	no	no	yes	no	no	no
SLC38A3	solute carrier family 38, member 3	no	yes	yes	no	no	yes	no	no	yes	no	no	no
MEPE	matrix extracellular phosphoglycoprotein	no	yes	yes	no	no	yes	no	no	no	no	yes	no
RUNX1	runt-related transcription factor 1	yes	no	yes	no	no	yes	no	no	no	no	yes	no
ABCB9	ATP-binding cassette, sub-family B (MDR/TAP), member 9	no	yes	yes	no	no	yes	yes	no	no	no	no	yes
TNFRSF25	tumor necrosis factor receptor superfamily, member 25	no	yes	yes	no	no	yes	yes	no	no	no	yes	no
CHI3L1	chitinase 3-like 1 (cartilage glycoprotein-39)	yes	no	yes	no	no	yes	yes	no	yes	no	yes	no
SOX2	SRY (sex determining region Y)-box 2	no	no	yes	no	no	yes	no	no	yes	no	no	no
PADI3	peptidyl arginine deiminase, type III	no	no	yes	no	no	yes	no	no	yes	no	no	no
SIX5	SIX homeobox 5	no	no	no	no	no	yes	no	no	yes	no	no	no
HIST1H4I	histone cluster 1, H4i	no	yes	yes	no	no	yes	no	no	yes	no	no	no
CHR-3	cholinergic receptor, nicotinic, alpha 3 (neuronal)	no	yes	yes	no	no	yes	no	no	yes	no	no	no
LTA	lymphotoxin alpha	no	yes	yes	no	no	yes	no	no	yes	no	no	no
RP5-886K2.1	-	no	no	yes	no	no	yes	no	no	yes	no	no	no
LBP	lipopolysaccharide binding protein	no	no	no	no	no	yes	no	no	no	no	yes	no
RP1-302G2.5	-	no	no	no	no	no	yes	no	no	yes	no	no	no
PLP1	proteolipid protein 1	no	yes	no	no	no	yes	no	no	yes	no	no	no
RP11-566K19.6	-	no	no	yes	no	no	yes	no	no	yes	no	no	yes
SLC13A4	solute carrier family 13 (sodium/sulfate symporter), member 4	no	yes	no	no	no	yes	no	no	yes	no	no	no
PTPRH	protein tyrosine phosphatase, receptor type, H	no	yes	yes	no	no	yes	no	no	no	no	yes	no
NRG2	neuregulin 2	no	yes	yes	no	no	yes	no	no	yes	no	no	no
TBX6	T-box 6	no	yes	yes	no	no	yes	no	no	yes	no	no	no
DPF3	D4, zinc and double PHD fingers, family 3	no	yes	yes	no	no	yes	no	no	yes	no	no	no
HS3ST3A1	heparan sulfate (glucosamine) 3-O-sulfotransferase 3A1	no	no	yes	no	no	yes	no	no	yes	no	no	no
CSH2	chorionic somatomammotropin hormone 2	no	no	no	no	no	yes	no	no	yes	no	no	no
MYOT	myotilin	no	yes	no	no	no	yes	no	no	yes	no	yes	no
HAPLN2	hyaluronan and proteoglycan link protein 2	no	yes	yes	no	no	yes	yes	no	no	no	yes	no
AIM2	absent in melanoma 2	no	yes	yes	no	no	yes	no	no	yes	no	no	no
ALDH3A1	aldehyde dehydrogenase 3 family, member A1	yes	no	no	no	no	yes	no	no	yes	no	no	no
MICB	MHC class I polypeptide-related sequence B	yes	no	no	no	no	yes	no	no	yes	no	no	no
PLEKHM1	pleckstrin homology domain containing, family M (with RUN domain) member 1	no	no	no	no	no	yes	no	no	no	no	yes	no
UBXN1	UBX domain protein 1	no	no	no	no	no	yes	no	no	no	no	yes	no
IL2RA	interleukin 2 receptor, alpha	yes	no	yes	no	no	yes	no	no	yes	no	no	no
SERPINB3	serpin peptidase inhibitor, clade B (ovalbumin), member 3	no	no	yes	no	no	yes	no	no	yes	no	yes	no
IL22RA1	interleukin 22 receptor, alpha 1	no	yes	yes	no	no	yes	yes	no	yes	no	yes	no
HGFAC	HGF activator	no	no	yes	no	no	yes	no	no	yes	no	no	no
CA1	carbonic anhydrase I	no	yes	no	no	no	yes	no	no	yes	no	no	no
TNFAIP6	tumor necrosis factor, alpha-induced protein 6	yes	no	no	no	no	yes	no	no	yes	no	no	no
GID4	GID complex subunit 4	yes	no	yes	no	no	yes	no	no	yes	no	yes	no
PGAM2	phosphoglycerate mutase 2 (muscle)	no	yes	yes	no	no	yes	no	no	yes	no	no	no
CEP290	centrosomal protein 290kDa	yes	no	no	no	no	yes	no	no	yes	no	no	no
AIM1L	absent in melanoma 1-like	no	yes	yes	no	no	yes	no	no	no	no	yes	no
GGA1	golgi-associated, gamma adaptin ear containing, ARF binding protein 1	no	no	no	no	no	yes	no	no	no	no	yes	no
AKT2	v-akt murine thymoma viral oncogene homolog 2	no	no	yes	no	no	yes	no	no	no	no	yes	no
CDA	cytidine deaminase	no	yes	yes	no	no	yes	no	no	yes	no	yes	no
FMO1	flavin containing monooxygenase 1	no	no	yes	no	no	yes	no	no	yes	no	no	no
ARL17A	ADP-ribosylation factor-like 17A	no	no	yes	no	no	yes	no	no	no	no	yes	no
AC008103.5	-	no	no	yes	no	no	yes	no	no	yes	no	no	no
PPP2R3B	protein phosphatase 2, regulatory subunit B'', beta	yes	no	yes	no	no	yes	no	no	no	yes	yes	no
DUSP9	dual specificity phosphatase 9	no	yes	yes	no	no	yes	no	no	yes	no	no	no
CCL16	chemokine (C-C motif) ligand 16	no	yes	no	no	no	yes	no	no	yes	no	yes	no
FZD2	frizzled family receptor 2	yes	no	no	no	no	yes	no	no	yes	no	yes	no
H2AFB2	H2A histone family, member B2	no	no	yes	no	no	yes	no	no	yes	no	no	no
ANGPT2	angiopoietin 2	yes	no	no	no	no	yes	no	no	yes	no	yes	no
CHST11	carbohydrate (chondroitin 4) sulfotransferase 11	no	yes	no	no	no	yes	no	no	yes	no	no	no
NPC1L1	NPC1-like 1	no	no	yes	no	no	yes	no	no	no	no	yes	no
CTRL	chymotrypsin-like	no	yes	no	no	no	yes	no	no	yes	no	no	no
TSPY2	testis specific protein, Y-linked 2	no	no	yes	no	no	yes	no	no	yes	no	no	no
PRKAB2	protein kinase, AMP-activated, beta 2 non-catalytic subunit	no	yes	yes	no	no	yes	no	no	yes	no	no	no
XPNPEP2	X-prolyl aminopeptidase (aminopeptidase P) 2, membrane-bound	no	yes	no	no	no	yes	no	no	yes	no	no	no
SULT1B1	sulfotransferase family, cytosolic, 1B, member 1	no	yes	no	no	no	yes	no	no	yes	no	yes	no
ANXA13	annexin A13	no	yes	yes	no	no	yes	no	no	no	no	yes	no
SAMD9	sterile alpha motif domain containing 9	no	yes	no	no	no	yes	no	no	yes	no	no	no
RP11-517A5.7	-	no	no	yes	no	no	yes	no	no	no	no	yes	no
RP11-429B14.4	-	no	no	yes	no	no	yes	no	no	yes	no	no	no
SERPINB4	serpin peptidase inhibitor, clade B (ovalbumin), member 4	yes	no	yes	no	no	yes	no	no	yes	no	no	no
CCDC88C	coiled-coil domain containing 88C	no	no	yes	no	no	yes	no	no	yes	no	no	no
TDGF1	teratocarcinoma-derived growth factor 1	yes	no	no	no	no	yes	no	no	yes	no	no	no
C1GALT1	core 1 synthase, glycoprotein-N-acetylgalactosamine 3-beta-galactosyltransferase, 1	yes	no	yes	no	no	yes	no	no	yes	no	no	no
KIAA0913	-	no	yes	no	no	no	yes	no	no	no	no	yes	no
HTR1F	5-hydroxytryptamine (serotonin) receptor 1F, G protein-coupled	no	yes	no	no	no	yes	no	no	yes	no	no	no
TACR1	tachykinin receptor 1	no	yes	yes	no	no	yes	no	no	yes	no	no	no
GDNF	glial cell derived neurotrophic factor	no	yes	yes	no	no	yes	no	no	no	no	yes	no
RBM12B-AS1	RBM12B antisense R- 1	no	no	yes	no	no	yes	no	no	yes	no	no	no
FGA	fibrinogen alpha chain	no	yes	yes	no	no	yes	no	no	yes	no	no	no
RP11-84C10.2	-	no	no	no	no	no	yes	no	no	yes	no	no	no
ABCC2	ATP-binding cassette, sub-family C (CFTR/MRP), member 2	yes	no	yes	no	no	yes	no	no	yes	no	no	no
CLCA4	chloride channel accessory 4	no	yes	yes	no	no	yes	no	no	yes	no	no	no
GPR45	G protein-coupled receptor 45	no	no	no	no	no	yes	no	no	yes	no	yes	no
ADAM5	ADAM metallopeptidase domain 5, pseudogene	no	no	yes	no	no	yes	no	no	yes	no	no	no
SOCS7	suppressor of cytokine signaling 7	yes	no	yes	no	no	yes	no	no	yes	no	no	no
PTPRZ1	protein tyrosine phosphatase, receptor-type, Z polypeptide 1	no	yes	yes	no	no	yes	no	no	yes	no	no	no
TTYH1	tweety family member 1	no	yes	yes	no	no	yes	yes	no	no	no	no	no
IL1RAP	interleukin 1 receptor accessory protein	yes	no	yes	no	no	yes	no	no	yes	no	no	no
FABP2	fatty acid binding protein 2, intestinal	no	yes	yes	no	no	yes	no	no	yes	no	no	no
CEP97	centrosomal protein 97kDa	yes	no	yes	no	no	yes	no	no	yes	no	no	no
TNP1	transition protein 1 (during histone to protamine replacement)	no	yes	yes	no	no	yes	no	no	yes	no	no	no
SALL1	sal-like 1 (Drosophila)	no	yes	yes	no	no	yes	no	no	yes	no	no	no
CEP152	centrosomal protein 152kDa	yes	no	yes	no	no	yes	no	no	yes	no	yes	no
AJAP1	adherens junctions associated protein 1	no	no	no	no	no	yes	no	no	yes	no	no	yes
OR7C1	olfactory receptor, family 7, subfamily C, member 1	no	no	yes	no	no	yes	no	no	no	no	yes	no
TUBB2B	tubulin, beta 2B class IIb	no	yes	yes	no	no	yes	yes	no	no	no	no	no
SLC5A7	solute carrier family 5 (sodium/choline cotransporter), member 7	no	yes	no	no	no	yes	no	no	yes	no	no	no
IL9RP3	interleukin 9 receptor pseudogene 3	no	no	yes	no	no	yes	no	no	no	no	yes	no
PURG	purine-rich element binding protein G	no	no	no	no	no	yes	no	no	yes	no	no	no
TRPM3	transient receptor potential cation channel, subfamily M, member 3	no	no	no	no	no	yes	no	no	yes	no	no	no
CFHR2	complement factor H-related 2	no	no	no	no	no	yes	no	no	no	no	yes	no
DCC	deleted in colorectal carcinoma	no	no	no	no	no	yes	no	no	yes	no	no	no
HIST3H3	histone cluster 3, H3	yes	no	no	no	no	yes	no	no	yes	no	no	no
PDZK1P1	PDZ domain containing 1 pseudogene 1	no	yes	yes	no	no	yes	no	no	no	yes	yes	no
EMX2	empty spiracles homeobox 2	no	no	no	no	no	yes	yes	no	yes	no	no	no
CCL7	chemokine (C-C motif) ligand 7	no	no	yes	no	no	yes	no	no	yes	no	no	no
CLEC5A	C-type lectin domain family 5, member A	yes	no	no	no	no	yes	no	no	yes	no	no	no
GFAP	glial fibrillary acidic protein	no	no	no	no	no	yes	yes	no	yes	no	no	no
ZIC1	Zic family member 1	no	no	yes	no	no	yes	no	no	yes	no	yes	no
HSD3B2	hydroxy-delta-5-steroid dehydrogenase, 3 beta- and steroid delta-isomerase 2	no	yes	no	no	no	yes	no	no	yes	no	no	no
KRTAP1-3	keratin associated protein 1-3	no	no	no	no	no	yes	no	no	yes	no	no	no
PMP2	peripheral myelin protein 2	no	yes	no	no	no	yes	no	no	yes	no	no	no
MMP3	matrix metallopeptidase 3 (stromelysin 1, progelatinase)	yes	no	yes	no	no	yes	no	no	no	yes	yes	no
SERPINB13	serpin peptidase inhibitor, clade B (ovalbumin), member 13	no	no	yes	no	no	yes	no	no	yes	no	yes	no
ITGB8	integrin, beta 8	yes	no	yes	no	no	yes	no	no	yes	no	no	no
FABP3P2	fatty acid binding protein 3, pseudogene 2	no	no	no	no	no	yes	no	no	no	no	yes	no
TEX15	testis expressed 15	no	yes	yes	no	no	yes	no	no	yes	no	no	no
ALDOAP2	aldolase A, fructose-bisphosphate pseudogene 2	no	yes	yes	no	no	yes	no	no	yes	no	no	no
IGF2BP3	insulin-like growth factor 2 mR- binding protein 3	yes	no	yes	no	no	yes	no	no	no	no	yes	no
TNP2	transition protein 2 (during histone to protamine replacement)	no	no	no	no	no	yes	yes	no	no	no	no	no
RP3-522P13.1	-	no	no	no	no	no	yes	no	no	yes	no	no	no
RBL1	retinoblastoma-like 1 (p107)	yes	no	yes	no	no	yes	no	no	yes	no	yes	no
MOBP	myelin-associated oligodendrocyte basic protein	no	yes	no	no	no	yes	no	no	yes	no	no	no
ELL2P3	elongation factor, R- polymerase II, 2 pseudogene 3	no	yes	yes	no	no	yes	no	no	yes	no	no	no
MMP8	matrix metallopeptidase 8 (neutrophil collagenase)	no	no	no	no	no	yes	no	no	no	no	yes	no
LPAR4	lysophosphatidic acid receptor 4	no	no	yes	no	no	yes	no	no	yes	no	yes	no
WISP3	WNT1 inducible signaling pathway protein 3	yes	no	yes	no	no	yes	no	no	yes	no	no	no
RP11-488L18.4	-	no	no	yes	no	no	yes	no	no	yes	no	no	no
CSN2	casein beta	no	no	no	no	no	yes	no	no	yes	no	no	no
TAS2R13	taste receptor, type 2, member 13	no	no	no	no	no	yes	no	no	no	no	yes	no
SPACA1	sperm acrosome associated 1	no	no	no	no	no	yes	no	no	yes	no	no	no
RFPL3-AS1	-	no	no	yes	no	no	yes	no	no	yes	no	no	no
D-JA1P4	DnaJ (Hsp40) homolog, subfamily A, member 1 pseudogene 4	no	no	no	no	no	yes	no	no	no	no	yes	no
PCK1	phosphoenolpyruvate carboxykinase 1 (soluble)	no	yes	yes	no	no	yes	no	no	no	no	yes	no
GABRB1	gamma-aminobutyric acid (GABA) A receptor, beta 1	yes	no	yes	no	no	yes	no	no	yes	no	no	yes
IL5	interleukin 5 (colony-stimulating factor, eosinophil)	no	no	no	no	no	yes	no	no	no	no	yes	no
STATH	statherin	no	yes	yes	no	no	yes	no	no	yes	no	no	no
AC010243.1	-	no	no	no	no	no	yes	no	no	yes	no	no	no
ZNF257	zinc finger protein 257	no	yes	yes	no	no	yes	no	no	yes	no	no	no
EDDM3A	epididymal protein 3A	no	no	yes	no	no	yes	no	no	yes	no	no	no
OLAH	oleoyl-ACP hydrolase	no	no	no	no	no	yes	no	no	yes	no	no	no
RP11-69I8.2	-	no	no	yes	no	no	yes	no	no	yes	no	no	no
RP11-496I2.2	-	yes	no	no	no	no	yes	no	no	no	no	yes	no
MAGEA11	melanoma antigen family A, 11	yes	no	yes	no	no	yes	no	no	no	no	yes	no
MMP20	matrix metallopeptidase 20	yes	no	no	no	no	yes	no	no	yes	no	no	no
VENTXP1	VENT homeobox pseudogene 1	no	no	no	no	no	yes	no	no	no	no	yes	no
GYS2	glycogen synthase 2 (liver)	no	yes	no	no	no	yes	no	no	yes	no	no	no
MORC1	MORC family CW-type zinc finger 1	no	no	no	no	no	yes	no	no	yes	no	no	no
EPS15P1	epidermal growth factor receptor pathway substrate 15 pseudogene 1	no	no	no	no	no	yes	no	no	yes	no	no	no
IGLL5	immunoglobulin lambda-like polypeptide 5	no	yes	yes	no	no	no	no	no	yes	no	yes	no
MT-ND5	mitochondrially encoded -DH dehydrogenase 5	no	yes	yes	no	yes	no	no	no	yes	no	no	no
KRT8P3	keratin 8 pseudogene 3	no	yes	yes	no	yes	no	yes	no	no	no	yes	no
TST	thiosulfate sulfurtransferase (rhodanese)	no	yes	no	no	no	no	yes	no	yes	no	no	no
HADHB	hydroxyacyl-CoA dehydrogenase/3-ketoacyl-CoA thiolase/enoyl-CoA hydratase (trifunctional protein), beta subunit	no	yes	no	no	yes	no	yes	no	no	no	no	no
LASP1	LIM and SH3 protein 1	no	yes	no	no	no	no	no	no	yes	no	no	yes
HERPUD1	homocysteine-inducible, endoplasmic reticulum stress-inducible, ubiquitin-like domain member 1	no	yes	no	no	yes	no	no	yes	no	no	yes	no
TSPAN1	tetraspanin 1	no	yes	no	no	yes	no	no	no	yes	no	yes	no
NDRG1	N-myc downstream regulated 1	no	yes	yes	no	no	no	yes	no	yes	no	yes	no
SUCLG2	succinate-CoA ligase, GDP-forming, beta subunit	no	yes	no	no	yes	no	no	no	yes	no	no	no
GUSBP11	glucuronidase, beta pseudogene 11	no	yes	yes	no	no	no	yes	no	yes	no	yes	no
HSPA1A	heat shock 70kDa protein 1A	no	yes	no	no	no	no	no	no	yes	no	yes	no
BCL10	B-cell CLL/lymphoma 10	no	yes	yes	no	no	no	no	no	yes	no	no	no
HK2	hexokinase 2	no	yes	no	no	no	no	no	no	yes	no	no	no
SEC31A	SEC31 homolog A (S. cerevisiae)	no	yes	yes	no	no	no	yes	no	no	yes	no	yes
PPDPF	pancreatic progenitor cell differentiation and proliferation factor	no	yes	no	no	no	no	yes	no	no	no	no	no
PUM2	pumilio R--binding family member 2	no	yes	yes	no	yes	no	no	no	yes	no	no	no
SUCLG2P2	succinate-CoA ligase, GDP-forming, beta subunit pseudogene 2	no	yes	no	no	yes	no	no	no	yes	no	no	no
EF-1	ephrin-A1	no	yes	no	no	no	no	no	no	yes	no	yes	no
AIM1	absent in melanoma 1	no	yes	no	no	yes	no	no	no	yes	no	no	no
RHOC	ras homolog family member C	no	yes	no	no	yes	no	no	no	yes	no	no	no
GOLGA4	golgin A4	no	yes	no	no	yes	no	no	no	no	no	yes	no
LSR	lipolysis stimulated lipoprotein receptor	no	yes	yes	no	yes	no	no	no	yes	no	no	no
IGKV1OR2-118	immunoglobulin kappa variable 1/OR2-118 (pseudogene)	no	yes	yes	no	no	no	no	no	yes	no	no	no
SLC26A3	solute carrier family 26 (anion exchanger), member 3	no	yes	no	no	no	no	no	no	no	no	yes	no
PTP4A2	protein tyrosine phosphatase type IVA, member 2	no	yes	no	no	no	no	no	no	yes	no	no	no
HADHA	hydroxyacyl-CoA dehydrogenase/3-ketoacyl-CoA thiolase/enoyl-CoA hydratase (trifunctional protein), alpha subunit	no	yes	no	no	no	no	no	no	yes	no	no	no
AHCYL1	adenosylhomocysteinase-like 1	no	yes	no	no	yes	no	yes	no	yes	no	no	no
ST14	suppression of tumorigenicity 14 (colon carcinoma)	no	yes	yes	no	yes	no	no	no	no	no	yes	no
MYO1D	myosin ID	no	yes	no	no	yes	no	no	no	no	no	yes	no
AFTPH	aftiphilin	no	yes	no	no	no	no	no	no	no	yes	yes	no
RAB9A	RAB9A, member RAS oncogene family	no	yes	no	no	no	no	no	no	no	no	yes	no
HSD11B2	hydroxysteroid (11-beta) dehydrogenase 2	no	yes	no	no	no	no	no	no	yes	no	no	no
HIST1H2AC	histone cluster 1, H2ac	no	yes	yes	no	yes	no	no	no	yes	no	yes	no
LRRC8D	leucine rich repeat containing 8 family, member D	no	yes	yes	no	yes	no	no	no	no	yes	yes	no
ZNF217	zinc finger protein 217	no	yes	yes	no	yes	no	no	no	yes	no	no	no
CLCA1	chloride channel accessory 1	no	yes	yes	no	no	no	no	no	yes	no	no	no
AGR2	anterior gradient 2	no	yes	yes	no	yes	no	no	no	yes	no	no	no
ATP8B1	ATPase, aminophospholipid transporter, class I, type 8B, member 1	no	yes	no	no	yes	no	no	no	no	no	yes	no
STAP2	signal transducing adaptor family member 2	no	yes	yes	no	yes	no	yes	no	no	no	no	no
PLOD2	procollagen-lysine, 2-oxoglutarate 5-dioxygenase 2	no	yes	yes	no	no	no	no	no	yes	no	no	no
DTX2P1	deltex homolog 2 pseudogene 1	no	yes	no	no	yes	no	no	no	yes	no	no	no
SFN	stratifin	no	yes	yes	no	no	no	no	no	yes	no	no	no
SPR	sepiapterin reductase (7,8-dihydrobiopterin:-DP+ oxidoreductase)	no	yes	yes	no	yes	no	no	no	no	no	yes	no
PPP1R14D	protein phosphatase 1, regulatory (inhibitor) subunit 14D	no	yes	yes	no	no	no	no	no	yes	no	no	no
HIST1H2BD	histone cluster 1, H2bd	no	yes	yes	no	no	no	no	no	no	no	yes	no
NOTCH2NL	notch 2 N-terminal like	no	yes	no	no	yes	no	yes	no	yes	no	yes	no
[truncated: 349 more rows]

## Sheet: >=1 CNS down_>=1 CANCER up
3734 genes
GENE SYMBOL	GENE NAME	CRC UP	CRC DOWN	LC UP	LC DOWN	PC UP	PC DOWN	SCZ UP	SCZ DOWN	AD UP	AD DOWN	PD UP	PD DOWN
RPL13AP5	ribosomal protein L13a pseudogene 5	yes	no	yes	no	no	no	no	no	no	yes	yes	no
PPIAP29	peptidylprolyl isomerase A (cyclophilin A) pseudogene 29	yes	no	yes	no	yes	no	no	no	no	yes	no	yes
PPIAP11	peptidylprolyl isomerase A (cyclophilin A) pseudogene 11	yes	no	yes	no	yes	no	no	yes	no	yes	no	yes
RPS4X	ribosomal protein S4, X-linked	yes	no	yes	no	no	no	no	no	no	yes	no	no
TUBA1C	tubulin, alpha 1c	yes	no	yes	no	no	no	no	no	no	yes	no	yes
RPL27	ribosomal protein L27	yes	no	yes	no	no	no	no	no	no	yes	no	no
ACTG1	actin, gamma 1	no	no	yes	no	yes	no	no	no	no	yes	no	yes
RP11-121L10.3	-	yes	no	yes	no	no	no	no	no	no	yes	no	yes
TUBA1B	tubulin, alpha 1b	yes	no	yes	no	no	no	no	yes	no	yes	no	yes
FAM153C	family with sequence similarity 153, member C	yes	no	yes	no	no	no	no	no	no	yes	no	no
RP11-110C15.4	-	yes	no	yes	no	no	no	yes	no	no	yes	no	no
GAPDH	glyceraldehyde-3-phosphate dehydrogenase	yes	no	yes	no	yes	no	no	no	no	yes	no	yes
AC018462.3	-	yes	no	yes	no	no	no	yes	no	no	yes	yes	no
AC144530.1	-	yes	no	yes	no	no	no	no	no	no	yes	no	no
RPS7P10	ribosomal protein S7 pseudogene 10	yes	no	yes	no	no	no	no	no	no	yes	no	no
AC079250.1	-	yes	no	yes	no	yes	no	no	no	no	yes	yes	no
RPL15P3	ribosomal protein L15 pseudogene 3	yes	no	yes	no	no	no	no	no	no	yes	no	no
UBA52	ubiquitin A-52 residue ribosomal protein fusion product 1	yes	no	yes	no	no	no	no	no	no	yes	no	no
LDHA	lactate dehydrogenase A	yes	no	yes	no	no	yes	no	yes	no	yes	no	yes
RPL29P11	ribosomal protein L29 pseudogene 11	yes	no	yes	no	yes	no	no	no	no	yes	no	no
ALDOA	aldolase A, fructose-bisphosphate	no	no	yes	no	no	no	no	no	no	yes	no	no
CLTC	clathrin, heavy chain (Hc)	no	yes	yes	no	yes	no	no	yes	no	yes	no	yes
CFL1	cofilin 1 (non-muscle)	no	no	yes	no	yes	no	no	no	no	yes	no	yes
RP11-408P14.1	-	yes	no	yes	no	yes	no	no	no	no	yes	no	no
RPL10AP6	ribosomal protein L10a pseudogene 6	yes	no	yes	no	no	no	no	no	no	yes	no	no
RPS26P47	ribosomal protein S26 pseudogene 47	yes	no	yes	no	no	no	no	no	no	yes	no	no
COX6A1	cytochrome c oxidase subunit VIa polypeptide 1	no	yes	yes	no	no	no	no	yes	no	yes	no	no
EEF1B2P2	eukaryotic translation elongation factor 1 beta 2 pseudogene 2	yes	no	yes	no	no	no	no	yes	no	yes	no	no
CHCHD2P2	coiled-coil-helix-coiled-coil-helix domain containing 2 pseudogene 2	yes	no	yes	no	no	no	no	no	no	yes	no	yes
COX6C	cytochrome c oxidase subunit VIc	no	yes	yes	no	no	no	no	yes	no	yes	no	yes
GAPDHP1	glyceraldehyde-3-phosphate dehydrogenase pseudogene 1	yes	no	yes	no	yes	no	no	yes	no	yes	no	yes
PRDX1	peroxiredoxin 1	yes	no	yes	no	yes	no	no	no	no	yes	no	no
RPLP0P6	ribosomal protein, large, P0 pseudogene 6	yes	no	yes	no	yes	no	no	no	no	yes	no	no
LDHB	lactate dehydrogenase B	yes	no	yes	no	no	yes	no	yes	no	yes	no	yes
RPS7P1	ribosomal protein S7 pseudogene 1	yes	no	yes	no	no	no	no	no	no	yes	yes	no
SLC25A5	solute carrier family 25 (mitochondrial carrier; adenine nucleotide translocator), member 5	no	yes	yes	no	no	no	no	yes	no	yes	no	yes
SSR4	signal sequence receptor, delta	no	no	yes	no	yes	no	no	no	no	yes	no	no
COX7CP1	cytochrome c oxidase subunit VIIc pseudogene 1	no	yes	yes	no	no	yes	no	no	no	yes	no	no
RP11-887P2.3	-	yes	no	yes	no	no	yes	no	yes	no	yes	no	yes
PARK7	parkinson protein 7	yes	no	yes	no	no	no	no	no	no	yes	no	no
COL6A3	collagen, type VI, alpha 3	yes	no	yes	no	no	yes	no	yes	no	no	no	no
TUBB	tubulin, beta class I	yes	no	yes	no	yes	no	no	no	no	yes	no	yes
SOD1	superoxide dismutase 1, soluble	yes	no	yes	no	no	no	no	no	no	yes	no	yes
TPI1P1	triosephosphate isomerase 1 pseudogene 1	yes	no	yes	no	no	no	no	yes	no	yes	no	yes
KRT18	keratin 18	yes	no	yes	no	yes	no	no	no	no	no	no	yes
TUBBP2	tubulin, beta pseudogene 2	yes	no	yes	no	yes	no	no	no	no	yes	no	yes
PSMA6P1	proteasome (prosome, macropain) subunit, alpha type, 6 pseudogene 1	yes	no	yes	no	no	no	no	yes	no	yes	no	yes
PTGES3	prostaglandin E synthase 3 (cytosolic)	yes	no	yes	no	no	no	no	yes	no	yes	yes	no
COX8A	cytochrome c oxidase subunit VIIIA (ubiquitous)	no	yes	yes	no	yes	no	no	yes	no	yes	no	yes
JTB	jumping translocation breakpoint	yes	no	yes	no	no	no	no	yes	no	no	yes	no
NDUFA4	NADH dehydrogenase (ubiquinone) 1 alpha subcomplex, 4, 9kDa	yes	no	yes	no	no	yes	no	yes	no	yes	no	yes
UQCRQ	ubiquinol-cytochrome c reductase, complex III subunit VII, 9.5kDa	no	no	yes	no	no	no	no	yes	no	yes	no	yes
COX6B1	cytochrome c oxidase subunit VIb polypeptide 1 (ubiquitous)	no	yes	yes	no	no	no	no	no	no	yes	no	yes
EIF3CL	eukaryotic translation initiation factor 3, subunit C-like	yes	no	yes	no	yes	no	no	no	no	yes	no	yes
ATP5C1	ATP synthase, H+ transporting, mitochondrial F1 complex, gamma polypeptide 1	no	yes	yes	no	no	no	no	yes	no	yes	no	yes
AP000350.10	-	yes	no	yes	no	yes	no	no	no	no	yes	no	no
RP11-193F5.4	-	no	no	yes	no	yes	no	yes	no	no	yes	no	no
HSP90AA1	heat shock protein 90kDa alpha (cytosolic), class A member 1	yes	no	yes	no	no	yes	no	no	no	yes	yes	no
COX7A2	cytochrome c oxidase subunit VIIa polypeptide 2 (liver)	no	yes	yes	no	no	no	no	yes	no	yes	no	no
CYCSP55	cytochrome c, somatic pseudogene 55	no	yes	yes	no	no	no	no	yes	no	yes	no	yes
TALDO1	transaldolase 1	yes	no	yes	no	no	no	no	no	no	yes	no	no
SNRPD2	small nuclear ribonucleoprotein D2 polypeptide 16.5kDa	yes	no	yes	no	no	no	no	no	no	yes	no	no
NDUFS5	NADH dehydrogenase (ubiquinone) Fe-S protein 5, 15kDa (NADH-coenzyme Q reductase)	yes	no	yes	no	no	yes	no	no	no	yes	no	no
TRMT112	tRNA methyltransferase 11-2 homolog (S. cerevisiae)	yes	no	yes	no	no	no	no	no	no	yes	no	no
NDUFA1	NADH dehydrogenase (ubiquinone) 1 alpha subcomplex, 1, 7.5kDa	no	yes	yes	no	no	no	no	yes	no	yes	no	yes
SSR2	signal sequence receptor, beta (translocon-associated protein beta)	yes	no	yes	no	yes	no	no	no	no	yes	no	no
CCT4	chaperonin containing TCP1, subunit 4 (delta)	yes	no	yes	no	no	no	no	yes	no	yes	no	no
RPN2	ribophorin II	yes	no	yes	no	yes	no	no	no	no	yes	no	no
ATP5B	ATP synthase, H+ transporting, mitochondrial F1 complex, beta polypeptide	no	yes	yes	no	yes	no	no	yes	no	yes	no	yes
PHB2	prohibitin 2	yes	no	yes	no	yes	no	no	no	no	yes	no	yes
TUBB4B	tubulin, beta 4B class IVb	yes	no	yes	no	yes	no	no	no	no	yes	no	yes
YWHAQ	tyrosine 3-monooxygenase/tryptophan 5-monooxygenase activation protein, theta polypeptide	yes	no	yes	no	no	no	no	no	no	yes	no	no
KARS	lysyl-tRNA synthetase	yes	no	yes	no	no	no	no	no	no	yes	no	no
GPX4	glutathione peroxidase 4	yes	no	yes	no	yes	no	no	no	no	yes	no	no
CUTA	cutA divalent cation tolerance homolog (E. coli)	yes	no	yes	no	yes	no	no	yes	no	yes	no	no
PSMC1P1	proteasome (prosome, macropain) 26S subunit, ATPase, 1 pseudogene 1	yes	no	yes	no	no	yes	no	no	no	yes	no	yes
TXNDC5	thioredoxin domain containing 5 (endoplasmic reticulum)	no	no	yes	no	yes	no	no	no	no	yes	no	no
CCT8	chaperonin containing TCP1, subunit 8 (theta)	yes	no	yes	no	no	no	no	no	no	yes	no	yes
PSMB1	proteasome (prosome, macropain) subunit, beta type, 1	yes	no	yes	no	no	no	no	no	no	yes	no	yes
NARS	asparaginyl-tRNA synthetase	no	yes	yes	no	no	no	no	no	no	yes	no	no
SEC61G	Sec61 gamma subunit	yes	no	yes	no	yes	no	no	no	no	yes	no	no
NDUFC2-KCTD14	NDUFC2-KCTD14 readthrough	yes	no	yes	no	no	no	no	yes	no	yes	no	yes
RP5-977B1.10	-	yes	no	yes	no	no	no	no	yes	no	yes	no	no
AC007318.5	-	no	yes	yes	no	no	yes	no	yes	no	yes	no	yes
RP11-169K16.7	-	no	no	yes	no	no	no	no	yes	no	yes	no	no
MAGED1	melanoma antigen family D, 1	yes	no	yes	no	yes	no	no	no	no	yes	no	yes
SPINT2	serine peptidase inhibitor, Kunitz type, 2	no	yes	yes	no	yes	no	no	no	no	yes	no	yes
GLO1	glyoxalase I	yes	no	yes	no	yes	no	no	no	no	yes	no	yes
NDUFS6	NADH dehydrogenase (ubiquinone) Fe-S protein 6, 13kDa (NADH-coenzyme Q reductase)	yes	no	yes	no	no	yes	no	no	no	yes	no	no
PRICKLE4	prickle homolog 4 (Drosophila)	yes	no	yes	no	no	no	no	no	no	yes	no	no
PPIB	peptidylprolyl isomerase B (cyclophilin B)	yes	no	yes	no	yes	no	no	no	no	yes	no	no
RBBP7	retinoblastoma binding protein 7	yes	no	yes	no	no	yes	no	no	no	yes	no	no
ATRAID	all-trans retinoic acid-induced differentiation factor	yes	no	yes	no	no	no	no	no	no	yes	no	no
TXN	thioredoxin	no	no	yes	no	no	no	no	yes	no	yes	no	yes
COX7A2L	cytochrome c oxidase subunit VIIa polypeptide 2 like	yes	no	yes	no	yes	no	no	no	no	yes	no	yes
XRCC6	X-ray repair complementing defective repair in Chinese hamster cells 6	yes	no	yes	no	no	no	no	no	no	yes	no	no
DAD1	defender against cell death 1	yes	no	yes	no	no	no	no	no	no	yes	no	no
UQCRFS1P1	ubiquinol-cytochrome c reductase, Rieske iron-sulfur polypeptide 1 pseudogene 1	no	yes	yes	no	no	no	no	yes	no	yes	no	yes
EIF3D	eukaryotic translation initiation factor 3, subunit D	yes	no	yes	no	yes	no	no	no	no	yes	no	no
RP11-365D23.4	-	yes	no	yes	no	no	yes	no	no	no	yes	no	no
SPCS1	signal peptidase complex subunit 1 homolog (S. cerevisiae)	yes	no	yes	no	yes	no	no	no	no	yes	no	yes
BCAP31	B-cell receptor-associated protein 31	yes	no	yes	no	yes	no	no	no	no	yes	no	no
ST13P4	suppression of tumorigenicity 13 (colon carcinoma) (Hsp70 interacting protein) pseudogene 4	yes	no	yes	no	no	no	no	yes	no	yes	yes	no
NSA2	NSA2 ribosome biogenesis homolog (S. cerevisiae)	yes	no	yes	no	no	yes	no	yes	no	yes	no	no
APEX1	APEX nuclease (multifunctional DNA repair enzyme) 1	yes	no	yes	no	yes	no	no	no	no	yes	no	yes
NDUFAB1	NADH dehydrogenase (ubiquinone) 1, alpha/beta subcomplex, 1, 8kDa	yes	no	yes	no	no	no	no	yes	no	yes	no	yes
RP11-93O14.2	-	yes	no	yes	no	no	no	no	no	no	yes	no	yes
UQCRC1	ubiquinol-cytochrome c reductase core protein I	no	yes	yes	no	yes	no	no	no	no	yes	no	yes
CCT3	chaperonin containing TCP1, subunit 3 (gamma)	yes	no	yes	no	yes	no	no	no	no	yes	yes	no
SNRPEP4	small nuclear ribonucleoprotein polypeptide E pseudogene 4	yes	no	yes	no	no	no	no	no	no	yes	no	no
AKR1A1	aldo-keto reductase family 1, member A1 (aldehyde reductase)	yes	no	yes	no	yes	no	no	yes	no	yes	no	no
NEDD8	neural precursor cell expressed, developmentally down-regulated 8	yes	no	yes	no	no	yes	no	no	no	yes	no	yes
RAC1	ras-related C3 botulinum toxin substrate 1 (rho family, small GTP binding protein Rac1)	no	no	yes	no	yes	no	no	no	no	yes	no	yes
EIF4H	eukaryotic translation initiation factor 4H	yes	no	yes	no	yes	no	no	no	no	yes	no	no
ATP1B1	ATPase, Na+/K+ transporting, beta 1 polypeptide	no	no	yes	no	no	no	no	no	no	yes	no	no
PSMA1	proteasome (prosome, macropain) subunit, alpha type, 1	yes	no	yes	no	no	no	no	yes	no	yes	no	yes
RP11-111K18.1	-	yes	no	yes	no	no	no	no	yes	no	yes	no	no
ARL6IP1	ADP-ribosylation factor-like 6 interacting protein 1	yes	no	yes	no	yes	no	no	no	no	yes	no	no
HINT1	histidine triad nucleotide binding protein 1	no	no	yes	no	no	no	no	yes	no	yes	no	yes
EIF4A3	eukaryotic translation initiation factor 4A3	yes	no	yes	no	no	no	no	no	no	yes	no	no
HNRNPAB	heterogeneous nuclear ribonucleoprotein A/B	yes	no	yes	no	yes	no	no	no	no	yes	yes	no
NPM1	nucleophosmin (nucleolar phosphoprotein B23, numatrin)	yes	no	yes	no	yes	no	no	no	no	yes	no	no
CAPZA1	capping protein (actin filament) muscle Z-line, alpha 1	no	no	yes	no	no	no	no	no	no	yes	no	yes
PSMB3	proteasome (prosome, macropain) subunit, beta type, 3	yes	no	yes	no	no	no	no	no	no	yes	no	no
CSNK2B	casein kinase 2, beta polypeptide	yes	no	yes	no	yes	no	no	no	no	yes	no	no
TOP1	topoisomerase (DNA) I	no	no	yes	no	no	no	no	no	no	yes	yes	no
UBA1	ubiquitin-like modifier activating enzyme 1	yes	no	yes	no	yes	no	no	no	no	yes	no	no
UFC1	ubiquitin-fold modifier conjugating enzyme 1	yes	no	yes	no	no	no	no	no	no	yes	no	no
EIF2S2P4	eukaryotic translation initiation factor 2, subunit 2 beta pseudogene 4	yes	no	yes	no	no	no	no	yes	no	yes	no	no
SUMO2P1	SUMO2 pseudogene 1	yes	no	yes	no	yes	no	no	yes	no	yes	no	no
CTSA	cathepsin A	no	yes	yes	no	no	no	no	no	no	yes	no	no
PSMB6	proteasome (prosome, macropain) subunit, beta type, 6	yes	no	yes	no	no	no	no	yes	no	yes	no	yes
PSMD2	proteasome (prosome, macropain) 26S subunit, non-ATPase, 2	yes	no	yes	no	no	no	no	no	no	yes	no	yes
H2AFZ	H2A histone family, member Z	yes	no	yes	no	no	yes	no	yes	no	yes	no	no
NHP2	NHP2 ribonucleoprotein	yes	no	yes	no	no	no	no	yes	no	yes	no	yes
NDUFA13	NADH dehydrogenase (ubiquinone) 1 alpha subcomplex, 13	no	no	yes	no	no	no	no	no	no	yes	no	no
IMPDH2	IMP (inosine 5'-monophosphate) dehydrogenase 2	yes	no	yes	no	yes	no	no	no	no	yes	no	no
SEC31A	SEC31 homolog A (S. cerevisiae)	no	yes	yes	no	no	no	yes	no	no	yes	no	yes
PSMA4	proteasome (prosome, macropain) subunit, alpha type, 4	yes	no	yes	no	no	no	no	yes	no	yes	no	yes
ATP6V0B	ATPase, H+ transporting, lysosomal 21kDa, V0 subunit b	no	no	yes	no	yes	no	no	yes	no	yes	no	yes
MMADHC	methylmalonic aciduria (cobalamin deficiency) cblD type, with homocystinuria	yes	no	yes	no	yes	no	no	yes	no	yes	no	no
PSMB4	proteasome (prosome, macropain) subunit, beta type, 4	yes	no	yes	no	no	no	no	no	no	yes	no	no
SDHA	succinate dehydrogenase complex, subunit A, flavoprotein (Fp)	no	yes	yes	no	no	no	no	no	no	yes	no	yes
CS	citrate synthase	no	yes	yes	no	yes	no	no	no	no	yes	no	no
NDUFB11	NADH dehydrogenase (ubiquinone) 1 beta subcomplex, 11, 17.3kDa	yes	no	yes	no	no	no	no	yes	no	yes	no	no
ATP5J	ATP synthase, H+ transporting, mitochondrial Fo complex, subunit F6	no	yes	yes	no	no	no	no	yes	no	yes	no	no
BZW1	basic leucine zipper and W2 domains 1	yes	no	yes	no	no	no	no	no	no	yes	no	yes
COX5B	cytochrome c oxidase subunit Vb	no	yes	yes	no	no	yes	no	no	no	yes	no	no
APMAP	adipocyte plasma membrane associated protein	yes	no	yes	no	yes	no	no	no	no	yes	no	yes
RP11-365O16.1	-	yes	no	yes	no	no	no	no	no	no	yes	no	no
BAG6	BCL2-associated athanogene 6	yes	no	yes	no	yes	no	no	no	no	yes	no	no
TMEM147	transmembrane protein 147	yes	no	yes	no	no	no	no	no	no	yes	no	no
NDUFB5	NADH dehydrogenase (ubiquinone) 1 beta subcomplex, 5, 16kDa	no	no	yes	no	no	no	no	yes	no	yes	no	yes
TUBB3	tubulin, beta 3 class III	yes	no	yes	no	yes	no	no	no	no	yes	no	yes
SEC13	SEC13 homolog (S. cerevisiae)	yes	no	yes	no	yes	no	no	no	no	yes	no	no
SND1	staphylococcal nuclease and tudor domain containing 1	yes	no	yes	no	yes	no	no	no	no	yes	no	no
DEK	DEK oncogene	yes	no	yes	no	no	yes	no	yes	no	no	no	no
RANP1	RAN, member RAS oncogene family pseudogene 1	yes	no	yes	no	no	no	no	yes	no	yes	no	no
MRPL33	mitochondrial ribosomal protein L33	yes	no	yes	no	no	yes	no	yes	no	no	no	no
OAT	ornithine aminotransferase	no	yes	yes	no	no	yes	no	yes	no	yes	no	yes
ZMPSTE24	zinc metallopeptidase STE24	no	no	yes	no	yes	no	no	yes	no	yes	no	no
GPI	glucose-6-phosphate isomerase	yes	no	yes	no	yes	no	no	no	no	yes	no	yes
RP5-1053E7.1	-	no	no	yes	no	yes	no	no	no	no	yes	no	no
RP11-977G19.10	-	yes	no	yes	no	no	no	no	yes	no	yes	no	no
VMP1	vacuole membrane protein 1	yes	no	yes	no	no	no	no	no	no	yes	no	no
SRSF9	serine/arginine-rich splicing factor 9	yes	no	yes	no	yes	no	no	yes	no	no	no	yes
EIF3I	eukaryotic translation initiation factor 3, subunit I	yes	no	yes	no	yes	no	no	no	no	yes	no	no
ECHS1	enoyl CoA hydratase, short chain, 1, mitochondrial	no	no	yes	no	yes	no	no	no	no	yes	no	no
CCT7	chaperonin containing TCP1, subunit 7 (eta)	yes	no	yes	no	no	no	no	no	no	yes	no	no
TBCAP1	tubulin folding cofactor A pseudogene 1	yes	no	yes	no	no	no	no	no	no	yes	no	yes
PRDX4	peroxiredoxin 4	yes	no	yes	no	yes	no	no	no	no	yes	no	no
BASP1	brain abundant, membrane attached signal protein 1	no	no	yes	no	no	no	no	no	no	yes	no	yes
GARS	glycyl-tRNA synthetase	yes	no	yes	no	no	yes	no	no	no	yes	no	yes
RPN1	ribophorin I	no	no	yes	no	no	no	no	no	no	yes	no	no
COPB1	coatomer protein complex, subunit beta 1	yes	no	yes	no	yes	no	no	no	no	yes	no	no
TM9SF2	transmembrane 9 superfamily member 2	no	no	yes	no	yes	no	no	yes	no	yes	no	no
NDUFA3	NADH dehydrogenase (ubiquinone) 1 alpha subcomplex, 3, 9kDa	no	no	yes	no	no	no	no	no	no	yes	no	yes
SNRPC	small nuclear ribonucleoprotein polypeptide C	yes	no	yes	no	no	no	no	no	no	yes	no	no
SERPINF1	serpin peptidase inhibitor, clade F (alpha-2 antiplasmin, pigment epithelium derived factor), member 1	no	yes	yes	no	no	yes	no	no	no	yes	no	no
PDIA6	protein disulfide isomerase family A, member 6	yes	no	yes	no	yes	no	no	yes	no	yes	no	no
PSMC5	proteasome (prosome, macropain) 26S subunit, ATPase, 5	yes	no	yes	no	no	yes	no	no	no	yes	no	yes
SF3B5	splicing factor 3b, subunit 5, 10kDa	yes	no	yes	no	no	no	no	no	no	yes	no	no
GHITM	growth hormone inducible transmembrane protein	no	yes	yes	no	no	no	no	yes	no	yes	no	yes
BZW2	basic leucine zipper and W2 domains 2	yes	no	yes	no	no	no	no	no	no	yes	no	yes
SDC1	syndecan 1	yes	no	yes	no	no	yes	no	no	no	no	no	yes
GNB2	guanine nucleotide binding protein (G protein), beta polypeptide 2	yes	no	yes	no	yes	no	no	no	no	yes	no	no
SEPHS2	selenophosphate synthetase 2	no	yes	yes	no	yes	no	no	no	no	yes	no	yes
PSMD8	proteasome (prosome, macropain) 26S subunit, non-ATPase, 8	yes	no	yes	no	yes	no	no	yes	no	yes	no	yes
DDOST	dolichyl-diphosphooligosaccharide--protein glycosyltransferase subunit (non-catalytic)	yes	no	yes	no	yes	no	no	no	no	yes	no	no
BANF1P3	barrier to autointegration factor 1 pseudogene 3	yes	no	yes	no	yes	no	no	no	no	yes	yes	no
DHX15	DEAH (Asp-Glu-Ala-His) box helicase 15	yes	no	yes	no	yes	no	no	yes	no	yes	no	no
TBCB	tubulin folding cofactor B	yes	no	yes	no	no	yes	no	no	no	yes	no	no
CAPZB	capping protein (actin filament) muscle Z-line, beta	no	yes	yes	no	yes	no	no	no	no	yes	no	no
PSMB5	proteasome (prosome, macropain) subunit, beta type, 5	yes	no	yes	no	no	no	no	yes	no	yes	no	yes
AP2M1	adaptor-related protein complex 2, mu 1 subunit	no	no	yes	no	yes	no	no	no	no	yes	no	yes
SNRPB2	small nuclear ribonucleoprotein polypeptide B	yes	no	yes	no	no	yes	no	no	no	yes	no	yes
NDUFS2	NADH dehydrogenase (ubiquinone) Fe-S protein 2, 49kDa (NADH-coenzyme Q reductase)	no	yes	yes	no	yes	no	no	yes	no	yes	no	yes
SET	SET nuclear oncogene	yes	no	yes	no	yes	no	no	no	no	yes	no	no
NOMO1	NODAL modulator 1	yes	no	yes	no	yes	no	no	no	no	yes	no	no
MEA1	male-enhanced antigen 1	yes	no	yes	no	no	yes	no	no	no	yes	no	no
HBXIP	-	yes	no	yes	no	no	no	no	yes	no	yes	no	no
GGCT	gamma-glutamylcyclotransferase	yes	no	yes	no	yes	no	no	yes	no	yes	no	yes
RP11-59H1.3	-	yes	no	yes	no	no	yes	no	no	no	yes	no	no
CTD-2643K12.1	-	yes	no	yes	no	yes	no	no	no	no	yes	no	no
UBE2L5P	ubiquitin-conjugating enzyme E2L 5 (pseudogene)	yes	no	yes	no	yes	no	no	no	no	yes	no	yes
NDUFB3	NADH dehydrogenase (ubiquinone) 1 beta subcomplex, 3, 12kDa	no	yes	yes	no	no	no	no	yes	no	yes	no	yes
HNRNPA2B1	heterogeneous nuclear ribonucleoprotein A2/B1	yes	no	yes	no	yes	no	no	no	no	yes	no	no
PSMD14	proteasome (prosome, macropain) 26S subunit, non-ATPase, 14	yes	no	yes	no	no	no	no	no	no	yes	no	yes
DRG1	developmentally regulated GTP binding protein 1	yes	no	yes	no	no	yes	no	no	no	yes	no	yes
TRIP12	thyroid hormone receptor interactor 12	yes	no	yes	no	no	no	no	no	no	yes	no	yes
MRPL3	mitochondrial ribosomal protein L3	yes	no	yes	no	yes	no	no	no	no	yes	no	no
PUF60	poly-U binding splicing factor 60KDa	yes	no	yes	no	no	no	no	no	no	yes	no	yes
IGHM	immunoglobulin heavy constant mu	no	yes	yes	no	no	yes	no	no	no	yes	no	no
SHFM1	split hand/foot malformation (ectrodactyly) type 1	yes	no	yes	no	no	no	no	no	no	yes	no	yes
DDB1	damage-specific DNA binding protein 1, 127kDa	yes	no	yes	no	yes	no	no	no	no	yes	no	yes
LRRC59	leucine rich repeat containing 59	no	no	yes	no	yes	no	no	no	no	yes	no	no
NDUFV1	NADH dehydrogenase (ubiquinone) flavoprotein 1, 51kDa	no	yes	yes	no	no	no	no	yes	no	yes	no	no
TXNRD1	thioredoxin reductase 1	no	no	yes	no	no	yes	no	no	no	yes	no	no
SNRPD3	small nuclear ribonucleoprotein D3 polypeptide 18kDa	yes	no	yes	no	no	no	no	no	no	yes	no	no
IARS	isoleucyl-tRNA synthetase	yes	no	yes	no	yes	no	no	yes	no	yes	no	yes
HYOU1	hypoxia up-regulated 1	yes	no	yes	no	yes	no	no	no	no	yes	no	no
MRPL49	mitochondrial ribosomal protein L49	yes	no	yes	no	no	no	no	no	no	yes	no	no
OXA1L	oxidase (cytochrome c) assembly 1-like	no	no	yes	no	yes	no	no	no	no	yes	no	yes
MANF	mesencephalic astrocyte-derived neurotrophic factor	yes	no	yes	no	yes	no	no	no	no	yes	no	no
PPP1CA	protein phosphatase 1, catalytic subunit, alpha isozyme	no	no	yes	no	yes	no	no	yes	no	yes	no	no
RP11-21J18.1	-	no	yes	yes	no	yes	no	no	no	no	yes	no	yes
HSP90AB1	heat shock protein 90kDa alpha (cytosolic), class B member 1	yes	no	yes	no	yes	no	no	yes	no	yes	no	no
XRCC5	X-ray repair complementing defective repair in Chinese hamster cells 5 (double-strand-break rejoining)	yes	no	yes	no	yes	no	no	no	no	yes	no	no
POLR2B	polymerase (RNA) II (DNA directed) polypeptide B, 140kDa	yes	no	yes	no	no	no	no	no	no	yes	no	no
PTDSS1	phosphatidylserine synthase 1	yes	no	yes	no	no	no	no	no	no	yes	no	yes
COPZ1	coatomer protein complex, subunit zeta 1	yes	no	yes	no	yes	no	no	no	no	yes	no	no
EFR3A	EFR3 homolog A (S. cerevisiae)	yes	no	yes	no	no	no	no	yes	no	no	no	yes
NDUFB6	NADH dehydrogenase (ubiquinone) 1 beta subcomplex, 6, 17kDa	yes	no	yes	no	no	yes	no	yes	no	yes	no	yes
AP2S1	adaptor-related protein complex 2, sigma 1 subunit	yes	no	yes	no	yes	no	no	no	no	yes	no	yes
CLSTN1	calsyntenin 1	no	yes	yes	no	yes	no	no	no	no	yes	no	no
RP4-614O4.11	-	yes	no	yes	no	no	no	no	no	no	yes	no	yes
COPS6	COP9 signalosome subunit 6	yes	no	yes	no	no	yes	no	yes	no	yes	no	no
ARPC1A	actin related protein 2/3 complex, subunit 1A, 41kDa	no	no	yes	no	yes	no	no	yes	no	yes	no	yes
MZT2A	mitotic spindle organizing protein 2A	yes	no	yes	no	no	no	no	no	no	yes	no	yes
GUK1	guanylate kinase 1	yes	no	yes	no	no	no	no	no	no	yes	no	no
TRAM1	translocation associated membrane protein 1	yes	no	yes	no	yes	no	no	no	no	yes	no	no
CRELD2	cysteine-rich with EGF-like domains 2	no	no	yes	no	no	no	no	no	no	yes	yes	no
TMX2	thioredoxin-related transmembrane protein 2	yes	no	yes	no	yes	no	no	no	no	yes	no	no
DDX1	DEAD (Asp-Glu-Ala-Asp) box helicase 1	yes	no	yes	no	no	no	no	yes	no	yes	no	yes
GOT2	glutamic-oxaloacetic transaminase 2, mitochondrial	yes	no	yes	no	yes	no	no	no	no	yes	no	yes
RIC8A	RIC8 guanine nucleotide exchange factor A	yes	no	yes	no	no	no	no	no	no	yes	no	no
GANAB	glucosidase, alpha; neutral AB	yes	no	yes	no	yes	no	no	no	no	yes	no	no
ILF2	interleukin enhancer binding factor 2	yes	no	yes	no	yes	no	no	no	no	yes	no	no
RDBP	-	yes	no	yes	no	no	yes	no	no	no	yes	no	no
RP11-38L15.6	-	yes	no	yes	no	no	no	no	yes	no	yes	no	yes
NME2	NME/NM23 nucleoside diphosphate kinase 2	yes	no	yes	no	yes	no	no	yes	no	yes	no	yes
VDAC1	voltage-dependent anion channel 1	yes	no	yes	no	yes	no	no	yes	no	yes	no	yes
DIABLO	diablo, IAP-binding mitochondrial protein	yes	no	yes	no	yes	no	no	no	no	yes	no	yes
IARS2	isoleucyl-tRNA synthetase 2, mitochondrial	yes	no	yes	no	yes	no	no	yes	no	yes	no	yes
HNRNPA3P5	heterogeneous nuclear ribonucleoprotein A3 pseudogene 5	yes	no	yes	no	no	no	no	yes	no	no	no	no
UBL5	ubiquitin-like 5	yes	no	yes	no	no	yes	no	no	no	yes	no	no
NRD1	nardilysin (N-arginine dibasic convertase)	yes	no	yes	no	no	no	no	no	no	yes	no	no
HSPE1	heat shock 10kDa protein 1 (chaperonin 10)	yes	no	yes	no	no	no	no	no	no	yes	no	no
ATOX1	antioxidant 1 copper chaperone	yes	no	yes	no	no	no	no	no	no	yes	no	no
PDCD10	programmed cell death 10	no	no	yes	no	no	no	no	yes	no	yes	no	no
FAM134C	family with sequence similarity 134, member C	no	yes	yes	no	yes	no	no	no	no	no	no	yes
GDI2	GDP dissociation inhibitor 2	yes	no	yes	no	yes	no	no	yes	no	yes	no	no
ARF4	ADP-ribosylation factor 4	no	no	yes	no	yes	no	no	yes	no	yes	no	no
YTHDF2	YTH domain family, member 2	yes	no	yes	no	yes	no	no	no	no	yes	no	yes
ARCN1	archain 1	no	yes	yes	no	yes	no	no	no	no	yes	no	no
IGBP1	immunoglobulin (CD79A) binding protein 1	yes	no	yes	no	no	no	no	no	no	yes	no	no
PDCD6	programmed cell death 6	yes	no	yes	no	yes	no	no	yes	no	yes	no	no
CACYBP	calcyclin binding protein	yes	no	yes	no	no	yes	no	no	no	yes	no	no
VBP1	von Hippel-Lindau binding protein 1	yes	no	yes	no	no	no	no	yes	no	yes	no	yes
MAPK6	mitogen-activated protein kinase 6	no	yes	yes	no	no	no	no	no	no	yes	no	no
MRPL18	mitochondrial ribosomal protein L18	yes	no	yes	no	no	yes	no	yes	no	yes	no	no
AMZ2	archaelysin family metallopeptidase 2	yes	no	yes	no	no	yes	no	no	no	yes	no	no
SNRPB	small nuclear ribonucleoprotein polypeptides B and B1	yes	no	yes	no	yes	no	no	no	no	yes	no	no
F8A2	coagulation factor VIII-associated 2	no	yes	yes	no	yes	no	no	no	no	yes	no	no
RP11-298C3.2	-	yes	no	yes	no	no	no	no	yes	no	yes	no	yes
ITPA	inosine triphosphatase (nucleoside triphosphate pyrophosphatase)	yes	no	yes	no	yes	no	no	no	no	yes	no	yes
DCTPP1	dCTP pyrophosphatase 1	yes	no	yes	no	no	no	no	yes	no	yes	no	yes
GS1-257G1.1	-	no	no	yes	no	yes	no	no	yes	no	yes	no	yes
PIH1D1	PIH1 domain containing 1	yes	no	yes	no	no	no	no	yes	no	yes	no	no
CTSK	cathepsin K	yes	no	yes	no	no	yes	no	no	no	yes	yes	no
TRIM28	tripartite motif containing 28	yes	no	yes	no	no	no	no	no	no	yes	yes	no
AARS	alanyl-tRNA synthetase	yes	no	yes	no	no	no	no	no	no	yes	no	no
GNPAT	glyceronephosphate O-acyltransferase	yes	no	yes	no	no	no	no	no	no	yes	no	no
ARFIP2	ADP-ribosylation factor interacting protein 2	no	no	yes	no	yes	no	no	no	no	yes	no	no
EPCAM	epithelial cell adhesion molecule	no	yes	yes	no	yes	no	no	no	no	yes	no	yes
AHSA1	AHA1, activator of heat shock 90kDa protein ATPase homolog 1 (yeast)	yes	no	yes	no	no	no	no	no	no	yes	yes	no
PFN2	profilin 2	no	yes	yes	no	yes	no	no	no	no	yes	no	yes
ADIPOR1	adiponectin receptor 1	yes	no	yes	no	yes	no	no	no	no	yes	no	no
NDUFA6	NADH dehydrogenase (ubiquinone) 1 alpha subcomplex, 6, 14kDa	no	yes	yes	no	no	yes	no	yes	no	yes	no	yes
ORMDL2	ORM1-like 2 (S. cerevisiae)	yes	no	yes	no	yes	no	no	no	no	yes	no	no
HSPA5	heat shock 70kDa protein 5 (glucose-regulated protein, 78kDa)	yes	no	yes	no	yes	no	no	yes	no	no	no	no
PARL	presenilin associated, rhomboid-like	yes	no	yes	no	no	no	no	no	no	yes	no	yes
RNF4	ring finger protein 4	yes	no	yes	no	no	no	no	no	no	yes	no	no
RER1	RER1 retention in endoplasmic reticulum 1 homolog (S. cerevisiae)	no	yes	yes	no	yes	no	no	no	no	yes	no	yes
PUM1	pumilio RNA-binding family member 1	yes	no	yes	no	yes	no	no	no	no	yes	no	no
MPV17	MpV17 mitochondrial inner membrane protein	yes	no	yes	no	yes	no	no	no	no	yes	no	no
DPM1	dolichyl-phosphate mannosyltransferase polypeptide 1, catalytic subunit	yes	no	yes	no	no	no	no	no	no	yes	no	yes
RNPEP	arginyl aminopeptidase (aminopeptidase B)	no	yes	yes	no	yes	no	no	no	no	yes	no	no
PPP4C	protein phosphatase 4, catalytic subunit	yes	no	yes	no	yes	no	no	no	no	yes	no	no
COX7A2P2	cytochrome c oxidase subunit VIIa polypeptide 2 (liver) pseudogene 2	no	yes	yes	no	no	no	no	yes	no	yes	no	no
RP5-1042K10.13	-	yes	no	yes	no	no	no	no	no	no	yes	no	no
CYC1	cytochrome c-1	no	no	yes	no	yes	no	no	no	no	yes	no	yes
PFDN2	prefoldin subunit 2	yes	no	yes	no	no	yes	no	no	no	yes	no	no
ATIC	5-aminoimidazole-4-carboxamide ribonucleotide formyltransferase/IMP cyclohydrolase	yes	no	yes	no	no	no	no	no	no	yes	no	no
MRPS35	mitochondrial ribosomal protein S35	yes	no	yes	no	yes	no	no	no	no	yes	no	yes
PPP2R1A	protein phosphatase 2, regulatory subunit A, alpha	no	no	yes	no	yes	no	no	no	no	yes	no	yes
RPS2P46	ribosomal protein S2 pseudogene 46	yes	no	yes	no	yes	no	no	no	no	yes	no	no
MTCH2	mitochondrial carrier 2	no	no	yes	no	yes	no	no	yes	no	yes	no	yes
YIF1A	Yip1 interacting factor homolog A (S. cerevisiae)	yes	no	yes	no	yes	no	no	no	no	yes	no	no
CTSB	cathepsin B	no	no	yes	no	no	no	no	no	no	yes	no	no
MRPL24	mitochondrial ribosomal protein L24	yes	no	yes	no	no	no	no	no	no	yes	no	no
SLC35B1	solute carrier family 35, member B1	yes	no	yes	no	yes	no	no	yes	no	yes	no	yes
SMYD2	SET and MYND domain containing 2	yes	no	yes	no	yes	no	no	yes	no	yes	no	no
TMED3	transmembrane emp24 protein transport domain containing 3	yes	no	yes	no	yes	no	no	yes	no	yes	no	yes
MLF2	myeloid leukemia factor 2	yes	no	yes	no	yes	no	no	no	no	yes	no	no
ACO2	aconitase 2, mitochondrial	no	yes	yes	no	yes	no	no	no	no	yes	no	yes
ACTN1	actinin, alpha 1	yes	no	yes	no	no	no	no	no	no	yes	no	no
NDUFA8	NADH dehydrogenase (ubiquinone) 1 alpha subcomplex, 8, 19kDa	yes	no	yes	no	no	no	no	yes	no	yes	no	no
VKORC1	vitamin K epoxide reductase complex, subunit 1	yes	no	yes	no	no	yes	no	no	no	yes	yes	no
TMCO1	transmembrane and coiled-coil domains 1	no	yes	yes	no	yes	no	no	no	no	no	no	yes
TMEM70	transmembrane protein 70	yes	no	yes	no	no	no	no	yes	no	yes	no	yes
NDUFA9	NADH dehydrogenase (ubiquinone) 1 alpha subcomplex, 9, 39kDa	no	no	yes	no	no	no	no	yes	no	yes	no	yes
GPN1	GPN-loop GTPase 1	yes	no	yes	no	no	no	no	no	no	yes	no	no
PTTG1	pituitary tumor-transforming 1	yes	no	yes	no	no	no	no	no	no	yes	no	no
FKBP2	FK506 binding protein 2, 13kDa	no	yes	yes	no	no	no	no	no	no	yes	no	no
CTC-554D6.1	-	yes	no	yes	no	no	no	no	no	no	yes	no	yes
PRPF19	pre-mRNA processing factor 19	yes	no	yes	no	yes	no	no	no	no	yes	no	yes
NSF	N-ethylmaleimide-sensitive factor	no	yes	yes	no	yes	no	no	no	no	yes	no	yes
ABCF1	ATP-binding cassette, sub-family F (GCN20), member 1	yes	no	yes	no	no	no	no	yes	no	yes	no	no
ARF5	ADP-ribosylation factor 5	yes	no	yes	no	yes	no	no	no	no	yes	no	yes
NANS	N-acetylneuraminic acid synthase	no	yes	yes	no	yes	no	no	no	no	yes	no	yes
METTL9	methyltransferase like 9	yes	no	yes	no	no	no	no	no	no	yes	no	no
MRPS22	mitochondrial ribosomal protein S22	yes	no	yes	no	no	yes	no	yes	no	yes	no	no
AIMP2	aminoacyl tRNA synthetase complex-interacting multifunctional protein 2	yes	no	yes	no	yes	no	no	no	no	yes	no	yes
PARP1	poly (ADP-ribose) polymerase 1	yes	no	yes	no	no	no	no	no	no	yes	no	no
SCAMP3	secretory carrier membrane protein 3	yes	no	yes	no	yes	no	no	no	no	yes	no	no
BRD9	bromodomain containing 9	yes	no	yes	no	no	no	no	no	no	yes	no	yes
FIBP	fibroblast growth factor (acidic) intracellular binding protein	yes	no	yes	no	yes	no	no	yes	no	yes	no	yes
GORASP2	golgi reassembly stacking protein 2, 55kDa	yes	no	yes	no	yes	no	no	no	no	yes	no	no
MRPS33	mitochondrial ribosomal protein S33	yes	no	yes	no	yes	no	no	yes	no	yes	no	yes
HIST2H2AA3	histone cluster 2, H2aa3	no	no	yes	no	yes	no	no	no	no	yes	no	no
P4HB	prolyl 4-hydroxylase, beta polypeptide	yes	no	yes	no	yes	no	no	no	no	yes	no	no
PPA2	pyrophosphatase (inorganic) 2	no	no	yes	no	no	no	no	yes	no	yes	no	yes
UFD1L	ubiquitin fusion degradation 1 like (yeast)	yes	no	yes	no	no	no	no	no	no	yes	no	no
AAMP	angio-associated, migratory cell protein	yes	no	yes	no	yes	no	no	no	no	yes	no	no
IDH2	isocitrate dehydrogenase 2 (NADP+), mitochondrial	no	no	yes	no	yes	no	no	no	no	yes	no	yes
LAPTM4B	lysosomal protein transmembrane 4 beta	yes	no	yes	no	no	yes	no	yes	no	yes	no	yes
COMMD3	COMM domain containing 3	yes	no	yes	no	no	no	no	no	no	yes	no	no
NCKAP1	NCK-associated protein 1	yes	no	yes	no	no	no	no	no	no	yes	no	yes
COPE	coatomer protein complex, subunit epsilon	no	no	yes	no	yes	no	no	no	no	yes	no	no
SCRN1	secernin 1	no	no	yes	no	no	yes	no	no	no	no	no	yes
GS1-124K5.12	-	yes	no	yes	no	no	no	no	no	no	yes	no	yes
CMC2	COX assembly mitochondrial protein 2 homolog (S. cerevisiae)	yes	no	yes	no	no	no	no	no	no	yes	no	no
AHCY	adenosylhomocysteinase	yes	no	yes	no	yes	no	no	no	no	yes	no	no
PGD	phosphogluconate dehydrogenase	yes	no	yes	no	yes	no	no	no	no	yes	no	no
TRIAP1	TP53 regulated inhibitor of apoptosis 1	yes	no	yes	no	no	no	no	no	no	yes	no	no
POLB	polymerase (DNA directed), beta	yes	no	yes	no	no	no	no	no	no	yes	no	no
CDC123	cell division cycle 123	yes	no	yes	no	yes	no	no	yes	no	yes	no	yes
ADRM1	adhesion regulating molecule 1	yes	no	yes	no	no	no	no	no	no	yes	no	no
PIGT	phosphatidylinositol glycan anchor biosynthesis, class T	yes	no	yes	no	no	no	no	no	no	yes	no	no
PSMD7	proteasome (prosome, macropain) 26S subunit, non-ATPase, 7	yes	no	yes	no	no	no	no	yes	no	yes	no	yes
PPP1R8	protein phosphatase 1, regulatory subunit 8	yes	no	yes	no	yes	no	no	no	no	yes	no	no
PSMD1	proteasome (prosome, macropain) 26S subunit, non-ATPase, 1	yes	no	yes	no	no	no	no	yes	no	yes	no	yes
TMEM14D	transmembrane protein 14D (pseudogene)	yes	no	yes	no	yes	no	no	yes	no	yes	no	yes
PGRMC1	progesterone receptor membrane component 1	no	yes	yes	no	yes	no	no	no	no	yes	no	yes
NGLY1	N-glycanase 1	no	no	yes	no	no	no	no	yes	no	yes	no	no
NOL11	nucleolar protein 11	yes	no	yes	no	no	yes	no	no	no	yes	yes	no
PYGB	phosphorylase, glycogen; brain	no	no	yes	no	yes	no	yes	no	no	yes	no	yes
YWHAZ	tyrosine 3-monooxygenase/tryptophan 5-monooxygenase activation protein, zeta polypeptide	no	yes	yes	no	yes	no	no	yes	no	yes	no	yes
ZC3H15	zinc finger CCCH-type containing 15	yes	no	yes	no	no	yes	no	no	no	yes	no	no
ATP5G1	ATP synthase, H+ transporting, mitochondrial Fo complex, subunit C1 (subunit 9)	no	yes	yes	no	no	no	no	yes	no	yes	no	yes
AC009052.12	-	no	yes	yes	no	yes	no	no	no	no	yes	no	no
EIF2B1	eukaryotic translation initiation factor 2B, subunit 1 alpha, 26kDa	yes	no	yes	no	yes	no	no	no	no	yes	no	no
RNF5P1	ring finger protein 5, E3 ubiquitin protein ligase pseudogene 1	no	yes	yes	no	yes	no	no	yes	no	yes	no	no
OAZ2	ornithine decarboxylase antizyme 2	yes	no	yes	no	yes	no	no	yes	no	yes	no	yes
SLC20A1	solute carrier family 20 (phosphate transporter), member 1	no	yes	yes	no	no	no	no	no	no	no	no	yes
CKAP4	cytoskeleton-associated protein 4	no	no	yes	no	no	no	no	no	no	no	no	yes
TCEB2	transcription elongation factor B (SIII), polypeptide 2 (18kDa, elongin B)	yes	no	yes	no	no	yes	no	no	no	yes	no	no
SF3B3	splicing factor 3b, subunit 3, 130kDa	yes	no	yes	no	no	no	no	no	no	yes	yes	no
PIP4K2C	phosphatidylinositol-5-phosphate 4-kinase, type II, gamma	no	yes	yes	no	yes	no	no	no	no	yes	no	no
DROSHA	drosha, ribonuclease type III	yes	no	yes	no	no	no	no	no	no	yes	no	no
TUBB2A	tubulin, beta 2A class IIa	no	no	yes	no	yes	no	no	no	no	yes	no	yes
MRPL15	mitochondrial ribosomal protein L15	yes	no	yes	no	yes	no	no	yes	no	yes	no	yes
NAE1	NEDD8 activating enzyme E1 subunit 1	yes	no	yes	no	no	no	no	no	no	yes	no	no
ARF1	ADP-ribosylation factor 1	no	no	yes	no	yes	no	no	no	no	yes	no	no
MAGED2	melanoma antigen family D, 2	yes	no	yes	no	no	no	no	yes	no	yes	no	yes
DDIT3	DNA-damage-inducible transcript 3	no	no	yes	no	no	yes	no	no	no	yes	no	no
MDH2	malate dehydrogenase 2, NAD (mitochondrial)	no	no	yes	no	yes	no	no	yes	no	yes	no	yes
VDAC3	voltage-dependent anion channel 3	yes	no	yes	no	no	no	no	yes	no	yes	no	yes
POLR2I	polymerase (RNA) II (DNA directed) polypeptide I, 14.5kDa	yes	no	yes	no	no	yes	no	no	no	yes	no	no
RPA3	replication protein A3, 14kDa	yes	no	yes	no	no	no	no	yes	no	yes	no	yes
FKBP3	FK506 binding protein 3, 25kDa	yes	no	yes	no	no	no	no	no	no	yes	no	yes
MEST	mesoderm specific transcript	yes	no	yes	no	no	no	no	no	no	yes	no	yes
TUBA4A	tubulin, alpha 4a	yes	no	yes	no	no	yes	no	no	no	yes	no	yes
ENO1	enolase 1, (alpha)	yes	no	yes	no	yes	no	no	no	no	yes	no	no
IMMT	inner membrane protein, mitochondrial	no	no	yes	no	no	no	no	yes	no	yes	no	yes
DNAJA3	DnaJ (Hsp40) homolog, subfamily A, member 3	yes	no	yes	no	yes	no	no	no	no	yes	no	no
TH1L	-	yes	no	yes	no	yes	no	no	no	no	yes	no	no
PAICS	phosphoribosylaminoimidazole carboxylase, phosphoribosylaminoimidazole succinocarboxamide synthetase	yes	no	yes	no	yes	no	no	no	no	yes	no	no
BABAM1	BRISC and BRCA1 A complex member 1	yes	no	yes	no	no	no	no	no	no	yes	no	yes
BUD31	BUD31 homolog (S. cerevisiae)	yes	no	yes	no	no	no	no	no	no	yes	no	no
GOLPH3L	golgi phosphoprotein 3-like	no	yes	yes	no	yes	no	no	no	no	yes	no	yes
ICMT	isoprenylcysteine carboxyl methyltransferase	no	no	yes	no	no	yes	no	no	no	yes	no	yes
GOLGA5	golgin A5	no	no	yes	no	yes	no	no	no	no	yes	no	no
SNAPC5	small nuclear RNA activating complex, polypeptide 5, 19kDa	yes	no	yes	no	no	yes	no	yes	no	yes	no	yes
VPS72	vacuolar protein sorting 72 homolog (S. cerevisiae)	yes	no	yes	no	yes	no	no	no	no	yes	yes	no
RUSC1	RUN and SH3 domain containing 1	no	yes	yes	no	yes	no	no	no	no	yes	no	yes
TMEM208	transmembrane protein 208	yes	no	yes	no	no	no	no	yes	no	yes	no	yes
USP14	ubiquitin specific peptidase 14 (tRNA-guanine transglycosylase)	yes	no	yes	no	yes	no	no	no	no	yes	no	yes
SRSF2	serine/arginine-rich splicing factor 2	yes	no	yes	no	yes	no	no	yes	no	yes	no	yes
PARN	poly(A)-specific ribonuclease	yes	no	yes	no	yes	no	no	no	no	yes	no	yes
AC009948.7	-	yes	no	yes	no	no	no	no	no	no	yes	yes	no
SCAND1	SCAN domain containing 1	yes	no	yes	no	yes	no	no	no	no	yes	no	no
BZW1P2	basic leucine zipper and W2 domains 1 pseudogene 2	yes	no	yes	no	yes	no	no	yes	no	yes	no	yes
IDH3G	isocitrate dehydrogenase 3 (NAD+) gamma	no	no	yes	no	no	no	no	no	no	yes	no	yes
RUVBL2	RuvB-like AAA ATPase 2	yes	no	yes	no	no	no	no	no	no	yes	no	no
MRPL9	mitochondrial ribosomal protein L9	yes	no	yes	no	no	yes	no	no	no	yes	no	no
HPRT1	hypoxanthine phosphoribosyltransferase 1	yes	no	yes	no	no	no	no	no	no	yes	no	yes
CLK2	CDC-like kinase 2	yes	no	yes	no	no	no	yes	no	no	yes	yes	no
SS18L2	synovial sarcoma translocation gene on chromosome 18-like 2	yes	no	yes	no	yes	no	no	no	no	yes	yes	no
UAP1	UDP-N-acteylglucosamine pyrophosphorylase 1	no	yes	yes	no	yes	no	no	no	no	yes	no	yes
CKS1B	CDC28 protein kinase regulatory subunit 1B	yes	no	yes	no	no	yes	no	yes	no	no	no	no
GNB1	guanine nucleotide binding protein (G protein), beta polypeptide 1	no	yes	yes	no	yes	no	no	yes	no	yes	no	no
CCT6A	chaperonin containing TCP1, subunit 6A (zeta 1)	yes	no	yes	no	no	yes	no	no	no	yes	no	no
LRRC8D	leucine rich repeat containing 8 family, member D	no	yes	yes	no	yes	no	no	no	no	yes	yes	no
PAPD7	PAP associated domain containing 7	yes	no	yes	no	no	yes	no	no	no	yes	yes	no
PSMD10	proteasome (prosome, macropain) 26S subunit, non-ATPase, 10	yes	no	yes	no	no	no	no	no	no	yes	no	yes
EMG1	EMG1 N1-specific pseudouridine methyltransferase	yes	no	yes	no	no	no	no	no	no	yes	no	no
RP11-651P23.4	-	yes	no	yes	no	no	no	no	yes	no	yes	no	no
LSM7	LSM7 homolog, U6 small nuclear RNA associated (S. cerevisiae)	yes	no	yes	no	no	no	no	no	no	yes	no	no
MCTS1	malignant T cell amplified sequence 1	yes	no	yes	no	no	no	no	yes	no	yes	no	yes
CREB3	cAMP responsive element binding protein 3	yes	no	yes	no	no	no	no	yes	no	yes	no	no
SNF8	SNF8, ESCRT-II complex subunit	no	no	yes	no	no	no	no	yes	no	no	no	no
PEX19	peroxisomal biogenesis factor 19	no	yes	yes	no	yes	no	no	no	no	yes	no	no
KAT7	K(lysine) acetyltransferase 7	no	no	yes	no	yes	no	no	no	no	yes	no	no
HN1	hematological and neurological expressed 1	yes	no	yes	no	no	no	no	yes	no	yes	no	yes
BNIP3	BCL2/adenovirus E1B 19kDa interacting protein 3	no	no	yes	no	no	no	no	no	no	yes	no	yes
KDM1A	lysine (K)-specific demethylase 1A	yes	no	yes	no	yes	no	no	no	no	yes	no	yes
SC5DL	-	no	no	yes	no	yes	no	no	yes	no	yes	no	yes
SOX4	SRY (sex determining region Y)-box 4	yes	no	yes	no	no	no	no	yes	no	no	no	no
COPS5	COP9 signalosome subunit 5	yes	no	yes	no	no	no	no	yes	no	yes	no	yes
NOSIP	nitric oxide synthase interacting protein	yes	no	yes	no	no	yes	no	no	no	yes	yes	no
DDX41	DEAD (Asp-Glu-Ala-Asp) box polypeptide 41	yes	no	yes	no	no	no	no	no	no	yes	no	yes
RP11-317N8.2	-	yes	no	yes	no	no	no	no	no	no	yes	no	no
POLR2F	polymerase (RNA) II (DNA directed) polypeptide F	yes	no	yes	no	no	yes	no	no	no	yes	yes	no
AGPAT1	1-acylglycerol-3-phosphate O-acyltransferase 1	no	no	yes	no	no	no	no	no	no	yes	no	no
MAGEF1	melanoma antigen family F, 1	yes	no	yes	no	no	no	no	yes	no	yes	no	yes
PRMT5	protein arginine methyltransferase 5	yes	no	yes	no	yes	no	no	yes	no	yes	no	no
SDF2	stromal cell-derived factor 2	no	yes	yes	no	no	no	no	yes	no	yes	yes	no
IMP4	IMP4, U3 small nucleolar ribonucleoprotein, homolog (yeast)	yes	no	yes	no	no	no	no	yes	no	yes	no	yes
DNAJC9	DnaJ (Hsp40) homolog, subfamily C, member 9	yes	no	yes	no	yes	no	no	no	no	yes	no	no
TIMM8B	translocase of inner mitochondrial membrane 8 homolog B (yeast)	yes	no	yes	no	no	no	no	yes	no	yes	no	yes
ECM1	extracellular matrix protein 1	yes	no	yes	no	no	no	no	no	no	yes	no	no
TECRP1	trans-2,3-enoyl-CoA reductase pseudogene 1	yes	no	yes	no	no	no	no	no	no	yes	yes	no
MARK4	MAP/microtubule affinity-regulating kinase 4	yes	no	yes	no	no	yes	no	no	no	no	no	yes
CAPRIN1	cell cycle associated protein 1	yes	no	yes	no	yes	no	no	yes	no	yes	no	no
TCEB1	transcription elongation factor B (SIII), polypeptide 1 (15kDa, elongin C)	yes	no	yes	no	no	no	no	no	no	yes	no	no
CBX1	chromobox homolog 1	yes	no	yes	no	no	no	no	no	no	yes	no	no
UTP6	UTP6, small subunit (SSU) processome component, homolog (yeast)	yes	no	yes	no	no	no	no	no	no	yes	yes	no
C1QBP	complement component 1, q subcomponent binding protein	yes	no	yes	no	yes	no	no	yes	no	yes	no	no
GSS	glutathione synthetase	no	no	yes	no	yes	no	no	no	no	yes	no	yes
TIMM17B	translocase of inner mitochondrial membrane 17 homolog B (yeast)	yes	no	yes	no	no	no	no	no	no	yes	no	no
TPI1	triosephosphate isomerase 1	yes	no	yes	no	no	yes	no	no	no	yes	no	yes
MDH1	malate dehydrogenase 1, NAD (soluble)	no	yes	yes	no	no	no	no	no	no	yes	no	yes
PPME1	protein phosphatase methylesterase 1	yes	no	yes	no	yes	no	no	no	no	yes	no	yes
HARS	histidyl-tRNA synthetase	yes	no	yes	no	no	no	no	no	no	yes	no	yes
NEU1	sialidase 1 (lysosomal sialidase)	yes	no	yes	no	no	no	no	yes	no	yes	no	no
EIF2S1	eukaryotic translation initiation factor 2, subunit 1 alpha, 35kDa	yes	no	yes	no	yes	no	no	no	no	yes	no	yes
SDAD1	SDA1 domain containing 1	yes	no	yes	no	yes	no	no	no	no	yes	no	no
PPM1G	protein phosphatase, Mg2+/Mn2+ dependent, 1G	yes	no	yes	no	yes	no	no	no	no	yes	yes	no
SEC61A1	Sec61 alpha 1 subunit (S. cerevisiae)	yes	no	yes	no	yes	no	no	no	no	yes	no	no
PSMC4	proteasome (prosome, macropain) 26S subunit, ATPase, 4	yes	no	yes	no	no	no	no	no	no	yes	no	no
NARF	nuclear prelamin A recognition factor	yes	no	yes	no	no	no	no	no	no	yes	no	no
SRPRB	signal recognition particle receptor, B subunit	yes	no	yes	no	yes	no	no	no	no	yes	no	yes
NUP107	nucleoporin 107kDa	yes	no	yes	no	no	no	no	no	no	yes	no	no
METAP1	methionyl aminopeptidase 1	yes	no	yes	no	yes	no	no	yes	no	yes	no	no
PRAF2	PRA1 domain family, member 2	yes	no	yes	no	no	yes	no	no	no	yes	no	yes
TRAPPC3	trafficking protein particle complex 3	no	no	yes	no	yes	no	no	yes	no	yes	no	no
INTS8	integrator complex subunit 8	yes	no	yes	no	no	no	no	no	no	yes	no	no
ADSL	adenylosuccinate lyase	yes	no	yes	no	no	no	no	yes	no	yes	no	no
KIAA0196	KIAA0196	yes	no	yes	no	yes	no	no	yes	no	yes	no	no
TRAP1	TNF receptor-associated protein 1	yes	no	yes	no	no	no	no	no	no	yes	no	yes
NAT10	N-acetyltransferase 10 (GCN5-related)	yes	no	yes	no	no	no	no	no	no	yes	no	yes
GRB2	growth factor receptor-bound protein 2	no	no	yes	no	no	no	no	no	no	yes	no	no
SCO2	SCO2 cytochrome c oxidase assembly protein	yes	no	yes	no	no	yes	no	no	no	yes	no	no
EIF2B4	eukaryotic translation initiation factor 2B, subunit 4 delta, 67kDa	yes	no	yes	no	yes	no	no	no	no	yes	yes	no
RP11-446E9.1	-	yes	no	yes	no	no	no	no	yes	no	yes	no	yes
RPL26L1	ribosomal protein L26-like 1	yes	no	yes	no	no	no	no	no	no	yes	no	no
POLDIP2	polymerase (DNA-directed), delta interacting protein 2	yes	no	yes	no	yes	no	no	no	no	yes	no	yes
LDOC1	leucine zipper, down-regulated in cancer 1	no	yes	yes	no	no	no	no	no	no	yes	no	no
DGCR6	DiGeorge syndrome critical region gene 6	yes	no	yes	no	no	no	no	no	no	yes	no	no
UTP18	UTP18 small subunit (SSU) processome component homolog (yeast)	yes	no	yes	no	no	no	no	yes	no	yes	no	no
MRPL28	mitochondrial ribosomal protein L28	yes	no	yes	no	no	yes	no	no	no	yes	no	no
SPATA20	spermatogenesis associated 20	no	no	yes	no	yes	no	no	no	no	no	no	yes
CPNE1	copine I	yes	no	yes	no	no	no	no	no	no	yes	yes	no
PSMD3	proteasome (prosome, macropain) 26S subunit, non-ATPase, 3	yes	no	yes	no	yes	no	no	no	no	yes	no	no
TPBG	trophoblast glycoprotein	no	no	yes	no	no	yes	no	no	no	yes	no	yes
CISD1	CDGSH iron sulfur domain 1	yes	no	yes	no	no	yes	no	yes	no	yes	no	yes
TOMM34	translocase of outer mitochondrial membrane 34	yes	no	yes	no	yes	no	no	no	no	yes	no	no
MRPL40	mitochondrial ribosomal protein L40	yes	no	yes	no	no	no	no	no	no	yes	no	no
NDUFA7	NADH dehydrogenase (ubiquinone) 1 alpha subcomplex, 7, 14.5kDa	yes	no	yes	no	no	no	no	no	no	yes	no	yes
POLR2K	polymerase (RNA) II (DNA directed) polypeptide K, 7.0kDa	yes	no	yes	no	no	no	no	yes	no	yes	no	yes
PCNA	proliferating cell nuclear antigen	yes	no	yes	no	yes	no	no	no	no	yes	no	no
ATP5H	ATP synthase, H+ transporting, mitochondrial Fo complex, subunit d	no	yes	yes	no	no	yes	no	no	no	yes	no	no
ALG8	ALG8, alpha-1,3-glucosyltransferase	yes	no	yes	no	yes	no	no	no	no	yes	no	no
MTHFD1	methylenetetrahydrofolate dehydrogenase (NADP+ dependent) 1, methenyltetrahydrofolate cyclohydrolase, formyltetrahydrofolate synthetase	yes	no	yes	no	yes	no	no	no	no	yes	no	no
B4GALT3	UDP-Gal:betaGlcNAc beta 1,4- galactosyltransferase, polypeptide 3	yes	no	yes	no	yes	no	no	no	no	yes	no	no
ACP2	acid phosphatase 2, lysosomal	no	yes	yes	no	yes	no	no	no	no	yes	no	yes
POP7	processing of precursor 7, ribonuclease P/MRP subunit (S. cerevisiae)	yes	no	yes	no	no	no	no	no	no	yes	no	no
YIPF3	Yip1 domain family, member 3	no	no	yes	no	yes	no	no	no	no	yes	no	no
SNRPA	small nuclear ribonucleoprotein polypeptide A	yes	no	yes	no	no	no	no	no	no	yes	yes	no
BMS1	BMS1 ribosome biogenesis factor	yes	no	yes	no	no	no	no	no	no	yes	no	no
MORF4L2	mortality factor 4 like 2	no	no	yes	no	no	no	no	no	yes	no	no	yes
MCM6	minichromosome maintenance complex component 6	yes	no	yes	no	no	no	no	no	no	yes	no	no
APRT	adenine phosphoribosyltransferase	yes	no	yes	no	yes	no	no	no	no	yes	no	no
LCMT1	leucine carboxyl methyltransferase 1	no	no	yes	no	no	yes	no	no	no	yes	no	yes
KIAA0284	-	no	yes	yes	no	no	no	no	no	no	no	no	yes
COPS3	COP9 signalosome subunit 3	yes	no	yes	no	no	yes	no	yes	no	yes	no	yes
PAN2	PAN2 poly(A) specific ribonuclease subunit homolog (S. cerevisiae)	yes	no	yes	no	yes	no	no	no	no	yes	yes	no
RNASEH1	ribonuclease H1	yes	no	yes	no	yes	no	no	no	no	yes	no	no
GNPDA1	glucosamine-6-phosphate deaminase 1	yes	no	yes	no	no	no	no	no	no	yes	no	no
SAE1	SUMO1 activating enzyme subunit 1	yes	no	yes	no	no	no	no	yes	no	yes	no	yes
IVNS1ABP	influenza virus NS1A binding protein	no	yes	yes	no	no	yes	no	yes	no	no	no	no
NIT2	nitrilase family, member 2	yes	no	yes	no	yes	no	no	yes	no	yes	no	yes
ENTPD6	ectonucleoside triphosphate diphosphohydrolase 6 (putative)	yes	no	yes	no	yes	no	no	no	no	yes	no	yes
PSMD13	proteasome (prosome, macropain) 26S subunit, non-ATPase, 13	yes	no	yes	no	no	no	no	no	no	yes	no	yes
UBE2A	ubiquitin-conjugating enzyme E2A	no	yes	yes	no	yes	no	no	yes	no	yes	no	yes
IGFBP2	insulin-like growth factor binding protein 2, 36kDa	yes	no	yes	no	yes	no	no	no	no	yes	no	no
IMPA2	inositol(myo)-1(or 4)-monophosphatase 2	no	yes	yes	no	no	no	no	no	no	yes	no	no
FAM136A	family with sequence similarity 136, member A	yes	no	yes	no	yes	no	no	no	no	yes	no	yes
GMPSP1	guanine monphosphate synthetase pseudogene 1	yes	no	yes	no	no	no	no	no	no	yes	no	no
CCNL2	cyclin L2	no	no	yes	no	no	no	yes	no	no	yes	yes	no
SRM	spermidine synthase	yes	no	yes	no	yes	no	no	no	no	yes	no	yes
FN3KRP	fructosamine 3 kinase related protein	yes	no	yes	no	no	no	no	no	no	yes	no	no
PEX11B	peroxisomal biogenesis factor 11 beta	no	yes	yes	no	yes	no	no	no	no	yes	no	yes
PTRH2	peptidyl-tRNA hydrolase 2	yes	no	yes	no	no	no	no	no	no	yes	no	yes
BECN1	beclin 1, autophagy related	no	yes	yes	no	yes	no	no	yes	no	yes	no	yes
MRPS7	mitochondrial ribosomal protein S7	yes	no	yes	no	yes	no	no	yes	no	yes	no	yes
MRPS27	mitochondrial ribosomal protein S27	yes	no	yes	no	yes	no	no	no	no	yes	no	yes
GLRX3	glutaredoxin 3	yes	no	yes	no	no	no	no	yes	no	yes	no	yes
NIPA2	non imprinted in Prader-Willi/Angelman syndrome 2	no	no	yes	no	yes	no	no	no	no	yes	no	no
ZNHIT1	zinc finger, HIT-type containing 1	yes	no	yes	no	no	no	no	no	no	yes	no	no
EIF2AK1	eukaryotic translation initiation factor 2-alpha kinase 1	no	no	yes	no	yes	no	no	no	no	yes	no	no
TMEM14A	transmembrane protein 14A	yes	no	yes	no	no	no	no	yes	no	yes	no	yes
RP11-173D9.3	-	yes	no	yes	no	no	no	no	no	no	yes	no	no
TARBP1	TAR (HIV-1) RNA binding protein 1	yes	no	yes	no	yes	no	no	no	no	yes	no	no
GBAS	glioblastoma amplified sequence	yes	no	yes	no	yes	no	no	no	no	no	no	yes
LONP1	lon peptidase 1, mitochondrial	yes	no	yes	no	no	no	no	no	no	yes	no	no
SMS	spermine synthase	yes	no	yes	no	yes	no	no	yes	no	yes	no	yes
MRPL17	mitochondrial ribosomal protein L17	yes	no	yes	no	no	no	no	no	no	yes	no	no
YIPF1	Yip1 domain family, member 1	no	yes	yes	no	yes	no	no	yes	no	yes	no	no
TMEM30A	transmembrane protein 30A	no	no	yes	no	yes	no	no	yes	no	yes	no	yes
GTF2H5	general transcription factor IIH, polypeptide 5	yes	no	yes	no	no	no	no	yes	no	no	no	yes
RARS	arginyl-tRNA synthetase	yes	no	yes	no	no	no	no	yes	no	yes	no	yes
LSM4	LSM4 homolog, U6 small nuclear RNA associated (S. cerevisiae)	yes	no	yes	no	yes	no	no	yes	no	yes	no	yes
THOC7	THO complex 7 homolog (Drosophila)	yes	no	yes	no	no	no	no	no	no	yes	no	yes
UNC119	unc-119 homolog (C. elegans)	no	yes	yes	no	no	no	no	no	no	yes	no	no
FAM45B	family with sequence similarity 45, member B (pseudogene)	yes	no	yes	no	no	no	no	no	no	yes	no	no
MRPL23	mitochondrial ribosomal protein L23	yes	no	yes	no	yes	no	no	yes	no	yes	no	no
PFKP	phosphofructokinase, platelet	yes	no	yes	no	no	yes	no	no	no	yes	no	yes
NUP93	nucleoporin 93kDa	yes	no	yes	no	yes	no	no	yes	no	yes	no	yes
RP11-54K16.2	-	yes	no	yes	no	no	no	no	no	no	yes	yes	no
LY96	lymphocyte antigen 96	no	yes	yes	no	no	yes	no	no	no	yes	no	no
EIF2B2	eukaryotic translation initiation factor 2B, subunit 2 beta, 39kDa	yes	no	yes	no	no	yes	no	yes	no	yes	no	no
ENOPH1	enolase-phosphatase 1	yes	no	yes	no	yes	no	no	yes	no	yes	no	no
MBOAT2	membrane bound O-acyltransferase domain containing 2	no	yes	yes	no	yes	no	yes	no	no	yes	no	no
RNF114	ring finger protein 114	yes	no	yes	no	no	yes	no	no	no	yes	no	no
MRPL16	mitochondrial ribosomal protein L16	yes	no	yes	no	no	no	no	yes	no	yes	no	no
IRAK1	interleukin-1 receptor-associated kinase 1	yes	no	yes	no	no	no	no	yes	yes	no	no	no
MRPL48	mitochondrial ribosomal protein L48	yes	no	yes	no	no	no	no	yes	no	yes	yes	no
RP3-352A20.1	-	yes	no	yes	no	yes	no	no	yes	no	yes	no	no
SLBP	stem-loop binding protein	yes	no	yes	no	yes	no	no	no	no	yes	no	yes
CKAP5	cytoskeleton associated protein 5	yes	no	yes	no	yes	no	no	no	no	yes	no	yes
FHL2	four and a half LIM domains 2	yes	no	yes	no	no	yes	no	yes	no	yes	no	no
RP11-159D12.5	-	yes	no	yes	no	yes	no	no	yes	no	no	no	no
HDLBP	high density lipoprotein binding protein	no	no	yes	no	yes	no	no	no	no	yes	no	no
ENSA	endosulfine alpha	no	no	yes	no	no	no	no	yes	no	yes	no	yes
SCFD1	sec1 family domain containing 1	no	no	yes	no	yes	no	no	no	no	yes	no	yes
CCDC47	coiled-coil domain containing 47	no	yes	yes	no	yes	no	no	no	no	yes	no	no
RBM42	RNA binding motif protein 42	yes	no	yes	no	no	no	no	no	no	yes	no	no
NOP56	NOP56 ribonucleoprotein	yes	no	yes	no	no	no	no	no	no	yes	no	no
SUMO3	small ubiquitin-like modifier 3	no	no	yes	no	no	no	no	yes	no	yes	no	yes
STOML2	stomatin (EPB72)-like 2	yes	no	yes	no	no	no	no	yes	no	yes	no	yes
RPA2	replication protein A2, 32kDa	yes	no	yes	no	no	no	no	yes	no	yes	no	no
CCT5	chaperonin containing TCP1, subunit 5 (epsilon)	yes	no	yes	no	no	no	no	yes	no	yes	no	no
PSMB7	proteasome (prosome, macropain) subunit, beta type, 7	no	no	yes	no	no	no	no	no	no	yes	no	yes
DNAJC2	DnaJ (Hsp40) homolog, subfamily C, member 2	yes	no	yes	no	no	yes	no	no	no	no	no	yes
PSMC3	proteasome (prosome, macropain) 26S subunit, ATPase, 3	yes	no	yes	no	yes	no	no	yes	no	yes	no	no
DHX16	DEAH (Asp-Glu-Ala-His) box polypeptide 16	no	no	yes	no	no	no	no	no	no	yes	no	no
MPHOSPH10	M-phase phosphoprotein 10 (U3 small nucleolar ribonucleoprotein)	yes	no	yes	no	no	no	no	no	no	yes	no	no
RP11-29H23.5	-	yes	no	yes	no	no	no	no	no	no	yes	no	no
RP11-231C14.3	-	yes	no	yes	no	no	no	no	yes	no	yes	no	yes
MRPS18B	mitochondrial ribosomal protein S18B	yes	no	yes	no	yes	no	no	no	no	yes	no	no
SCCPDH	saccharopine dehydrogenase (putative)	yes	no	yes	no	yes	no	no	no	no	yes	yes	no
BCKDK	branched chain ketoacid dehydrogenase kinase	yes	no	yes	no	yes	no	no	no	no	yes	no	yes
CDK5RAP1	CDK5 regulatory subunit associated protein 1	yes	no	yes	no	no	yes	no	no	no	yes	no	no
ACOT13	acyl-CoA thioesterase 13	no	no	yes	no	no	no	no	no	no	yes	no	yes
PDIA3	protein disulfide isomerase family A, member 3	no	no	yes	no	yes	no	no	no	no	yes	no	no
ZNHIT3	zinc finger, HIT-type containing 3	yes	no	yes	no	no	no	no	yes	no	yes	no	no
TIMM10	translocase of inner mitochondrial membrane 10 homolog (yeast)	yes	no	yes	no	no	no	no	yes	no	yes	no	yes
NIF3L1	NIF3 NGG1 interacting factor 3-like 1 (S. cerevisiae)	yes	no	yes	no	yes	no	no	no	no	yes	no	yes
SNRNP25	small nuclear ribonucleoprotein 25kDa (U11/U12)	yes	no	yes	no	no	no	no	yes	no	yes	no	yes
MRPS34	mitochondrial ribosomal protein S34	yes	no	yes	no	no	no	no	no	no	yes	no	no
CHCHD8	-	yes	no	yes	no	no	no	no	no	no	yes	no	no
PREB	prolactin regulatory element binding	yes	no	yes	no	no	no	no	no	no	yes	no	no
LBX2	ladybird homeobox 2	yes	no	yes	no	yes	no	no	yes	no	yes	no	no
RBBP4	retinoblastoma binding protein 4	yes	no	yes	no	yes	no	no	no	no	yes	no	no
DPM3	dolichyl-phosphate mannosyltransferase polypeptide 3	no	no	yes	no	no	yes	no	no	no	yes	yes	no
FAM206A	family with sequence similarity 206, member A	yes	no	yes	no	no	no	no	no	no	yes	no	yes
EIF2B3	eukaryotic translation initiation factor 2B, subunit 3 gamma, 58kDa	yes	no	yes	no	no	no	no	yes	no	yes	no	yes
PPIH	peptidylprolyl isomerase H (cyclophilin H)	yes	no	yes	no	yes	no	no	yes	no	yes	no	yes
OTUB1	OTU domain, ubiquitin aldehyde binding 1	no	no	yes	no	yes	no	no	no	no	yes	no	no
NIPSNAP1	nipsnap homolog 1 (C. elegans)	yes	no	yes	no	yes	no	no	no	no	yes	no	yes
DDX42	DEAD (Asp-Glu-Ala-Asp) box helicase 42	yes	no	yes	no	no	no	no	no	no	no	no	yes
SNRPF	small nuclear ribonucleoprotein polypeptide F	yes	no	yes	no	no	no	no	no	no	yes	no	no
RFX5	regulatory factor X, 5 (influences HLA class II expression)	yes	no	yes	no	no	no	no	yes	no	yes	no	no
HMGB3	high mobility group box 3	yes	no	yes	no	yes	no	no	no	no	no	no	yes
COPG1	coatomer protein complex, subunit gamma 1	no	yes	yes	no	yes	no	no	no	no	yes	no	no
STX18	syntaxin 18	yes	no	yes	no	no	no	no	no	no	yes	no	yes
IGSF3	immunoglobulin superfamily, member 3	no	yes	yes	no	no	no	no	no	no	yes	no	yes
MRPL11	mitochondrial ribosomal protein L11	yes	no	yes	no	no	yes	no	yes	no	yes	no	no
ATP9A	ATPase, class II, type 9A	yes	no	yes	no	no	no	no	no	no	yes	no	yes
EAPP	E2F-associated phosphoprotein	no	yes	yes	no	no	no	no	no	no	yes	no	yes
GFPT1	glutamine--fructose-6-phosphate transaminase 1	no	yes	yes	no	yes	no	no	yes	no	yes	no	yes
RP11-552M11.4	-	yes	no	yes	no	yes	no	no	yes	no	yes	no	yes
CCT2	chaperonin containing TCP1, subunit 2 (beta)	yes	no	yes	no	yes	no	no	yes	no	yes	no	no
NUP85	nucleoporin 85kDa	yes	no	yes	no	no	no	no	no	no	yes	no	no
CTD-2323K18.1	-	yes	no	yes	no	no	yes	no	no	no	yes	no	yes
HSPBP1	HSPA (heat shock 70kDa) binding protein, cytoplasmic cochaperone 1	yes	no	yes	no	no	no	no	no	no	yes	no	no
PDHX	pyruvate dehydrogenase complex, component X	no	no	yes	no	no	no	no	no	no	yes	no	yes
GDE1	glycerophosphodiester phosphodiesterase 1	no	yes	yes	no	yes	no	no	no	no	yes	no	no
TRIM39-RPP21	TRIM39-RPP21 readthrough	yes	no	yes	no	no	yes	no	no	no	yes	yes	no
SUPT4H1	suppressor of Ty 4 homolog 1 (S. cerevisiae)	no	no	yes	no	no	no	no	yes	no	yes	no	no
PTS	6-pyruvoyltetrahydropterin synthase	yes	no	yes	no	no	no	no	yes	no	yes	no	yes
TYW1B	tRNA-yW synthesizing protein 1 homolog B (S. cerevisiae)	yes	no	yes	no	no	no	no	no	no	yes	no	no
ASNA1	arsA arsenite transporter, ATP-binding, homolog 1 (bacterial)	yes	no	yes	no	yes	no	no	no	no	yes	no	no
AASDHPPT	aminoadipate-semialdehyde dehydrogenase-phosphopantetheinyl transferase	yes	no	yes	no	no	no	no	no	no	yes	no	yes
MPDU1	mannose-P-dolichol utilization defect 1	no	yes	yes	no	yes	no	no	yes	no	no	no	no
RAD23A	RAD23 homolog A (S. cerevisiae)	yes	no	yes	no	yes	no	no	no	no	yes	no	no
PLS1	plastin 1	no	yes	yes	no	no	no	no	yes	no	yes	no	no
APEH	acylaminoacyl-peptide hydrolase	no	no	yes	no	yes	no	no	yes	no	yes	no	yes
DDX10	DEAD (Asp-Glu-Ala-Asp) box polypeptide 10	yes	no	yes	no	no	no	no	no	no	yes	no	yes
CLPTM1	cleft lip and palate associated transmembrane protein 1	no	no	yes	no	yes	no	no	no	no	yes	no	no
AMIGO3	adhesion molecule with Ig-like domain 3	no	yes	yes	no	no	no	no	yes	no	yes	no	no
PNN	pinin, desmosome associated protein	yes	no	yes	no	no	yes	no	no	no	yes	yes	no
DUSP12	dual specificity phosphatase 12	yes	no	yes	no	no	yes	no	yes	no	yes	no	no
ALG3	ALG3, alpha-1,3- mannosyltransferase	yes	no	yes	no	yes	no	no	no	no	yes	no	no
SLC22A18	solute carrier family 22, member 18	no	yes	yes	no	no	no	no	no	no	yes	no	no
DSP	desmoplakin	no	yes	yes	no	yes	no	no	yes	no	no	no	no
ANKRD49	ankyrin repeat domain 49	no	no	yes	no	no	yes	no	no	no	yes	yes	no
LRPPRC	leucine-rich pentatricopeptide repeat containing	yes	no	yes	no	no	no	no	no	no	yes	no	no
LAMB3	laminin, beta 3	no	no	yes	no	no	yes	no	yes	no	no	no	no
HMOX2	heme oxygenase (decycling) 2	no	no	yes	no	yes	no	no	no	no	yes	no	no
RNF113A	ring finger protein 113A	yes	no	yes	no	no	no	no	no	no	yes	no	no
PLGRKT	plasminogen receptor, C-terminal lysine transmembrane protein	no	yes	yes	no	no	no	no	no	no	no	no	yes
TIMM9	translocase of inner mitochondrial membrane 9 homolog (yeast)	yes	no	yes	no	no	no	no	no	no	yes	no	no
ORC3	origin recognition complex, subunit 3	yes	no	yes	no	no	no	no	no	no	yes	no	yes
GBAP1	glucosidase, beta, acid pseudogene 1	no	yes	yes	no	no	no	no	yes	no	yes	no	yes
AZIN1	antizyme inhibitor 1	yes	no	yes	no	yes	no	no	no	no	yes	no	yes
SPATS2L	spermatogenesis associated, serine-rich 2-like	no	no	yes	no	no	no	no	no	no	yes	no	yes
DPP3	dipeptidyl-peptidase 3	yes	no	yes	no	yes	no	no	yes	no	yes	no	no
CSTF3	cleavage stimulation factor, 3' pre-RNA, subunit 3, 77kDa	yes	no	yes	no	yes	no	no	no	no	no	no	yes
WDR12	WD repeat domain 12	yes	no	yes	no	no	no	no	no	no	yes	no	yes
COX5A	cytochrome c oxidase subunit Va	no	yes	yes	no	yes	no	no	yes	no	yes	no	yes
BCAS2	breast carcinoma amplified sequence 2	yes	no	yes	no	no	no	no	yes	no	yes	no	yes
ADSS	adenylosuccinate synthase	yes	no	yes	no	yes	no	no	yes	no	yes	no	no
G6PC3	glucose 6 phosphatase, catalytic, 3	yes	no	yes	no	yes	no	no	no	no	no	no	yes
MCM2	minichromosome maintenance complex component 2	yes	no	yes	no	yes	no	no	no	no	yes	no	no
HAX1	HCLS1 associated protein X-1	no	yes	yes	no	no	no	no	no	no	yes	no	no
ABCE1	ATP-binding cassette, sub-family E (OABP), member 1	yes	no	yes	no	yes	no	no	no	no	yes	no	yes
TEX10	testis expressed 10	yes	no	yes	no	no	yes	no	no	no	yes	no	yes
COMMD8	COMM domain containing 8	yes	no	yes	no	no	yes	no	yes	no	no	no	yes
ABT1	activator of basal transcription 1	yes	no	yes	no	no	no	no	no	no	yes	no	no
OXCT1	3-oxoacid CoA transferase 1	no	no	yes	no	yes	no	no	no	no	yes	no	yes
PSMD12	proteasome (prosome, macropain) 26S subunit, non-ATPase, 12	yes	no	yes	no	no	no	no	no	no	yes	no	yes
MRPL2	mitochondrial ribosomal protein L2	yes	no	yes	no	no	yes	no	no	no	yes	no	yes
CTC-524C5.2	-	yes	no	yes	no	no	no	no	yes	no	yes	no	no
YME1L1	YME1-like 1 ATPase	no	no	yes	no	yes	no	no	no	yes	no	no	yes
MRPL4	mitochondrial ribosomal protein L4	yes	no	yes	no	yes	no	no	yes	no	yes	no	yes
DDT	D-dopachrome tautomerase	no	yes	yes	no	yes	no	no	no	no	yes	no	no
TSNAX	translin-associated factor X	no	no	yes	no	no	no	no	yes	no	yes	no	yes
EBNA1BP2	EBNA1 binding protein 2	yes	no	yes	no	no	no	no	yes	no	yes	no	yes
TIMM23	translocase of inner mitochondrial membrane 23 homolog (yeast)	yes	no	yes	no	no	no	no	yes	no	yes	no	yes
CARS	cysteinyl-tRNA synthetase	yes	no	yes	no	no	no	no	yes	no	yes	no	no
FNDC4	fibronectin type III domain containing 4	no	no	yes	no	no	yes	no	no	no	yes	no	no
IFI6	interferon, alpha-inducible protein 6	yes	no	yes	no	no	no	no	no	no	yes	no	no
RAE1	ribonucleic acid export 1	yes	no	yes	no	no	yes	no	no	no	yes	no	no
VPS45	vacuolar protein sorting 45 homolog (S. cerevisiae)	no	yes	yes	no	no	no	no	no	no	yes	no	no
NAA50	N(alpha)-acetyltransferase 50, NatE catalytic subunit	yes	no	yes	no	no	no	no	yes	no	yes	no	no
MCFD2	multiple coagulation factor deficiency 2	yes	no	yes	no	no	no	no	no	no	no	no	yes
SLC41A3	solute carrier family 41, member 3	yes	no	yes	no	no	no	no	no	no	no	no	yes
GNL3	guanine nucleotide binding protein-like 3 (nucleolar)	yes	no	yes	no	yes	no	no	no	no	yes	no	no
PAM	peptidylglycine alpha-amidating monooxygenase	no	no	yes	no	no	no	no	yes	no	yes	no	yes
GLRX2	glutaredoxin 2	yes	no	yes	no	no	no	no	yes	no	yes	no	no
ATP5J2	ATP synthase, H+ transporting, mitochondrial Fo complex, subunit F2	no	no	yes	no	no	yes	no	no	no	yes	no	yes
AP2B1	adaptor-related protein complex 2, beta 1 subunit	yes	no	yes	no	yes	no	no	no	no	yes	no	yes
PES1	pescadillo ribosomal biogenesis factor 1	yes	no	yes	no	no	no	no	no	no	yes	no	no
TSTA3	tissue specific transplantation antigen P35B	yes	no	yes	no	yes	no	no	no	no	yes	no	no
RCN2	reticulocalbin 2, EF-hand calcium binding domain	yes	no	yes	no	yes	no	no	no	no	yes	no	yes
MRPL42	mitochondrial ribosomal protein L42	yes	no	yes	no	yes	no	no	yes	no	yes	no	yes
R3HDM1	R3H domain containing 1	yes	no	yes	no	no	no	no	no	yes	no	no	yes
NUP205	nucleoporin 205kDa	yes	no	yes	no	no	no	no	no	no	yes	no	no
MTIF2	mitochondrial translational initiation factor 2	yes	no	yes	no	no	no	no	yes	no	no	no	no
WBP11	WW domain binding protein 11	yes	no	yes	no	yes	no	no	no	no	yes	no	yes
VDAC1P1	voltage-dependent anion channel 1 pseudogene 1	yes	no	yes	no	yes	no	no	yes	no	yes	no	no
NUDT3	nudix (nucleoside diphosphate linked moiety X)-type motif 3	yes	no	yes	no	no	no	no	yes	no	no	no	no
NARS2	asparaginyl-tRNA synthetase 2, mitochondrial (putative)	yes	no	yes	no	yes	no	no	no	no	yes	no	yes
UBR7	ubiquitin protein ligase E3 component n-recognin 7 (putative)	no	yes	yes	no	yes	no	no	no	no	yes	no	no
RNF187	ring finger protein 187	no	no	yes	no	no	no	no	no	no	yes	no	yes
CD320	CD320 molecule	yes	no	yes	no	yes	no	no	no	no	yes	no	no
RP11-15K19.2	-	yes	no	yes	no	no	no	no	yes	no	yes	no	no
UBE2Q1	ubiquitin-conjugating enzyme E2Q family member 1	no	no	yes	no	yes	no	no	no	no	yes	no	no
CNPY2	canopy FGF signaling regulator 2	yes	no	yes	no	no	yes	no	no	no	yes	no	yes
TMEM8A	transmembrane protein 8A	no	yes	yes	no	yes	no	no	no	no	no	no	yes
UBXN4	UBX domain protein 4	yes	no	yes	no	yes	no	no	no	no	yes	no	no
AMPD2	adenosine monophosphate deaminase 2	yes	no	yes	no	no	yes	no	no	yes	no	no	yes
TMEM11	transmembrane protein 11	no	no	yes	no	no	no	no	no	no	yes	no	no
SMAP1	small ArfGAP 1	no	no	yes	no	yes	no	no	yes	no	yes	no	yes
COL5A2	collagen, type V, alpha 2	yes	no	yes	no	no	yes	no	no	no	yes	no	no
ZNF593	zinc finger protein 593	yes	no	yes	no	no	no	no	yes	no	yes	no	yes
MTX2	metaxin 2	yes	no	yes	no	yes	no	no	no	no	yes	no	yes
TNPO3	transportin 3	yes	no	yes	no	no	no	no	no	no	yes	no	no
TXNL4A	thioredoxin-like 4A	no	yes	yes	no	no	no	no	no	no	yes	no	yes
EMC2	ER membrane protein complex subunit 2	no	no	yes	no	no	no	no	no	no	yes	no	no
UBE2M	ubiquitin-conjugating enzyme E2M	yes	no	yes	no	yes	no	no	no	no	yes	no	yes
LAGE3	L antigen family, member 3	yes	no	yes	no	no	no	no	yes	no	yes	no	no
GRPEL1	GrpE-like 1, mitochondrial (E. coli)	yes	no	yes	no	no	no	no	yes	no	yes	no	yes
GOT1	glutamic-oxaloacetic transaminase 1, soluble	no	yes	yes	no	yes	no	no	yes	no	yes	no	yes
SLC39A4	solute carrier family 39 (zinc transporter), member 4	yes	no	yes	no	no	no	no	no	no	yes	no	no
GTF2E2	general transcription factor IIE, polypeptide 2, beta 34kDa	yes	no	yes	no	no	yes	no	no	no	yes	no	no
COX10	cytochrome c oxidase assembly homolog 10 (yeast)	no	no	yes	no	no	no	no	no	no	yes	no	no
C1GALT1C1	C1GALT1-specific chaperone 1	yes	no	yes	no	no	no	no	yes	no	no	no	no
DUT	deoxyuridine triphosphatase	yes	no	yes	no	no	no	no	no	no	yes	yes	no
ZNF259	zinc finger protein 259	yes	no	yes	no	no	yes	no	no	no	yes	no	no
RBFOX2	RNA binding protein, fox-1 homolog (C. elegans) 2	yes	no	yes	no	yes	no	no	no	no	yes	no	yes
PRPSAP2	phosphoribosyl pyrophosphate synthetase-associated protein 2	yes	no	yes	no	no	no	no	no	no	yes	no	no
TUFT1	tuftelin 1	yes	no	yes	no	yes	no	no	no	no	no	no	yes
SNRNP27	small nuclear ribonucleoprotein 27kDa (U4/U6.U5)	yes	no	yes	no	no	no	no	yes	no	yes	no	no
SMYD3	SET and MYND domain containing 3	yes	no	yes	no	yes	no	no	yes	no	yes	no	yes
ATP6V0E2	ATPase, H+ transporting V0 subunit e2	no	no	yes	no	yes	no	no	no	no	yes	no	yes
CRMP1	collapsin response mediator protein 1	no	no	yes	no	no	no	no	no	no	yes	no	yes
MEN1	multiple endocrine neoplasia I	yes	no	yes	no	yes	no	no	no	no	yes	no	no
FAM120A	family with sequence similarity 120A	no	no	yes	no	no	no	no	yes	no	no	no	no
POLD2	polymerase (DNA directed), delta 2, accessory subunit	yes	no	yes	no	yes	no	no	no	no	yes	no	no
APOO	apolipoprotein O	yes	no	yes	no	yes	no	no	yes	no	yes	no	yes
MRPS10	mitochondrial ribosomal protein S10	yes	no	yes	no	no	yes	no	no	no	no	no	yes
ABHD10	abhydrolase domain containing 10	yes	no	yes	no	yes	no	no	no	no	yes	no	yes
RP11-454H13.6	-	yes	no	yes	no	yes	no	no	no	no	no	no	yes
CLIP3	CAP-GLY domain containing linker protein 3	no	yes	yes	no	no	yes	no	no	no	yes	no	yes
THAP4	THAP domain containing 4	no	no	yes	no	no	no	no	no	no	yes	no	yes
AC005280.1	-	yes	no	yes	no	yes	no	no	no	no	no	no	yes
NNAT	neuronatin	no	yes	yes	no	no	yes	no	yes	no	no	no	no
TRAPPC2L	trafficking protein particle complex 2-like	yes	no	yes	no	no	no	no	no	no	yes	no	yes
TBCC	tubulin folding cofactor C	no	yes	yes	no	yes	no	no	no	no	yes	no	no
MRPL22	mitochondrial ribosomal protein L22	yes	no	yes	no	no	no	no	yes	no	yes	no	yes
ALDH18A1	aldehyde dehydrogenase 18 family, member A1	no	yes	yes	no	yes	no	no	no	no	yes	no	no
KDELR3	KDEL (Lys-Asp-Glu-Leu) endoplasmic reticulum protein retention receptor 3	yes	no	yes	no	yes	no	no	no	no	yes	no	no
OSBP	oxysterol binding protein	no	no	yes	no	yes	no	no	yes	no	yes	no	yes
TKT	transketolase	yes	no	yes	no	yes	no	no	no	no	yes	no	no
LAMTOR2	late endosomal/lysosomal adaptor, MAPK and MTOR activator 2	yes	no	yes	no	no	no	no	no	no	yes	no	no
MYL6B	myosin, light chain 6B, alkali, smooth muscle and non-muscle	yes	no	yes	no	no	yes	no	no	no	yes	no	yes
TOMM20	translocase of outer mitochondrial membrane 20 homolog (yeast)	yes	no	yes	no	no	no	no	no	no	yes	no	no
SMG8	SMG8 nonsense mediated mRNA decay factor	yes	no	yes	no	yes	no	no	no	no	yes	no	no
CBR1	carbonyl reductase 1	no	yes	yes	no	no	no	no	no	no	yes	no	no
IP6K2	inositol hexakisphosphate kinase 2	no	yes	yes	no	yes	no	no	no	no	yes	no	no
SORL1	sortilin-related receptor, L(DLR class) A repeats containing	no	no	yes	no	no	no	no	no	no	yes	no	no
SRRD	SRR1 domain containing	yes	no	yes	no	no	no	no	yes	no	yes	no	no
CLPP	caseinolytic mitochondrial matrix peptidase proteolytic subunit	yes	no	yes	no	no	no	no	no	no	yes	no	no
PPIE	peptidylprolyl isomerase E (cyclophilin E)	yes	no	yes	no	no	no	no	no	no	yes	no	no
VCAM1	vascular cell adhesion molecule 1	no	yes	yes	no	no	yes	no	no	yes	no	no	yes
HLTF	helicase-like transcription factor	yes	no	yes	no	yes	no	no	no	no	yes	no	yes
PDXDC1	pyridoxal-dependent decarboxylase domain containing 1	no	yes	yes	no	yes	no	no	no	no	yes	no	no
PHB	prohibitin	yes	no	yes	no	no	no	no	no	no	yes	no	no
MAD2L1BP	MAD2L1 binding protein	no	no	yes	no	no	no	no	yes	no	yes	no	no
RAP2B	RAP2B, member of RAS oncogene family	no	no	yes	no	no	no	no	no	no	yes	no	no
RRM1	ribonucleotide reductase M1	yes	no	yes	no	yes	no	no	no	no	yes	no	yes
SAP130	Sin3A-associated protein, 130kDa	no	no	yes	no	yes	no	no	no	no	yes	no	no
HMGXB4	HMG box domain containing 4	yes	no	yes	no	yes	no	no	no	no	yes	no	no
FTSJ2	FtsJ RNA methyltransferase homolog 2 (E. coli)	yes	no	yes	no	no	no	no	yes	no	yes	no	yes
ALG6	ALG6, alpha-1,3-glucosyltransferase	yes	no	yes	no	yes	no	no	no	no	yes	no	no
TMEM189-UBE2V1	TMEM189-UBE2V1 readthrough	yes	no	yes	no	yes	no	no	yes	no	yes	no	yes
PEX2	peroxisomal biogenesis factor 2	yes	no	yes	no	yes	no	no	no	no	yes	no	no
THOC5	THO complex 5	yes	no	yes	no	no	yes	no	no	no	yes	no	no
TUFM	Tu translation elongation factor, mitochondrial	yes	no	yes	no	no	no	no	no	no	yes	no	no
HARS2	histidyl-tRNA synthetase 2, mitochondrial	no	no	yes	no	no	yes	no	no	no	yes	no	no
RP11-397A15.4	-	yes	no	yes	no	no	no	no	yes	no	yes	no	no
TMEM45A	transmembrane protein 45A	no	no	yes	no	no	yes	no	yes	no	no	yes	no
HSPA9	heat shock 70kDa protein 9 (mortalin)	yes	no	yes	no	no	no	no	yes	no	yes	no	no
NRBP1	nuclear receptor binding protein 1	yes	no	yes	no	yes	no	no	no	no	yes	no	no
DPAGT1	dolichyl-phosphate (UDP-N-acetylglucosamine) N-acetylglucosaminephosphotransferase 1 (GlcNAc-1-P transferase)	yes	no	yes	no	yes	no	no	no	no	yes	no	no
ATF7IP	activating transcription factor 7 interacting protein	yes	no	yes	no	no	no	no	no	no	yes	no	no
SEC22B	SEC22 vesicle trafficking protein homolog B (S. cerevisiae) (gene/pseudogene)	yes	no	yes	no	no	no	no	yes	no	yes	no	yes
MAN1B1	mannosidase, alpha, class 1B, member 1	yes	no	yes	no	yes	no	no	no	no	yes	no	no
USP21	ubiquitin specific peptidase 21	yes	no	yes	no	yes	no	no	no	no	yes	yes	no
DPY19L1	dpy-19-like 1 (C. elegans)	yes	no	yes	no	no	yes	no	yes	no	yes	no	no
KCMF1	potassium channel modulatory factor 1	yes	no	yes	no	no	yes	no	no	no	yes	no	no
COX7BP1	cytochrome c oxidase subunit VIIb pseudogene 1	no	yes	yes	no	no	no	no	yes	no	yes	no	no
AURKAIP1	aurora kinase A interacting protein 1	no	no	yes	no	no	no	no	no	no	yes	no	no
PRDX3	peroxiredoxin 3	yes	no	yes	no	yes	no	no	no	no	yes	no	yes
ENO2	enolase 2 (gamma, neuronal)	yes	no	yes	no	no	yes	no	no	no	yes	no	yes
PSMB2	proteasome (prosome, macropain) subunit, beta type, 2	yes	no	yes	no	no	no	no	no	no	yes	no	yes
REEP2	receptor accessory protein 2	no	yes	yes	no	no	yes	no	no	no	yes	no	yes
RDH11	retinol dehydrogenase 11 (all-trans/9-cis/11-cis)	yes	no	yes	no	yes	no	no	no	no	no	no	yes
SMYD5	SMYD family member 5	yes	no	yes	no	yes	no	no	no	no	yes	no	no
MRPS18A	mitochondrial ribosomal protein S18A	no	no	yes	no	no	no	no	no	no	yes	no	yes
SLC7A1	solute carrier family 7 (cationic amino acid transporter, y+ system), member 1	yes	no	yes	no	no	no	no	no	no	yes	no	no
PFDN4	prefoldin subunit 4	yes	no	yes	no	no	no	no	no	no	yes	no	yes
PCCB	propionyl CoA carboxylase, beta polypeptide	yes	no	yes	no	yes	no	no	no	no	yes	no	yes
RAB22A	RAB22A, member RAS oncogene family	yes	no	yes	no	no	yes	no	yes	no	no	no	no
RP11-395L14.17	-	yes	no	yes	no	no	no	no	no	no	yes	no	yes
UBL4A	ubiquitin-like 4A	yes	no	yes	no	no	yes	no	no	no	yes	no	no
RAB3GAP2	RAB3 GTPase activating protein subunit 2 (non-catalytic)	no	no	yes	no	no	yes	no	no	no	yes	no	no
UQCC	-	no	no	yes	no	no	no	no	yes	no	yes	no	yes
PSME3	proteasome (prosome, macropain) activator subunit 3 (PA28 gamma; Ki)	yes	no	yes	no	no	no	no	yes	no	yes	no	yes
EBP	emopamil binding protein (sterol isomerase)	yes	no	yes	no	no	no	no	no	no	yes	no	yes
MRPL12	mitochondrial ribosomal protein L12	yes	no	yes	no	yes	no	no	yes	no	yes	no	yes
CCZ1	CCZ1 vacuolar protein trafficking and biogenesis associated homolog (S. cerevisiae)	yes	no	yes	no	yes	no	no	no	no	yes	no	no
DPM2	dolichyl-phosphate mannosyltransferase polypeptide 2, regulatory subunit	yes	no	yes	no	yes	no	no	no	no	yes	no	no
ZDHHC24	zinc finger, DHHC-type containing 24	yes	no	yes	no	yes	no	no	no	no	yes	no	no
STX16	syntaxin 16	yes	no	yes	no	no	no	no	yes	no	no	no	no
PERP	PERP, TP53 apoptosis effector	yes	no	yes	no	yes	no	no	yes	yes	no	no	no
COA3	cytochrome c oxidase assembly factor 3	no	yes	yes	no	no	no	no	no	no	yes	no	no
MBOAT7	membrane bound O-acyltransferase domain containing 7	no	no	yes	no	no	no	no	yes	no	yes	no	no
MMP7	matrix metallopeptidase 7 (matrilysin, uterine)	yes	no	yes	no	no	no	no	no	no	yes	no	no
SIAH2	siah E3 ubiquitin protein ligase 2	no	yes	yes	no	no	no	no	yes	no	yes	yes	no
MRPL39	mitochondrial ribosomal protein L39	yes	no	yes	no	no	no	no	no	no	yes	no	no
NHP2L1	NHP2 non-histone chromosome protein 2-like 1 (S. cerevisiae)	yes	no	yes	no	no	yes	no	yes	no	yes	no	yes
RP11-164O23.5	-	yes	no	yes	no	yes	no	no	yes	no	yes	no	yes
CCS	copper chaperone for superoxide dismutase	no	no	yes	no	no	no	no	no	no	yes	no	no
MRPS12	mitochondrial ribosomal protein S12	yes	no	yes	no	yes	no	no	no	no	yes	no	no
SSBP1	single-stranded DNA binding protein 1, mitochondrial	yes	no	yes	no	no	no	no	no	no	yes	no	yes
TOPBP1	topoisomerase (DNA) II binding protein 1	yes	no	yes	no	no	no	no	yes	no	yes	no	no
NDUFB4	NADH dehydrogenase (ubiquinone) 1 beta subcomplex, 4, 15kDa	no	no	yes	no	no	no	no	no	no	yes	no	no
SUMO1	small ubiquitin-like modifier 1	yes	no	yes	no	no	no	no	yes	no	yes	no	yes
SELRC1	Sel1 repeat containing 1	yes	no	yes	no	no	no	no	no	no	yes	no	no
CCDC51	coiled-coil domain containing 51	yes	no	yes	no	no	no	no	no	no	yes	no	yes
PTGES2	prostaglandin E synthase 2	yes	no	yes	no	no	no	no	no	no	yes	no	yes
PMPCA	peptidase (mitochondrial processing) alpha	yes	no	yes	no	yes	no	no	no	no	yes	no	yes
ATP2A2	ATPase, Ca++ transporting, cardiac muscle, slow twitch 2	no	yes	yes	no	yes	no	no	no	no	yes	no	no
USP39	ubiquitin specific peptidase 39	yes	no	yes	no	no	no	no	no	no	yes	no	no
ADCK2	aarF domain containing kinase 2	yes	no	yes	no	yes	no	no	no	no	yes	no	no
SAR1A	SAR1 homolog A (S. cerevisiae)	yes	no	yes	no	no	no	no	yes	no	yes	no	yes
CANT1	calcium activated nucleotidase 1	no	yes	yes	no	yes	no	no	no	no	yes	no	no
PRKRIP1	PRKR interacting protein 1 (IL11 inducible)	yes	no	yes	no	no	no	no	no	no	no	no	yes
ALDOC	aldolase C, fructose-bisphosphate	no	no	yes	no	no	yes	no	no	no	yes	no	yes
AKR7A2	aldo-keto reductase family 7, member A2 (aflatoxin aldehyde reductase)	no	yes	yes	no	yes	no	no	no	no	yes	no	no
ZWINT	ZW10 interacting kinetochore protein	yes	no	yes	no	yes	no	no	yes	no	yes	no	yes
SLIRP	SRA stem-loop interacting RNA binding protein	no	no	yes	no	no	no	no	no	no	yes	no	yes
DNAJA4	DnaJ (Hsp40) homolog, subfamily A, member 4	yes	no	yes	no	no	no	no	no	no	yes	no	no
POLR2G	polymerase (RNA) II (DNA directed) polypeptide G	yes	no	yes	no	no	no	no	no	no	yes	no	no
PSENEN	presenilin enhancer gamma secretase subunit	yes	no	yes	no	yes	no	no	no	no	yes	no	no
DNAJC11	DnaJ (Hsp40) homolog, subfamily C, member 11	no	yes	yes	no	yes	no	no	no	no	yes	no	no
POLRMT	polymerase (RNA) mitochondrial (DNA directed)	yes	no	yes	no	no	no	no	no	no	yes	no	no
AIFM1	apoptosis-inducing factor, mitochondrion-associated, 1	yes	no	yes	no	yes	no	no	yes	no	yes	no	no
ICT1	immature colon carcinoma transcript 1	yes	no	yes	no	no	no	no	yes	no	yes	no	no
ARL1	ADP-ribosylation factor-like 1	yes	no	yes	no	yes	no	no	yes	no	yes	no	yes
WDR70	WD repeat domain 70	yes	no	yes	no	no	no	no	no	no	yes	no	yes
ATP5G2	ATP synthase, H+ transporting, mitochondrial Fo complex, subunit C2 (subunit 9)	yes	no	yes	no	no	no	no	no	no	yes	yes	no
HTRA2	HtrA serine peptidase 2	yes	no	yes	no	no	no	no	yes	no	yes	no	yes
SCAMP5	secretory carrier membrane protein 5	no	yes	yes	no	yes	no	no	no	no	yes	no	yes
ASNS	asparagine synthetase (glutamine-hydrolyzing)	yes	no	yes	no	no	no	no	no	no	yes	no	no
CHPF2	chondroitin polymerizing factor 2	yes	no	yes	no	no	no	no	no	no	yes	no	no
DRAP1	DR1-associated protein 1 (negative cofactor 2 alpha)	yes	no	yes	no	no	no	no	no	no	yes	no	no
SRPK1	SRSF protein kinase 1	yes	no	yes	no	no	no	no	no	no	yes	no	no
PAIP1	poly(A) binding protein interacting protein 1	yes	no	yes	no	yes	no	no	no	no	no	no	yes
MRPS28	mitochondrial ribosomal protein S28	yes	no	yes	no	no	no	no	yes	no	yes	no	no
SNRPD1	small nuclear ribonucleoprotein D1 polypeptide 16kDa	yes	no	yes	no	no	no	no	yes	no	yes	no	no
EEF1E1	eukaryotic translation elongation factor 1 epsilon 1	yes	no	yes	no	yes	no	no	yes	no	yes	no	yes
RAB1A	RAB1A, member RAS oncogene family	no	no	yes	no	yes	no	no	yes	no	yes	no	yes
RAB15	RAB15, member RAS oncogene family	yes	no	yes	no	no	no	no	yes	no	yes	no	yes
ERCC3	excision repair cross-complementing rodent repair deficiency, complementation group 3	yes	no	yes	no	no	no	no	no	no	yes	no	no
ECD	ecdysoneless homolog (Drosophila)	yes	no	yes	no	no	no	no	yes	no	yes	no	no
SENP2	SUMO1/sentrin/SMT3 specific peptidase 2	no	no	yes	no	yes	no	no	no	no	yes	no	no
KDM5B	lysine (K)-specific demethylase 5B	no	no	yes	no	yes	no	no	no	no	yes	no	no
ARL4C	ADP-ribosylation factor-like 4C	no	no	yes	no	no	no	no	yes	no	yes	no	yes
LGI2	leucine-rich repeat LGI family, member 2	no	yes	yes	no	no	yes	no	no	no	no	no	yes
CTD-2008A1.2	-	yes	no	yes	no	yes	no	no	no	no	yes	no	no
AGPAT5	1-acylglycerol-3-phosphate O-acyltransferase 5	yes	no	yes	no	no	no	no	no	no	no	no	yes
TRAF5	TNF receptor-associated factor 5	yes	no	yes	no	no	yes	no	no	no	yes	no	no
POLR2E	polymerase (RNA) II (DNA directed) polypeptide E, 25kDa	yes	no	yes	no	yes	no	no	no	no	yes	no	no
DKC1	dyskeratosis congenita 1, dyskerin	yes	no	yes	no	yes	no	no	no	no	yes	no	no
RP11-785H5.1	-	yes	no	yes	no	no	yes	no	yes	no	yes	no	yes
SART1	squamous cell carcinoma antigen recognized by T cells	yes	no	yes	no	no	yes	no	no	no	yes	yes	no
COPS8	COP9 signalosome subunit 8	yes	no	yes	no	no	yes	no	yes	no	yes	no	yes
ABCC5	ATP-binding cassette, sub-family C (CFTR/MRP), member 5	no	no	yes	no	yes	no	no	no	no	yes	no	no
NVL	nuclear VCP-like	no	yes	yes	no	no	no	no	no	no	yes	no	no
MARCH5	membrane-associated ring finger (C3HC4) 5	yes	no	yes	no	yes	no	no	no	no	no	no	yes
STAT1	signal transducer and activator of transcription 1, 91kDa	yes	no	yes	no	yes	no	no	no	no	yes	no	yes
RP11-77H9.2	-	yes	no	yes	no	yes	no	no	no	no	yes	no	no
NUP54	nucleoporin 54kDa	yes	no	yes	no	no	no	no	no	no	yes	no	no
KIAA0753	KIAA0753	yes	no	yes	no	no	no	no	no	no	yes	no	no
DENR	density-regulated protein	yes	no	yes	no	no	no	no	yes	no	yes	no	yes
DHPS	deoxyhypusine synthase	yes	no	yes	no	yes	no	no	no	no	yes	no	no
BLMH	bleomycin hydrolase	yes	no	yes	no	no	no	no	yes	no	yes	no	no
LYRM4	LYR motif containing 4	yes	no	yes	no	no	no	no	yes	no	yes	no	yes
BET1	Bet1 golgi vesicular membrane trafficking protein	yes	no	yes	no	yes	no	no	no	no	yes	no	no
SLC30A9	solute carrier family 30 (zinc transporter), member 9	no	no	yes	no	yes	no	no	no	no	yes	no	yes
SRP72P2	signal recognition particle 72kDa pseudogene 2	yes	no	yes	no	no	no	no	yes	yes	no	no	no
MFF	mitochondrial fission factor	yes	no	yes	no	no	no	no	yes	no	yes	no	no
ACVR1	activin A receptor, type I	yes	no	yes	no	no	no	no	yes	no	no	no	no
UBAP2L	ubiquitin associated protein 2-like	yes	no	yes	no	no	no	no	no	no	yes	no	no
AC083899.3	-	yes	no	yes	no	yes	no	no	no	no	yes	no	no
NDUFB2	NADH dehydrogenase (ubiquinone) 1 beta subcomplex, 2, 8kDa	no	no	yes	no	no	yes	no	yes	no	yes	no	no
TACO1	translational activator of mitochondrially encoded cytochrome c oxidase I	no	yes	yes	no	no	no	no	no	no	yes	no	no
MKRN1	makorin ring finger protein 1	no	yes	yes	no	no	no	no	no	no	yes	no	yes
UCHL1	ubiquitin carboxyl-terminal esterase L1 (ubiquitin thiolesterase)	no	yes	yes	no	no	yes	no	no	no	yes	no	yes
ZW10	zw10 kinetochore protein	yes	no	yes	no	yes	no	no	no	no	yes	no	yes
COQ3	coenzyme Q3 methyltransferase	yes	no	yes	no	no	no	no	no	no	yes	no	yes
BRE	brain and reproductive organ-expressed (TNFRSF1A modulator)	yes	no	yes	no	no	no	no	no	no	yes	no	yes
GCN1L1	GCN1 general control of amino-acid synthesis 1-like 1 (yeast)	yes	no	yes	no	no	no	no	no	no	yes	yes	no
CSE1L	CSE1 chromosome segregation 1-like (yeast)	yes	no	yes	no	no	no	no	no	no	yes	no	no
UMPS	uridine monophosphate synthetase	yes	no	yes	no	no	no	no	no	no	yes	no	no
METTL13	methyltransferase like 13	yes	no	yes	no	yes	no	no	yes	no	yes	no	no
CAD	carbamoyl-phosphate synthetase 2, aspartate transcarbamylase, and dihydroorotase	yes	no	yes	no	no	no	no	no	no	yes	yes	no
FAM127B	family with sequence similarity 127, member B	no	no	yes	no	no	no	no	no	no	yes	no	no
UBE2S	ubiquitin-conjugating enzyme E2S	yes	no	yes	no	yes	no	no	no	no	yes	no	no
USO1	USO1 vesicle transport factor	no	no	yes	no	no	no	no	yes	no	yes	no	no
RPL28	ribosomal protein L28	yes	no	yes	no	no	no	no	no	no	yes	yes	no
OXSM	3-oxoacyl-ACP synthase, mitochondrial	yes	no	yes	no	yes	no	no	no	no	yes	no	no
BCS1L	BC1 (ubiquinol-cytochrome c reductase) synthesis-like	yes	no	yes	no	no	no	no	no	no	yes	no	no
STK39	serine threonine kinase 39	no	yes	yes	no	yes	no	no	yes	no	yes	no	yes
BCR	breakpoint cluster region	yes	no	yes	no	no	no	no	no	no	yes	no	no
EXOSC5	exosome component 5	yes	no	yes	no	yes	no	no	no	no	yes	no	no
PSMA3	proteasome (prosome, macropain) subunit, alpha type, 3	no	no	yes	no	no	yes	no	yes	no	yes	no	no
ABCF3	ATP-binding cassette, sub-family F (GCN20), member 3	yes	no	yes	no	yes	no	no	no	no	yes	no	yes
CIDEC	cell death-inducing DFFA-like effector c	no	yes	yes	no	no	no	no	no	no	yes	no	no
CIAO1	cytosolic iron-sulfur protein assembly 1	yes	no	yes	no	yes	no	no	no	no	yes	no	yes
LSM5	LSM5 homolog, U6 small nuclear RNA associated (S. cerevisiae)	yes	no	yes	no	yes	no	no	no	no	yes	no	no
BUB3	BUB3 mitotic checkpoint protein	yes	no	yes	no	yes	no	no	no	no	yes	no	no
ACLY	ATP citrate lyase	yes	no	yes	no	yes	no	no	yes	no	yes	no	yes
PPP1R2P3	protein phosphatase 1, regulatory (inhibitor) subunit 2 pseudogene 3	yes	no	yes	no	no	no	no	yes	no	yes	no	yes
UBE2H	ubiquitin-conjugating enzyme E2H	yes	no	yes	no	yes	no	no	no	no	yes	no	no
AAAS	achalasia, adrenocortical insufficiency, alacrimia	yes	no	yes	no	yes	no	no	no	no	yes	no	no
NFRKB	nuclear factor related to kappaB binding protein	no	no	yes	no	yes	no	no	no	no	yes	no	no
RALGAPB	Ral GTPase activating protein, beta subunit (non-catalytic)	yes	no	yes	no	no	no	no	no	no	yes	no	no
POP4	processing of precursor 4, ribonuclease P/MRP subunit (S. cerevisiae)	no	no	yes	no	no	yes	no	yes	no	yes	no	yes
MGAT4B	mannosyl (alpha-1,3-)-glycoprotein beta-1,4-N-acetylglucosaminyltransferase, isozyme B	no	yes	yes	no	yes	no	no	no	no	yes	no	no
RTCA	RNA 3'-terminal phosphate cyclase	no	no	yes	no	yes	no	no	yes	no	yes	no	yes
AACS	acetoacetyl-CoA synthetase	yes	no	yes	no	yes	no	no	no	no	yes	no	yes
ISLR	immunoglobulin superfamily containing leucine-rich repeat	no	no	yes	no	no	yes	no	yes	no	no	no	no
SRPK2	SRSF protein kinase 2	yes	no	yes	no	yes	no	no	no	no	yes	no	yes
EMC8	ER membrane protein complex subunit 8	yes	no	yes	no	no	yes	no	no	no	yes	no	no
POLR1C	polymerase (RNA) I polypeptide C, 30kDa	yes	no	yes	no	no	no	no	no	no	yes	no	no
TRPC4AP	transient receptor potential cation channel, subfamily C, member 4 associated protein	yes	no	yes	no	no	no	no	no	no	yes	no	yes
MARCKS	myristoylated alanine-rich protein kinase C substrate	no	yes	yes	no	yes	no	no	no	no	yes	no	no
NOS1AP	nitric oxide synthase 1 (neuronal) adaptor protein	no	yes	yes	no	no	no	no	no	no	no	no	yes
POLR3E	polymerase (RNA) III (DNA directed) polypeptide E (80kD)	yes	no	yes	no	yes	no	no	no	no	yes	no	no
RFXANK	regulatory factor X-associated ankyrin-containing protein	yes	no	yes	no	no	no	no	no	no	yes	no	no
FH	fumarate hydratase	no	yes	yes	no	yes	no	no	yes	no	yes	no	yes
SDF2L1	stromal cell-derived factor 2-like 1	yes	no	yes	no	no	no	no	no	no	yes	no	no
POLE3	polymerase (DNA directed), epsilon 3, accessory subunit	yes	no	yes	no	yes	no	no	yes	no	yes	no	no
OLA1	Obg-like ATPase 1	yes	no	yes	no	no	no	no	no	no	yes	no	yes
AMPD3	adenosine monophosphate deaminase 3	yes	no	yes	no	no	no	no	no	no	yes	no	no
ST6GAL1	ST6 beta-galactosamide alpha-2,6-sialyltranferase 1	no	yes	yes	no	no	no	no	yes	no	no	no	no
BNIP3P1	BCL2/adenovirus E1B 19kDa interacting protein 3 pseudogene 1	yes	no	yes	no	no	no	no	no	no	yes	no	no
CHRNB2	cholinergic receptor, nicotinic, beta 2 (neuronal)	no	yes	yes	no	no	yes	no	no	no	yes	no	no
TRIM37	tripartite motif containing 37	yes	no	yes	no	yes	no	no	no	no	no	no	yes
METTL1	methyltransferase like 1	yes	no	yes	no	no	no	no	no	no	yes	no	yes
MAPK9	mitogen-activated protein kinase 9	no	yes	yes	no	yes	no	no	yes	no	yes	no	yes
PTPRU	protein tyrosine phosphatase, receptor type, U	no	no	yes	no	no	no	no	no	yes	no	no	yes
TMEM126B	transmembrane protein 126B	yes	no	yes	no	no	no	no	yes	no	yes	no	no
GLRX5	glutaredoxin 5	no	yes	yes	no	no	no	no	no	no	no	no	yes
SYNCRIP	synaptotagmin binding, cytoplasmic RNA interacting protein	yes	no	yes	no	yes	no	no	yes	no	yes	no	no
TUBA3E	tubulin, alpha 3e	yes	no	yes	no	no	no	no	no	no	yes	no	yes
GPC1	glypican 1	yes	no	yes	no	no	yes	no	no	no	yes	no	no
DGKZ	diacylglycerol kinase, zeta	yes	no	yes	no	no	yes	no	no	no	yes	no	no
SEZ6L2	seizure related 6 homolog (mouse)-like 2	yes	no	yes	no	yes	no	no	no	no	yes	no	no
GPS1	G protein pathway suppressor 1	yes	no	yes	no	yes	no	no	no	no	yes	no	no
EHMT2	euchromatic histone-lysine N-methyltransferase 2	yes	no	yes	no	no	no	no	no	no	yes	no	no
ICA1	islet cell autoantigen 1, 69kDa	yes	no	yes	no	yes	no	no	no	no	yes	no	no
DUSP14	dual specificity phosphatase 14	yes	no	yes	no	no	no	no	yes	no	yes	no	no
ZNF544	zinc finger protein 544	yes	no	yes	no	no	no	no	no	no	yes	no	yes
PRR5	proline rich 5 (renal)	yes	no	yes	no	no	no	no	no	no	yes	no	no
FKBP11	FK506 binding protein 11, 19 kDa	yes	no	yes	no	yes	no	no	no	no	yes	no	yes
PRSS3P2	protease, serine, 3 pseudogene 2	no	yes	yes	no	no	yes	no	no	no	yes	no	no
APTX	aprataxin	yes	no	yes	no	yes	no	no	no	no	yes	no	no
FAM86DP	family with sequence similarity 86, member D, pseudogene	yes	no	yes	no	yes	no	no	no	no	no	no	yes
PGK1	phosphoglycerate kinase 1	no	no	yes	no	no	no	no	yes	no	yes	no	no
URI1	URI1, prefoldin-like chaperone	yes	no	yes	no	yes	no	no	yes	no	no	no	no
ADK	adenosine kinase	yes	no	yes	no	yes	no	no	no	no	yes	no	yes
TOMM22	translocase of outer mitochondrial membrane 22 homolog (yeast)	yes	no	yes	no	yes	no	no	yes	no	yes	no	no
PWP2	PWP2 periodic tryptophan protein homolog (yeast)	yes	no	yes	no	no	no	no	no	no	yes	no	no
CCDC90B	coiled-coil domain containing 90B	no	no	yes	no	no	no	no	no	no	yes	no	no
TBCD	tubulin folding cofactor D	yes	no	yes	no	no	no	no	no	no	yes	no	no
ARMC1	armadillo repeat containing 1	yes	no	yes	no	no	no	no	no	no	yes	no	no
RP11-390F4.3	-	yes	no	yes	no	no	no	no	no	no	yes	no	no
GTF2E1	general transcription factor IIE, polypeptide 1, alpha 56kDa	yes	no	yes	no	no	no	no	no	no	yes	no	no
PIGCP1	phosphatidylinositol glycan anchor biosynthesis, class C, pseudogene 1	yes	no	yes	no	yes	no	no	no	no	yes	no	no
SSSCA1	Sjogren syndrome/scleroderma autoantigen 1	yes	no	yes	no	no	yes	no	no	no	yes	no	yes
ZNF282	zinc finger protein 282	yes	no	yes	no	yes	no	no	no	no	yes	yes	no
MMD	monocyte to macrophage differentiation-associated	yes	no	yes	no	no	yes	no	no	no	no	no	yes
LOXL1	lysyl oxidase-like 1	yes	no	yes	no	no	no	no	no	no	no	no	yes
ELAC2	elaC ribonuclease Z 2	yes	no	yes	no	no	no	no	no	no	yes	no	yes
NRSN2	neurensin 2	no	no	yes	no	no	no	no	no	no	yes	no	no
PTP4A3	protein tyrosine phosphatase type IVA, member 3	yes	no	yes	no	yes	no	no	no	no	yes	no	no
CRKL	v-crk avian sarcoma virus CT10 oncogene homolog-like	no	no	yes	no	no	no	no	no	no	yes	no	yes
TSSC1	tumor suppressing subtransferable candidate 1	yes	no	yes	no	yes	no	no	no	no	yes	no	yes
GPR89B	G protein-coupled receptor 89B	yes	no	yes	no	yes	no	no	no	no	yes	no	yes
AC016732.2	-	yes	no	yes	no	yes	no	no	no	no	yes	no	yes
TFB2M	transcription factor B2, mitochondrial	yes	no	yes	no	yes	no	no	yes	no	yes	no	yes
SEMA4F	sema domain, immunoglobulin domain (Ig), transmembrane domain (TM) and short cytoplasmic domain, (semaphorin) 4F	yes	no	yes	no	no	no	no	no	no	yes	no	no
SUN1	Sad1 and UNC84 domain containing 1	no	no	yes	no	no	yes	no	no	no	yes	no	no
EMC9	ER membrane protein complex subunit 9	yes	no	yes	no	no	no	no	yes	no	yes	no	yes
TYMS	thymidylate synthetase	yes	no	yes	no	yes	no	no	no	no	no	no	yes
MAPK13	mitogen-activated protein kinase 13	no	yes	yes	no	no	no	no	no	no	yes	no	no
PUS3	pseudouridylate synthase 3	yes	no	yes	no	no	yes	no	no	no	yes	no	no
CPSF6	cleavage and polyadenylation specific factor 6, 68kDa	yes	no	yes	no	no	no	no	yes	no	yes	no	no
EXOSC4	exosome component 4	yes	no	yes	no	yes	no	no	no	no	yes	no	yes
MED20	mediator complex subunit 20	yes	no	yes	no	yes	no	no	no	no	yes	no	no
GTPBP8	GTP-binding protein 8 (putative)	yes	no	yes	no	no	yes	no	no	no	yes	no	no
MAP3K7	mitogen-activated protein kinase kinase kinase 7	yes	no	yes	no	yes	no	no	no	no	yes	no	no
LANCL2	LanC lantibiotic synthetase component C-like 2 (bacterial)	yes	no	yes	no	yes	no	no	no	no	yes	no	yes
WDR3	WD repeat domain 3	yes	no	yes	no	no	no	no	no	no	yes	no	no
TIPRL	TIP41, TOR signaling pathway regulator-like (S. cerevisiae)	no	no	yes	no	no	no	no	no	no	no	no	yes
TBRG4	transforming growth factor beta regulator 4	yes	no	yes	no	no	no	no	no	no	yes	no	no
CMPK1	cytidine monophosphate (UMP-CMP) kinase 1, cytosolic	no	no	yes	no	no	no	no	yes	no	yes	no	no
SLC35C1	solute carrier family 35 (GDP-fucose transporter), member C1	no	yes	yes	no	no	yes	no	no	no	no	no	yes
ING4	inhibitor of growth family, member 4	no	yes	yes	no	no	no	no	no	no	yes	no	no
OSBPL2	oxysterol binding protein-like 2	no	yes	yes	no	no	no	no	no	no	yes	no	no
CDK5	cyclin-dependent kinase 5	yes	no	yes	no	yes	no	no	no	no	yes	no	yes
COL15A1	collagen, type XV, alpha 1	no	no	yes	no	no	no	no	yes	no	no	no	no
PADI2	peptidyl arginine deiminase, type II	no	yes	yes	no	no	yes	no	no	yes	no	no	yes
TRIM27	tripartite motif containing 27	yes	no	yes	no	yes	no	no	no	no	yes	no	yes
GRAMD1B	GRAM domain containing 1B	no	no	yes	no	no	yes	no	no	no	yes	no	no
SRP54	signal recognition particle 54kDa	no	no	yes	no	no	no	no	no	no	yes	no	no
PILRB	paired immunoglobin-like type 2 receptor beta	no	no	yes	no	no	no	no	no	no	yes	yes	no
SMARCA4	SWI/SNF related, matrix associated, actin dependent regulator of chromatin, subfamily a, member 4	yes	no	yes	no	yes	no	no	no	no	yes	no	yes
FAM222B	family with sequence similarity 222, member B	no	yes	yes	no	no	no	no	no	no	yes	no	no
COG8	component of oligomeric golgi complex 8	yes	no	yes	no	no	no	no	yes	no	no	no	yes
RP11-255N24.4	-	yes	no	yes	no	no	yes	no	yes	no	yes	no	yes
TPRKB	TP53RK binding protein	yes	no	yes	no	no	no	no	no	no	yes	no	no
PPCS	phosphopantothenoylcysteine synthetase	no	yes	yes	no	no	no	no	yes	no	yes	no	yes
ATP6V1C1	ATPase, H+ transporting, lysosomal 42kDa, V1 subunit C1	yes	no	yes	no	yes	no	no	yes	no	yes	no	yes
ZMYM3	zinc finger, MYM-type 3	yes	no	yes	no	yes	no	no	no	no	yes	no	no
FAHD2CP	fumarylacetoacetate hydrolase domain containing 2C, pseudogene	yes	no	yes	no	no	yes	no	no	no	yes	no	no
ALDH1A3	aldehyde dehydrogenase 1 family, member A3	yes	no	yes	no	yes	no	no	yes	no	no	no	yes
CYB561	cytochrome b561	yes	no	yes	no	yes	no	no	no	no	yes	no	yes
PSMG1	proteasome (prosome, macropain) assembly chaperone 1	yes	no	yes	no	no	no	no	yes	no	yes	no	yes
PUS7	pseudouridylate synthase 7 homolog (S. cerevisiae)	yes	no	yes	no	yes	no	no	no	no	yes	no	no
DLK2	delta-like 2 homolog (Drosophila)	yes	no	yes	no	no	yes	no	yes	no	no	no	no
TAF2	TAF2 RNA polymerase II, TATA box binding protein (TBP)-associated factor, 150kDa	yes	no	yes	no	yes	no	no	no	no	yes	no	no
MRPL13	mitochondrial ribosomal protein L13	yes	no	yes	no	no	no	no	yes	no	yes	no	yes
PSMA7	proteasome (prosome, macropain) subunit, alpha type, 7	yes	no	yes	no	no	yes	no	yes	no	yes	no	no
CBR3	carbonyl reductase 3	yes	no	yes	no	no	no	no	no	no	yes	no	no
MRPS2	mitochondrial ribosomal protein S2	yes	no	yes	no	yes	no	no	no	no	yes	no	no
PFDN6	prefoldin subunit 6	yes	no	yes	no	no	no	no	no	no	yes	no	no
MTMR4	myotubularin related protein 4	no	yes	yes	no	yes	no	no	no	no	yes	no	no
STEAP1	six transmembrane epithelial antigen of the prostate 1	yes	no	yes	no	yes	no	no	yes	no	yes	no	no
RACGAP1	Rac GTPase activating protein 1	yes	no	yes	no	no	no	no	yes	no	yes	yes	no
TSN	translin	yes	no	yes	no	yes	no	no	yes	no	yes	no	yes
OCRL	oculocerebrorenal syndrome of Lowe	yes	no	yes	no	yes	no	no	no	no	yes	no	yes
MAP1B	microtubule-associated protein 1B	no	yes	yes	no	no	yes	no	no	no	no	no	yes
TM9SF4	transmembrane 9 superfamily protein member 4	yes	no	yes	no	yes	no	no	no	no	yes	no	no
HRAS	Harvey rat sarcoma viral oncogene homolog	yes	no	yes	no	no	no	no	no	no	yes	no	yes
NDUFA10	NADH dehydrogenase (ubiquinone) 1 alpha subcomplex, 10, 42kDa	no	yes	yes	no	yes	no	no	no	no	yes	no	yes
NREP	neuronal regeneration related protein	no	no	yes	no	no	no	no	no	no	yes	no	yes
GALNT7	UDP-N-acetyl-alpha-D-galactosamine:polypeptide N-acetylgalactosaminyltransferase 7 (GalNAc-T7)	no	yes	yes	no	yes	no	no	no	no	yes	no	no
DERL1	derlin 1	yes	no	yes	no	no	no	no	no	no	yes	no	no
G3BP2	GTPase activating protein (SH3 domain) binding protein 2	no	no	yes	no	yes	no	no	yes	no	yes	no	yes
DFNA5	deafness, autosomal dominant 5	no	no	yes	no	no	yes	no	no	no	yes	no	no
ACTR2	ARP2 actin-related protein 2 homolog (yeast)	no	yes	yes	no	no	no	no	no	no	yes	no	no
GGCX	gamma-glutamyl carboxylase	yes	no	yes	no	no	no	no	no	no	no	no	yes
CCL19	chemokine (C-C motif) ligand 19	no	yes	yes	no	no	no	no	no	no	no	no	yes
RP11-18A3.4	-	no	no	yes	no	yes	no	no	yes	no	yes	no	yes
HSPD1	heat shock 60kDa protein 1 (chaperonin)	yes	no	yes	no	yes	no	no	yes	no	yes	no	no
UPF3B	UPF3 regulator of nonsense transcripts homolog B (yeast)	yes	no	yes	no	no	no	no	no	no	yes	no	no
TIMM23B	translocase of inner mitochondrial membrane 23 homolog B (yeast)	yes	no	yes	no	yes	no	no	yes	no	yes	no	yes
COQ2	coenzyme Q2 4-hydroxybenzoate polyprenyltransferase	yes	no	yes	no	no	no	no	yes	no	yes	no	no
HAT1	histone acetyltransferase 1	yes	no	yes	no	no	no	no	no	no	yes	no	no
PDCD11	programmed cell death 11	yes	no	yes	no	no	no	no	no	no	yes	no	no
MET	met proto-oncogene	yes	no	yes	no	no	yes	no	yes	no	yes	no	no
NQO1	NAD(P)H dehydrogenase, quinone 1	yes	no	yes	no	no	no	yes	no	no	yes	no	no
SPCS3	signal peptidase complex subunit 3 homolog (S. cerevisiae)	yes	no	yes	no	no	no	no	no	no	yes	no	yes
ACTBP9	actin, beta pseudogene 9	yes	no	yes	no	no	no	no	no	no	yes	no	no
TPST1	tyrosylprotein sulfotransferase 1	yes	no	yes	no	no	yes	no	no	no	yes	no	no
FEN1	flap structure-specific endonuclease 1	yes	no	yes	no	yes	no	no	yes	no	yes	no	yes
SLC25A22	solute carrier family 25 (mitochondrial carrier: glutamate), member 22	yes	no	yes	no	yes	no	no	no	no	yes	no	yes
TBPL1	TBP-like 1	yes	no	yes	no	no	no	no	no	no	yes	no	yes
BAIAP3	BAI1-associated protein 3	no	yes	yes	no	no	no	no	no	no	yes	no	no
DNM1L	dynamin 1-like	yes	no	yes	no	yes	no	no	yes	no	yes	no	yes
AL136419.6	-	yes	no	yes	no	no	no	no	no	no	yes	no	no
RP11-345J4.8	-	yes	no	yes	no	no	no	no	no	no	no	no	yes
TTC13	tetratricopeptide repeat domain 13	no	yes	yes	no	no	no	no	no	no	yes	no	no
SH3BP1	SH3-domain binding protein 1	no	yes	yes	no	no	yes	no	no	no	yes	no	no
ZDHHC4	zinc finger, DHHC-type containing 4	yes	no	yes	no	no	no	no	no	no	yes	no	yes
COX15	cytochrome c oxidase assembly homolog 15 (yeast)	yes	no	yes	no	yes	no	no	no	no	no	no	yes
DHDDS	dehydrodolichyl diphosphate synthase	no	yes	yes	no	no	no	no	no	no	yes	no	yes
NUP37	nucleoporin 37kDa	yes	no	yes	no	no	no	no	no	no	yes	no	no
KIF3C	kinesin family member 3C	yes	no	yes	no	no	no	no	yes	no	yes	no	yes
MOGS	mannosyl-oligosaccharide glucosidase	yes	no	yes	no	yes	no	no	no	no	yes	yes	no
NFKBIE	nuclear factor of kappa light polypeptide gene enhancer in B-cells inhibitor, epsilon	yes	no	yes	no	no	yes	no	no	no	yes	no	no
RBM12	RNA binding motif protein 12	yes	no	yes	no	no	no	no	yes	no	yes	no	no
TMED2	transmembrane emp24 domain trafficking protein 2	no	no	yes	no	yes	no	no	yes	no	yes	no	yes
STK16	serine/threonine kinase 16	yes	no	yes	no	yes	no	no	no	no	yes	no	no
COG5	component of oligomeric golgi complex 5	yes	no	yes	no	yes	no	no	no	no	yes	no	yes
EIF2AK2	eukaryotic translation initiation factor 2-alpha kinase 2	yes	no	yes	no	no	no	no	no	no	no	no	yes
JRK	jerky homolog (mouse)	yes	no	yes	no	no	no	no	no	no	yes	yes	no
PAFAH1B3	platelet-activating factor acetylhydrolase 1b, catalytic subunit 3 (29kDa)	yes	no	yes	no	yes	no	no	no	no	yes	no	no
EIF5A	eukaryotic translation initiation factor 5A	yes	no	yes	no	yes	no	no	no	no	yes	no	no
ERI3	ERI1 exoribonuclease family member 3	yes	no	yes	no	yes	no	no	no	no	yes	no	yes
SSR1	signal sequence receptor, alpha	no	no	yes	no	yes	no	no	yes	no	no	no	no
THY1	Thy-1 cell surface antigen	yes	no	yes	no	no	yes	no	no	no	yes	no	yes
CDK16	cyclin-dependent kinase 16	no	no	yes	no	yes	no	no	no	no	no	no	yes
TRPM2	transient receptor potential cation channel, subfamily M, member 2	yes	no	yes	no	no	no	no	no	no	yes	no	yes
PTPRF	protein tyrosine phosphatase, receptor type, F	no	yes	yes	no	yes	no	no	no	no	yes	no	yes
TARS	threonyl-tRNA synthetase	yes	no	yes	no	no	no	no	yes	no	yes	no	no
CLSTN3	calsyntenin 3	no	yes	yes	no	no	yes	no	no	no	yes	no	no
EFNB3	ephrin-B3	no	yes	yes	no	no	no	no	no	no	yes	no	yes
TMEM62	transmembrane protein 62	no	no	yes	no	no	no	no	no	no	no	no	yes
SEL1L	sel-1 suppressor of lin-12-like (C. elegans)	no	yes	yes	no	yes	no	no	no	no	yes	no	no
QTRT1	queuine tRNA-ribosyltransferase 1	yes	no	yes	no	yes	no	no	no	no	yes	no	no
TM7SF2	transmembrane 7 superfamily member 2	yes	no	yes	no	yes	no	no	no	no	yes	no	yes
PNKP	polynucleotide kinase 3'-phosphatase	yes	no	yes	no	yes	no	no	no	no	yes	no	yes
ASB6	ankyrin repeat and SOCS box containing 6	no	no	yes	no	no	yes	no	no	no	yes	no	yes
TRMT61B	tRNA methyltransferase 61 homolog B (S. cerevisiae)	yes	no	yes	no	no	no	no	no	no	yes	no	yes
SLC25A15	solute carrier family 25 (mitochondrial carrier; ornithine transporter) member 15	yes	no	yes	no	yes	no	no	yes	no	no	no	no
UTP11L	UTP11-like, U3 small nucleolar ribonucleoprotein, (yeast)	yes	no	yes	no	no	no	no	yes	no	yes	no	yes
RBKS	ribokinase	no	yes	yes	no	no	no	no	no	no	no	no	yes
AAGAB	alpha- and gamma-adaptin binding protein	yes	no	yes	no	no	no	no	yes	no	yes	no	yes
HRSP12	heat-responsive protein 12	yes	no	yes	no	no	no	no	no	no	yes	no	no
RFK	riboflavin kinase	no	yes	yes	no	no	no	no	yes	no	yes	no	yes
GCSHP5	glycine cleavage system protein H pseudogene 5	yes	no	yes	no	no	no	no	no	no	yes	no	no
RTF1	Rtf1, Paf1/RNA polymerase II complex component, homolog (S. cerevisiae)	yes	no	yes	no	yes	no	no	no	no	yes	no	yes
LRRC42	leucine rich repeat containing 42	yes	no	yes	no	no	no	no	no	no	yes	no	no
METTL5	methyltransferase like 5	yes	no	yes	no	no	no	no	no	no	yes	no	no
NELF	-	yes	no	yes	no	no	no	no	no	yes	no	no	yes
PRPS2	phosphoribosyl pyrophosphate synthetase 2	yes	no	yes	no	no	yes	no	no	no	yes	no	no
YRDC	yrdC N(6)-threonylcarbamoyltransferase domain containing	yes	no	yes	no	yes	no	no	no	no	yes	no	no
PNPO	pyridoxamine 5'-phosphate oxidase	yes	no	yes	no	yes	no	no	no	no	yes	no	yes
SDHAF1	succinate dehydrogenase complex assembly factor 1	yes	no	yes	no	no	no	no	no	no	yes	no	no
TRIM68	tripartite motif containing 68	yes	no	yes	no	yes	no	no	no	no	yes	no	no
ZNF428	zinc finger protein 428	no	no	yes	no	no	no	no	no	no	yes	no	no
SMCR7L	-	no	no	yes	no	yes	no	no	no	no	no	no	yes
NOLC1	nucleolar and coiled-body phosphoprotein 1	yes	no	yes	no	no	no	no	yes	no	yes	no	no
SQLE	squalene epoxidase	yes	no	yes	no	yes	no	no	no	no	yes	no	no
RNASEH2A	ribonuclease H2, subunit A	yes	no	yes	no	yes	no	no	no	no	yes	yes	no
KCNK1	potassium channel, subfamily K, member 1	no	yes	yes	no	no	no	no	yes	no	yes	no	no
ASUN	asunder spermatogenesis regulator	yes	no	yes	no	no	no	no	yes	no	yes	no	no
RPS6KC1	ribosomal protein S6 kinase, 52kDa, polypeptide 1	yes	no	yes	no	yes	no	no	no	no	yes	no	yes
ARL4D	ADP-ribosylation factor-like 4D	no	yes	yes	no	no	yes	no	yes	no	yes	no	no
HSPA14	heat shock 70kDa protein 14	yes	no	yes	no	no	yes	no	no	no	yes	no	no
ASPN	asporin	no	yes	yes	no	no	no	no	yes	yes	no	no	no
CAMKK2	calcium/calmodulin-dependent protein kinase kinase 2, beta	no	no	yes	no	yes	no	no	no	no	yes	no	no
DCPS	decapping enzyme, scavenger	yes	no	yes	no	no	no	no	no	no	yes	no	no
SUPV3L1	suppressor of var1, 3-like 1 (S. cerevisiae)	yes	no	yes	no	no	no	no	no	no	yes	no	yes
DEF8	differentially expressed in FDCP 8 homolog (mouse)	yes	no	yes	no	no	yes	no	yes	no	yes	no	yes
CCNC	cyclin C	yes	no	yes	no	no	no	no	no	yes	no	no	yes
SLC25A32	solute carrier family 25 (mitochondrial folate carrier), member 32	yes	no	yes	no	yes	no	no	no	no	yes	no	yes
RUVBL1	RuvB-like AAA ATPase 1	yes	no	yes	no	yes	no	no	no	no	yes	no	no
BCL11A	B-cell CLL/lymphoma 11A (zinc finger protein)	yes	no	yes	no	no	no	no	no	no	yes	no	no
MED9	mediator complex subunit 9	no	yes	yes	no	no	no	no	no	no	yes	no	no
OXLD1	oxidoreductase-like domain containing 1	yes	no	yes	no	no	no	no	no	no	yes	no	no
LSM2	LSM2 homolog, U6 small nuclear RNA associated (S. cerevisiae)	yes	no	yes	no	no	no	no	no	no	yes	no	no
SLC2A8	solute carrier family 2 (facilitated glucose transporter), member 8	yes	no	yes	no	no	yes	no	no	no	no	no	yes
FAN1	FANCD2/FANCI-associated nuclease 1	yes	no	yes	no	yes	no	no	no	no	yes	yes	no
TTC27	tetratricopeptide repeat domain 27	yes	no	yes	no	no	yes	no	no	no	yes	no	no
RIPK4	receptor-interacting serine-threonine kinase 4	no	no	yes	no	no	no	no	no	no	yes	no	no
TRMT12	tRNA methyltransferase 12 homolog (S. cerevisiae)	yes	no	yes	no	no	no	no	yes	no	yes	no	no
MECR	mitochondrial trans-2-enoyl-CoA reductase	yes	no	yes	no	yes	no	no	yes	no	yes	no	yes
EFTUD1	elongation factor Tu GTP binding domain containing 1	no	no	yes	no	no	no	no	no	no	yes	no	no
SDF4	stromal cell derived factor 4	no	yes	yes	no	yes	no	no	no	no	yes	no	no
THEM6	thioesterase superfamily member 6	yes	no	yes	no	yes	no	no	no	no	yes	no	no
ENTPD3	ectonucleoside triphosphate diphosphohydrolase 3	no	yes	yes	no	no	no	no	no	no	yes	no	yes
FBXO34	F-box protein 34	no	no	yes	no	no	no	no	no	no	yes	no	no
PACSIN1	protein kinase C and casein kinase substrate in neurons 1	no	yes	yes	no	no	no	no	no	no	yes	no	no
GNL2	guanine nucleotide binding protein-like 2 (nucleolar)	yes	no	yes	no	no	no	no	no	no	yes	no	no
BYSL	bystin-like	yes	no	yes	no	no	no	no	yes	no	yes	no	no
RPP40	ribonuclease P/MRP 40kDa subunit	yes	no	yes	no	no	no	no	yes	no	yes	no	yes
GEMIN6	gem (nuclear organelle) associated protein 6	yes	no	yes	no	no	no	no	yes	no	yes	no	no
IQCB1	IQ motif containing B1	yes	no	yes	no	no	yes	no	no	no	yes	no	no
PRIM1	primase, DNA, polypeptide 1 (49kDa)	yes	no	yes	no	no	no	no	no	no	yes	no	no
RFC4	replication factor C (activator 1) 4, 37kDa	yes	no	yes	no	no	no	no	no	no	yes	no	no
SLC52A2	solute carrier family 52 (riboflavin transporter), member 2	yes	no	yes	no	yes	no	no	no	no	yes	no	no
SLC1A4	solute carrier family 1 (glutamate/neutral amino acid transporter), member 4	yes	no	yes	no	no	no	yes	no	yes	no	no	yes
YEATS2	YEATS domain containing 2	yes	no	yes	no	no	no	no	no	yes	no	no	yes
POLR3K	polymerase (RNA) III (DNA directed) polypeptide K, 12.3 kDa	yes	no	yes	no	no	no	no	yes	no	yes	no	no
TAC3	tachykinin 3	no	yes	yes	no	no	no	no	yes	no	yes	no	no
TUSC2	tumor suppressor candidate 2	yes	no	yes	no	no	yes	no	yes	no	yes	no	no
RMND5B	required for meiotic nuclear division 5 homolog B (S. cerevisiae)	no	no	yes	no	no	no	no	no	no	yes	no	no
CYP1B1	cytochrome P450, family 1, subfamily B, polypeptide 1	yes	no	yes	no	no	no	no	yes	no	no	no	no
MLL4	-	yes	no	yes	no	no	no	no	no	no	yes	yes	no
GOSR1	golgi SNAP receptor complex member 1	no	no	yes	no	yes	no	no	no	no	yes	no	no
AC016292.3	-	no	no	yes	no	yes	no	no	yes	no	yes	no	yes
FAM98A	family with sequence similarity 98, member A	no	no	yes	no	no	no	no	no	no	no	no	yes
ACP1	acid phosphatase 1, soluble	yes	no	yes	no	yes	no	no	no	no	yes	no	yes
PDZD7	PDZ domain containing 7	no	yes	yes	no	no	no	no	no	no	yes	no	no
BHLHE40	basic helix-loop-helix family, member e40	yes	no	yes	no	no	no	no	yes	no	no	no	no
PQBP1	polyglutamine binding protein 1	yes	no	yes	no	no	no	no	yes	no	yes	no	no
AP1G1	adaptor-related protein complex 1, gamma 1 subunit	no	no	yes	no	no	no	no	no	no	yes	no	no
GMFB	glia maturation factor, beta	no	yes	yes	no	yes	no	no	yes	no	no	no	yes
ARF3	ADP-ribosylation factor 3	no	yes	yes	no	yes	no	no	no	no	yes	no	yes
CSNK1G3	casein kinase 1, gamma 3	no	no	yes	no	yes	no	no	no	no	yes	no	yes
SULF1	sulfatase 1	yes	no	yes	no	no	no	no	yes	no	no	no	no
MED8	mediator complex subunit 8	no	yes	yes	no	yes	no	no	no	no	yes	no	no
PHLDA2	pleckstrin homology-like domain, family A, member 2	yes	no	yes	no	no	no	no	yes	no	no	no	no
DESI1	desumoylating isopeptidase 1	yes	no	yes	no	yes	no	no	no	no	yes	no	no
IMPAD1	inositol monophosphatase domain containing 1	yes	no	yes	no	yes	no	no	yes	no	yes	no	yes
RANGAP1	Ran GTPase activating protein 1	yes	no	yes	no	yes	no	no	yes	no	yes	no	no
CSNK1D	casein kinase 1, delta	no	no	yes	no	no	yes	no	no	no	no	no	yes
NABP2	nucleic acid binding protein 2	yes	no	yes	no	no	no	no	no	no	yes	no	no
TP53BP1	tumor protein p53 binding protein 1	no	no	yes	no	no	no	no	no	yes	no	no	yes
AL603926.3	-	yes	no	yes	no	no	no	no	no	no	yes	no	no
PTP4A1	protein tyrosine phosphatase type IVA, member 1	no	yes	yes	no	yes	no	no	no	no	yes	no	yes
LRP3	low density lipoprotein receptor-related protein 3	yes	no	yes	no	no	no	no	no	yes	no	no	yes
DRP2	dystrophin related protein 2	yes	no	yes	no	no	no	no	no	no	yes	no	no
PDS5A	PDS5, regulator of cohesion maintenance, homolog A (S. cerevisiae)	yes	no	yes	no	no	no	no	no	no	yes	no	no
CCNF	cyclin F	yes	no	yes	no	no	no	no	no	no	yes	no	no
NPM3	nucleophosmin/nucleoplasmin 3	yes	no	yes	no	no	no	no	no	no	yes	no	no
FLOT1	flotillin 1	no	no	yes	no	no	no	no	yes	no	yes	no	no
AGL	amylo-alpha-1, 6-glucosidase, 4-alpha-glucanotransferase	no	yes	yes	no	no	no	no	no	no	no	no	yes
QPRT	quinolinate phosphoribosyltransferase	yes	no	yes	no	no	yes	no	no	yes	no	no	yes
STX1A	syntaxin 1A (brain)	yes	no	yes	no	no	yes	no	no	no	yes	no	no
ACOT7	acyl-CoA thioesterase 7	no	no	yes	no	no	no	no	yes	no	yes	no	yes
IRGQ	immunity-related GTPase family, Q	yes	no	yes	no	no	no	no	yes	no	yes	no	yes
TSR1	TSR1, 20S rRNA accumulation, homolog (S. cerevisiae)	yes	no	yes	no	yes	no	no	no	no	yes	yes	no
AP5S1	adaptor-related protein complex 5, sigma 1 subunit	yes	no	yes	no	no	no	no	no	no	no	no	yes
RP11-13N13.2	-	yes	no	yes	no	no	no	no	yes	no	yes	no	yes
WRAP53	WD repeat containing, antisense to TP53	yes	no	yes	no	no	no	no	no	no	yes	no	no
SNCG	synuclein, gamma (breast cancer-specific protein 1)	no	yes	yes	no	no	yes	no	no	no	yes	no	yes
RP11-737O24.3	-	yes	no	yes	no	no	no	no	yes	no	no	yes	no
TOMM70A	translocase of outer mitochondrial membrane 70 homolog A (S. cerevisiae)	yes	no	yes	no	yes	no	no	yes	no	yes	no	yes
CASK	calcium/calmodulin-dependent serine protein kinase (MAGUK family)	yes	no	yes	no	no	no	no	no	no	yes	no	no
MED6	mediator complex subunit 6	yes	no	yes	no	yes	no	no	yes	no	yes	no	no
GOLGA2	golgin A2	no	yes	yes	no	yes	no	no	no	no	yes	no	no
PPIF	peptidylprolyl isomerase F	yes	no	yes	no	yes	no	no	no	no	yes	no	no
ACAD8	acyl-CoA dehydrogenase family, member 8	no	yes	yes	no	yes	no	no	no	no	yes	no	no
PRPF4	pre-mRNA processing factor 4	yes	no	yes	no	yes	no	no	no	no	yes	no	no
FAHD2A	fumarylacetoacetate hydrolase domain containing 2A	yes	no	yes	no	no	yes	no	no	no	yes	no	no
PALB2	partner and localizer of BRCA2	yes	no	yes	no	no	no	no	no	no	yes	no	no
PAK3	p21 protein (Cdc42/Rac)-activated kinase 3	no	yes	yes	no	no	yes	no	no	no	yes	no	yes
OGFOD1	2-oxoglutarate and iron-dependent oxygenase domain containing 1	yes	no	yes	no	yes	no	no	no	no	yes	no	yes
TSR3	TSR3, 20S rRNA accumulation, homolog (S. cerevisiae)	yes	no	yes	no	no	yes	no	no	no	yes	no	no
TUBG1	tubulin, gamma 1	yes	no	yes	no	yes	no	no	no	no	yes	no	no
FAM49B	family with sequence similarity 49, member B	no	no	yes	no	no	no	no	no	no	yes	no	no
MCAT	malonyl CoA:ACP acyltransferase (mitochondrial)	yes	no	yes	no	yes	no	no	no	no	yes	no	yes
SEH1L	SEH1-like (S. cerevisiae)	yes	no	yes	no	no	no	no	no	no	yes	no	yes
PMS2P3	postmeiotic segregation increased 2 pseudogene 3	yes	no	yes	no	yes	no	no	yes	no	no	no	yes
SEC23A	Sec23 homolog A (S. cerevisiae)	no	yes	yes	no	no	no	no	no	no	yes	no	yes
YWHAE	tyrosine 3-monooxygenase/tryptophan 5-monooxygenase activation protein, epsilon polypeptide	yes	no	yes	no	yes	no	no	no	no	yes	no	no
PIP4K2B	phosphatidylinositol-5-phosphate 4-kinase, type II, beta	yes	no	yes	no	no	no	no	yes	no	yes	no	no
EXD2	exonuclease 3'-5' domain containing 2	no	no	yes	no	yes	no	no	no	no	yes	no	no
RNF7	ring finger protein 7	yes	no	yes	no	no	yes	no	no	no	yes	no	no
SLC37A4	solute carrier family 37 (glucose-6-phosphate transporter), member 4	no	no	yes	no	no	no	no	no	no	yes	no	no
PYGL	phosphorylase, glycogen, liver	no	no	yes	no	no	yes	no	no	no	yes	no	yes
SLC25A14	solute carrier family 25 (mitochondrial carrier, brain), member 14	yes	no	yes	no	no	no	no	yes	no	yes	no	yes
NUP50	nucleoporin 50kDa	no	no	yes	no	yes	no	no	no	no	yes	no	no
XRCC1	X-ray repair complementing defective repair in Chinese hamster cells 1	yes	no	yes	no	no	yes	no	no	no	yes	no	no
PRKCI	protein kinase C, iota	no	no	yes	no	yes	no	no	no	no	yes	no	no
TSHZ2	teashirt zinc finger homeobox 2	no	no	yes	no	no	yes	no	no	no	yes	no	no
KIAA1644	KIAA1644	no	yes	yes	no	no	yes	no	no	no	yes	no	yes
FAM3C	family with sequence similarity 3, member C	no	yes	yes	no	no	no	no	no	no	no	no	yes
TXNDC9	thioredoxin domain containing 9	yes	no	yes	no	no	no	no	yes	no	yes	no	yes
NDUFS1	NADH dehydrogenase (ubiquinone) Fe-S protein 1, 75kDa (NADH-coenzyme Q reductase)	no	yes	yes	no	no	yes	no	no	no	no	no	yes
NT5DC3	5'-nucleotidase domain containing 3	no	no	yes	no	yes	no	no	no	no	yes	no	no
HSPA4	heat shock 70kDa protein 4	yes	no	yes	no	no	no	no	no	no	yes	no	no
UQCRC2	ubiquinol-cytochrome c reductase core protein II	no	yes	yes	no	yes	no	no	no	no	yes	no	yes
PLEKHA5	pleckstrin homology domain containing, family A member 5	yes	no	yes	no	no	no	no	no	yes	no	no	yes
SIGMAR1	sigma non-opioid intracellular receptor 1	yes	no	yes	no	yes	no	no	no	no	yes	no	no
GCC1	GRIP and coiled-coil domain containing 1	no	no	yes	no	no	no	no	no	no	yes	yes	no
NSMAF	neutral sphingomyelinase (N-SMase) activation associated factor	yes	no	yes	no	yes	no	no	no	no	yes	no	no
MTERFD1	MTERF domain containing 1	yes	no	yes	no	no	yes	no	no	no	yes	no	no
LRRC20	leucine rich repeat containing 20	yes	no	yes	no	no	no	no	no	no	yes	no	yes
MAPKAP1	mitogen-activated protein kinase associated protein 1	yes	no	yes	no	no	no	no	no	no	yes	no	yes
IBTK	inhibitor of Bruton agammaglobulinemia tyrosine kinase	no	no	yes	no	no	no	no	no	no	no	no	yes
TMEM59L	transmembrane protein 59-like	no	yes	yes	no	no	no	no	no	no	yes	no	no
DCTD	dCMP deaminase	yes	no	yes	no	yes	no	no	yes	no	yes	no	no
PCGF3	polycomb group ring finger 3	yes	no	yes	no	no	no	no	no	no	yes	no	no
PAICSP4	phosphoribosylaminoimidazole carboxylase, phosphoribosylaminoimidazole succinocarboxamide synthetase pseudogene 4	yes	no	yes	no	yes	no	no	no	no	yes	no	no
MGAT2	mannosyl (alpha-1,6-)-glycoprotein beta-1,2-N-acetylglucosaminyltransferase	no	yes	yes	no	no	no	no	no	no	yes	no	no
TIMM17A	translocase of inner mitochondrial membrane 17 homolog A (yeast)	yes	no	yes	no	no	yes	no	yes	no	yes	no	yes
ERI2	ERI1 exoribonuclease family member 2	yes	no	yes	no	yes	no	no	no	no	yes	no	no
TRIP13	thyroid hormone receptor interactor 13	yes	no	yes	no	yes	no	no	no	no	yes	no	no
PCYT2	phosphate cytidylyltransferase 2, ethanolamine	no	yes	yes	no	no	no	no	no	no	yes	no	no
PIGH	phosphatidylinositol glycan anchor biosynthesis, class H	no	no	yes	no	yes	no	no	yes	no	yes	no	no
SLC35A2	solute carrier family 35 (UDP-galactose transporter), member A2	yes	no	yes	no	yes	no	no	no	no	yes	no	no
SNRPA1	small nuclear ribonucleoprotein polypeptide A'	yes	no	yes	no	no	yes	no	no	no	yes	no	no
TAF12	TAF12 RNA polymerase II, TATA box binding protein (TBP)-associated factor, 20kDa	yes	no	yes	no	no	no	no	yes	no	yes	yes	no
TMEM251	transmembrane protein 251	no	yes	yes	no	yes	no	no	yes	no	yes	no	no
PMS2CL	PMS2 C-terminal like pseudogene	yes	no	yes	no	no	no	no	no	no	yes	no	yes
NUP133	nucleoporin 133kDa	yes	no	yes	no	no	no	no	no	no	yes	no	no
ZGPAT	zinc finger, CCCH-type with G patch domain	no	no	yes	no	no	yes	no	no	no	yes	no	no
VARS	valyl-tRNA synthetase	yes	no	yes	no	yes	no	no	no	no	yes	no	yes
PIGC	phosphatidylinositol glycan anchor biosynthesis, class C	no	no	yes	no	no	yes	no	no	no	yes	no	no
RP11-406A9.1	-	no	no	yes	no	yes	no	no	yes	no	no	no	yes
DENND1B	DENN/MADD domain containing 1B	no	yes	yes	no	yes	no	no	no	no	yes	no	no
FAM69A	family with sequence similarity 69, member A	no	no	yes	no	no	yes	no	no	no	yes	yes	no
TPMT	thiopurine S-methyltransferase	no	yes	yes	no	no	no	no	no	no	yes	no	no
LPGAT1	lysophosphatidylglycerol acyltransferase 1	yes	no	yes	no	no	yes	no	no	no	no	no	yes
TTI2	TELO2 interacting protein 2	yes	no	yes	no	no	no	no	no	no	yes	yes	no
TMEM135	transmembrane protein 135	no	yes	yes	no	yes	no	no	no	no	yes	no	yes
OSBPL10	oxysterol binding protein-like 10	yes	no	yes	no	no	no	no	no	no	no	no	yes
NMT1	N-myristoyltransferase 1	yes	no	yes	no	yes	no	no	no	no	yes	no	no
CTPS1	CTP synthase 1	yes	no	yes	no	no	no	no	yes	no	yes	no	no
ARPP19	cAMP-regulated phosphoprotein, 19kDa	yes	no	yes	no	no	no	no	yes	no	yes	no	yes
CHCHD3	coiled-coil-helix-coiled-coil-helix domain containing 3	no	no	yes	no	no	no	no	yes	no	yes	no	yes
TMEM186	transmembrane protein 186	yes	no	yes	no	no	no	no	no	no	yes	no	no
RASAL1	RAS protein activator like 1 (GAP1 like)	yes	no	yes	no	no	yes	no	no	no	yes	no	yes
WDR46	WD repeat domain 46	yes	no	yes	no	no	no	no	no	no	yes	no	yes
ERO1L	ERO1-like (S. cerevisiae)	yes	no	yes	no	no	yes	no	yes	no	yes	no	no
AARSD1	alanyl-tRNA synthetase domain containing 1	yes	no	yes	no	no	no	no	no	no	yes	no	yes
TRIM2	tripartite motif containing 2	yes	no	yes	no	no	yes	no	no	no	yes	no	no
GSTZ1	glutathione S-transferase zeta 1	no	yes	yes	no	yes	no	no	no	no	yes	no	yes
COA1	cytochrome c oxidase assembly factor 1 homolog (S. cerevisiae)	yes	no	yes	no	yes	no	no	no	no	yes	no	no
FBXO41	F-box protein 41	yes	no	yes	no	no	no	no	no	no	yes	no	no
ASCC1	activating signal cointegrator 1 complex subunit 1	yes	no	yes	no	no	no	no	no	no	yes	no	no
DCTN5	dynactin 5 (p25)	yes	no	yes	no	yes	no	no	yes	yes	no	no	no
CIAPIN1	cytokine induced apoptosis inhibitor 1	yes	no	yes	no	no	no	no	no	no	yes	no	yes
NSUN3	NOP2/Sun domain family, member 3	no	no	yes	no	no	no	no	no	no	yes	no	no
AHNAK2	AHNAK nucleoprotein 2	no	no	yes	no	no	yes	no	no	no	yes	no	yes
ZNF16	zinc finger protein 16	yes	no	yes	no	no	no	yes	no	no	yes	no	no
NACA	nascent polypeptide-associated complex alpha subunit	yes	no	yes	no	no	no	no	no	no	yes	yes	no
ZNF133	zinc finger protein 133	yes	no	yes	no	no	no	no	no	no	yes	yes	no
GOLT1B	golgi transport 1B	yes	no	yes	no	no	no	no	yes	no	yes	no	yes
SYT13	synaptotagmin XIII	no	yes	yes	no	no	no	no	no	no	yes	no	no
DUS2L	-	yes	no	yes	no	no	yes	no	no	no	yes	no	no
RRP7A	ribosomal RNA processing 7 homolog A (S. cerevisiae)	yes	no	yes	no	no	no	no	no	no	yes	no	no
DEPDC5	DEP domain containing 5	no	yes	yes	no	no	no	no	yes	no	yes	no	yes
NPEPPS	aminopeptidase puromycin sensitive	no	no	yes	no	yes	no	no	no	no	yes	no	no
MARS	methionyl-tRNA synthetase	yes	no	yes	no	no	no	no	no	no	yes	no	no
NDUFS8	NADH dehydrogenase (ubiquinone) Fe-S protein 8, 23kDa (NADH-coenzyme Q reductase)	no	no	yes	no	no	no	no	no	no	yes	no	no
UTP14A	UTP14, U3 small nucleolar ribonucleoprotein, homolog A (yeast)	yes	no	yes	no	no	no	no	no	no	yes	no	no
ELP5	elongator acetyltransferase complex subunit 5	no	no	yes	no	no	no	no	yes	no	yes	no	no
TLK1	tousled-like kinase 1	no	no	yes	no	yes	no	no	yes	no	yes	no	yes
ATG5	autophagy related 5	no	yes	yes	no	no	no	no	yes	no	yes	no	no
PPATP1	phosphoribosyl pyrophosphate amidotransferase pseudogene 1	yes	no	yes	no	no	no	no	no	no	yes	no	no
ACD	adrenocortical dysplasia homolog (mouse)	yes	no	yes	no	no	no	no	no	no	yes	no	no
LSG1	large 60S subunit nuclear export GTPase 1	yes	no	yes	no	no	no	no	no	no	yes	no	no
SLC29A1	solute carrier family 29 (equilibrative nucleoside transporter), member 1	yes	no	yes	no	yes	no	no	yes	no	no	no	no
UROS	uroporphyrinogen III synthase	yes	no	yes	no	no	no	no	no	no	yes	no	yes
TAF1D	TATA box binding protein (TBP)-associated factor, RNA polymerase I, D, 41kDa	yes	no	yes	no	no	yes	no	no	no	yes	no	no
RP4-564F22.2	-	yes	no	yes	no	yes	no	no	no	no	yes	no	no
SLC17A7	solute carrier family 17 (vesicular glutamate transporter), member 7	no	no	yes	no	no	no	no	no	no	yes	no	no
BID	BH3 interacting domain death agonist	yes	no	yes	no	no	yes	no	yes	no	no	no	no
GCAT	glycine C-acetyltransferase	yes	no	yes	no	yes	no	no	no	no	yes	no	yes
HTR4	5-hydroxytryptamine (serotonin) receptor 4, G protein-coupled	no	yes	yes	no	no	no	no	no	no	yes	no	no
SS18L1	synovial sarcoma translocation gene on chromosome 18-like 1	yes	no	yes	no	yes	no	no	no	no	yes	no	no
RP11-831H9.16	-	no	no	yes	no	no	no	no	no	no	yes	no	yes
ARFGEF1	ADP-ribosylation factor guanine nucleotide-exchange factor 1 (brefeldin A-inhibited)	no	yes	yes	no	yes	no	no	yes	no	yes	no	yes
TESC	tescalcin	yes	no	yes	no	no	no	no	yes	no	yes	no	no
GTPBP4	GTP binding protein 4	yes	no	yes	no	yes	no	no	no	no	yes	no	no
UBE2G1	ubiquitin-conjugating enzyme E2G 1	no	yes	yes	no	yes	no	no	no	no	yes	no	no
GPN3	GPN-loop GTPase 3	yes	no	yes	no	no	no	no	no	no	yes	no	no
MLLT11	myeloid/lymphoid or mixed-lineage leukemia (trithorax homolog, Drosophila); translocated to, 11	yes	no	yes	no	no	yes	no	no	no	yes	no	yes
SURF2	surfeit 2	yes	no	yes	no	no	yes	no	no	no	yes	no	no
KRT5	keratin 5	no	no	yes	no	no	yes	no	yes	no	no	no	no
NEUROD6	neuronal differentiation 6	no	no	yes	no	no	no	no	yes	no	yes	no	no
SMARCA1	SWI/SNF related, matrix associated, actin dependent regulator of chromatin, subfamily a, member 1	no	no	yes	no	yes	no	no	no	no	yes	no	yes
PMAIP1	phorbol-12-myristate-13-acetate-induced protein 1	yes	no	yes	no	no	no	no	yes	yes	no	no	no
F12	coagulation factor XII (Hageman factor)	yes	no	yes	no	no	no	no	no	no	yes	no	no
RMND5A	required for meiotic nuclear division 5 homolog A (S. cerevisiae)	no	yes	yes	no	no	no	no	yes	no	no	yes	no
PORCN	porcupine homolog (Drosophila)	yes	no	yes	no	no	no	no	no	no	yes	no	no
ALKBH1	alkB, alkylation repair homolog 1 (E. coli)	no	no	yes	no	no	no	no	no	no	yes	no	no
KCTD20	potassium channel tetramerization domain containing 20	yes	no	yes	no	no	no	no	yes	no	no	no	no
MRPL35	mitochondrial ribosomal protein L35	no	yes	yes	no	no	no	no	yes	no	yes	no	no
ZMYM4	zinc finger, MYM-type 4	yes	no	yes	no	no	no	no	no	no	yes	no	yes
UBA5	ubiquitin-like modifier activating enzyme 5	yes	no	yes	no	yes	no	no	yes	no	yes	no	yes
TIMM44	translocase of inner mitochondrial membrane 44 homolog (yeast)	yes	no	yes	no	no	no	no	no	no	yes	yes	no
CSRNP2	cysteine-serine-rich nuclear protein 2	yes	no	yes	no	no	no	no	no	no	yes	no	no
NCBP2	nuclear cap binding protein subunit 2, 20kDa	yes	no	yes	no	yes	no	no	no	no	yes	no	no
KIAA0317	-	no	yes	yes	no	yes	no	no	no	no	yes	no	no
RNF24	ring finger protein 24	yes	no	yes	no	yes	no	no	no	no	yes	yes	no
UBE3B	ubiquitin protein ligase E3B	no	no	yes	no	yes	no	no	no	no	yes	no	yes
RNF141	ring finger protein 141	yes	no	yes	no	no	no	no	no	no	yes	no	no
FARSA	phenylalanyl-tRNA synthetase, alpha subunit	yes	no	yes	no	yes	no	no	yes	no	yes	no	yes
RANBP9	RAN binding protein 9	yes	no	yes	no	yes	no	no	yes	no	yes	no	yes
ETFA	electron-transfer-flavoprotein, alpha polypeptide	no	no	yes	no	no	no	no	no	no	yes	no	no
FAM173A	family with sequence similarity 173, member A	yes	no	yes	no	no	no	no	no	no	yes	no	no
RP11-263K19.6	-	no	yes	yes	no	no	no	no	no	no	yes	no	no
PEX16	peroxisomal biogenesis factor 16	no	no	yes	no	yes	no	no	no	no	no	no	yes
ACOT8	acyl-CoA thioesterase 8	no	no	yes	no	yes	no	no	no	no	yes	no	yes
PTPLAD1	protein tyrosine phosphatase-like A domain containing 1	yes	no	yes	no	yes	no	no	yes	no	yes	no	no
VRK1	vaccinia related kinase 1	yes	no	yes	no	no	no	no	no	no	yes	no	yes
SMC6	structural maintenance of chromosomes 6	yes	no	yes	no	no	no	no	no	no	yes	no	no
RP11-227J5.3	-	no	no	yes	no	no	no	no	no	no	yes	no	no
STMN1	stathmin 1	yes	no	yes	no	no	no	no	no	no	yes	no	no
MRTO4	mRNA turnover 4 homolog (S. cerevisiae)	yes	no	yes	no	no	no	no	yes	no	yes	no	yes
SMURF1	SMAD specific E3 ubiquitin protein ligase 1	yes	no	yes	no	no	yes	no	no	no	yes	no	no
COQ6	coenzyme Q6 monooxygenase	yes	no	yes	no	no	no	no	no	no	yes	no	no
AVL9	AVL9 homolog (S. cerevisiase)	yes	no	yes	no	no	no	no	no	no	yes	no	yes
UGT1A8	UDP glucuronosyltransferase 1 family, polypeptide A8	no	yes	yes	no	no	no	no	no	no	yes	no	no
CHGA	chromogranin A (parathyroid secretory protein 1)	no	yes	yes	no	no	no	no	no	no	yes	no	no
HINFP	histone H4 transcription factor	no	yes	yes	no	no	no	no	no	no	yes	yes	no
NKRF	NFKB repressing factor	yes	no	yes	no	no	yes	no	no	no	yes	no	no
DDA1	DET1 and DDB1 associated 1	no	no	yes	no	no	no	no	no	no	yes	no	yes
MNAT1	MNAT CDK-activating kinase assembly factor 1	yes	no	yes	no	no	yes	no	no	no	yes	no	no
SMG9	SMG9 nonsense mediated mRNA decay factor	yes	no	yes	no	yes	no	no	no	no	yes	yes	no
BCRP7	breakpoint cluster region pseudogene 7	yes	no	yes	no	yes	no	no	no	no	yes	no	no
PRKDC	protein kinase, DNA-activated, catalytic polypeptide	yes	no	yes	no	yes	no	no	no	no	no	no	yes
CDC27	cell division cycle 27	yes	no	yes	no	no	yes	no	yes	no	yes	no	yes
NLE1	notchless homolog 1 (Drosophila)	yes	no	yes	no	yes	no	no	no	no	yes	no	no
AKIP1	A kinase (PRKA) interacting protein 1	yes	no	yes	no	no	no	no	no	no	yes	no	no
GNAO1	guanine nucleotide binding protein (G protein), alpha activating activity polypeptide O	no	yes	yes	no	no	yes	no	no	no	no	no	yes
AGFG1	ArfGAP with FG repeats 1	yes	no	yes	no	no	no	no	no	no	yes	no	no
FLAD1	flavin adenine dinucleotide synthetase 1	yes	no	yes	no	yes	no	no	yes	no	yes	no	no
PDK2	pyruvate dehydrogenase kinase, isozyme 2	no	yes	yes	no	no	no	no	no	no	yes	no	no
STIP1	stress-induced-phosphoprotein 1	yes	no	yes	no	yes	no	no	yes	no	no	no	no
CEP192	centrosomal protein 192kDa	yes	no	yes	no	yes	no	no	no	no	yes	no	no
MRPS15	mitochondrial ribosomal protein S15	yes	no	yes	no	no	no	no	yes	no	yes	no	yes
PIGF	phosphatidylinositol glycan anchor biosynthesis, class F	yes	no	yes	no	yes	no	no	no	no	yes	no	no
P2RX5	purinergic receptor P2X, ligand-gated ion channel, 5	no	yes	yes	no	no	no	no	no	no	yes	no	yes
CAMK1G	calcium/calmodulin-dependent protein kinase IG	no	no	yes	no	no	no	no	no	no	yes	no	yes
MTPAP	mitochondrial poly(A) polymerase	yes	no	yes	no	yes	no	no	no	no	yes	no	yes
VAMP1	vesicle-associated membrane protein 1 (synaptobrevin 1)	no	yes	yes	no	no	no	no	yes	no	yes	no	no
WHSC1	Wolf-Hirschhorn syndrome candidate 1	yes	no	yes	no	yes	no	no	no	no	yes	yes	no
PITPNM1	phosphatidylinositol transfer protein, membrane-associated 1	no	no	yes	no	no	yes	no	no	no	no	no	yes
METTL22	methyltransferase like 22	yes	no	yes	no	no	yes	no	no	no	yes	no	yes
BDH1	3-hydroxybutyrate dehydrogenase, type 1	no	yes	yes	no	yes	no	no	no	no	yes	no	no
ZNF8	zinc finger protein 8	yes	no	yes	no	no	yes	no	no	no	yes	no	no
TDP1	tyrosyl-DNA phosphodiesterase 1	yes	no	yes	no	yes	no	no	no	no	yes	no	no
NHP2P2	NHP2 ribonucleoprotein pseudogene 2	yes	no	yes	no	yes	no	no	yes	no	yes	no	yes
NUDT15	nudix (nucleoside diphosphate linked moiety X)-type motif 15	yes	no	yes	no	no	no	no	yes	no	no	no	no
B4GALNT1	beta-1,4-N-acetyl-galactosaminyl transferase 1	no	yes	yes	no	no	yes	no	yes	no	yes	no	yes
TUBGCP4	tubulin, gamma complex associated protein 4	yes	no	yes	no	yes	no	no	yes	no	yes	no	no
LAMP5	lysosomal-associated membrane protein family, member 5	no	no	yes	no	yes	no	no	no	no	yes	no	no
SLC39A6	solute carrier family 39 (zinc transporter), member 6	yes	no	yes	no	yes	no	no	yes	no	yes	no	no
RP11-243J18.3	-	yes	no	yes	no	yes	no	no	no	no	yes	no	no
PRC1	protein regulator of cytokinesis 1	yes	no	yes	no	yes	no	no	no	no	yes	no	yes
EPB41L4B	erythrocyte membrane protein band 4.1 like 4B	no	yes	yes	no	yes	no	no	no	no	yes	no	no
ABHD11	abhydrolase domain containing 11	yes	no	yes	no	yes	no	no	no	no	no	no	yes
ATP13A2	ATPase type 13A2	yes	no	yes	no	yes	no	no	no	no	yes	no	yes
RP1-40E16.8	-	yes	no	yes	no	yes	no	no	no	no	yes	no	yes
WDR77	WD repeat domain 77	yes	no	yes	no	yes	no	no	no	no	no	no	yes
JMJD4	jumonji domain containing 4	yes	no	yes	no	no	no	no	no	no	yes	no	yes
HCCS	holocytochrome c synthase	no	yes	yes	no	no	no	no	no	no	yes	no	yes
NUDT1	nudix (nucleoside diphosphate linked moiety X)-type motif 1	yes	no	yes	no	no	no	no	no	no	yes	no	no
POLR3D	polymerase (RNA) III (DNA directed) polypeptide D, 44kDa	yes	no	yes	no	no	no	no	no	no	yes	no	no
RAD1	RAD1 homolog (S. pombe)	yes	no	yes	no	no	no	no	no	no	yes	no	no
FOXK2	forkhead box K2	yes	no	yes	no	no	no	no	no	no	yes	no	yes
AVEN	apoptosis, caspase activation inhibitor	yes	no	yes	no	no	no	no	yes	no	yes	no	no
KIF2A	kinesin heavy chain member 2A	yes	no	yes	no	no	no	no	yes	no	yes	no	yes
COPA	coatomer protein complex, subunit alpha	no	no	yes	no	no	no	no	yes	no	yes	no	no
BCL7A	B-cell CLL/lymphoma 7A	yes	no	yes	no	no	no	no	no	no	yes	no	no
COX11	cytochrome c oxidase assembly homolog 11 (yeast)	no	no	yes	no	no	no	no	no	no	yes	no	yes
CLCN3	chloride channel, voltage-sensitive 3	no	yes	yes	no	yes	no	no	no	no	yes	no	yes
ACTL6B	actin-like 6B	no	yes	yes	no	no	yes	no	no	no	yes	no	yes
MRPS11	mitochondrial ribosomal protein S11	no	no	yes	no	yes	no	no	no	no	yes	no	no
FAP	fibroblast activation protein, alpha	yes	no	yes	no	no	no	no	no	no	yes	no	no
KHDRBS1	KH domain containing, RNA binding, signal transduction associated 1	yes	no	yes	no	no	yes	no	no	no	yes	no	no
PHKG2	phosphorylase kinase, gamma 2 (testis)	yes	no	yes	no	no	no	no	no	no	yes	no	no
FUT5	fucosyltransferase 5 (alpha (1,3) fucosyltransferase)	no	no	yes	no	no	no	no	no	no	yes	no	no
FASTKD3	FAST kinase domains 3	no	no	yes	no	no	no	no	no	no	yes	no	yes
NUDT21	nudix (nucleoside diphosphate linked moiety X)-type motif 21	yes	no	yes	no	yes	no	no	yes	no	yes	no	yes
TNFRSF21	tumor necrosis factor receptor superfamily, member 21	no	yes	yes	no	yes	no	no	no	no	yes	no	yes
YIPF5	Yip1 domain family, member 5	no	yes	yes	no	yes	no	no	yes	no	yes	no	no
[truncated: 2,290 more rows]

## Sheet: >=2 CNS up_>=1 CANCER down
688 genes
[truncated: 689 more rows]

## Sheet: >=2 CNS down_>=1 CANCER up
1509 genes
[truncated: 1,510 more rows]

## Sheet: >=1 CNS up_>=2 CANCER down
1169 genes
[truncated: 1,170 more rows]

## Sheet: >=1 CNS down_>=2 CANCER up
2085 genes
[truncated: 2,086 more rows]
