# Supplementary material for: Molecular Evidence for the Inverse Comorbidity between Central Nervous System Disorders and Cancers Detected by Transcriptomic Meta-analyses
Source: PLoS Genet. 2014 Feb 20;10(2):e1004173. doi: 10.1371/journal.pgen.1004173 (PMC3930576; doi:10.1371/journal.pgen.1004173)
Supplement: Table S3 — Pathways significantly up- and down-regulated in each CNS disorder and Cancer type after Gene set enrichment analysis (GSEA, q-value<0.05) considering KEGG, Reactome and Biocarta pathway databases. (XLS) [file pgen.1004173.s005.xls]

## Sheet: Sheet1
	Alzheimer's Disease upregulated pathways	Alzheimer's Disease downregulated pathways
BIOCARTA	AMI pathway ATM pathway Caspase pathway COMP pathway Death pathway HIV-NEF pathway IL1R pathway LAIR pathway NFKB pathway NTHI pathway PITX2 pathway PML pathway RElA pathway Stress pathway TID pathway TNFR2 pathway TOB1 pathway	CK1 pathway NDK Dynamin pathway NOS1 pathway PGC1A pathway Proteasome pathway
KEGG	Apoptosis - Homo sapiens (human) Basal cell carcinoma - Homo sapiens (human) Autoimmune thyroid disease - Homo sapiens (human) Prostate cancer - Homo sapiens (human) Graft-versus-host disease - Homo sapiens (human) Bladder cancer - Homo sapiens (human) Chronic myeloid leukemia - Homo sapiens (human) Small cell lung cancer - Homo sapiens (human) Hematopoietic cell lineage - Homo sapiens (human) Co…	Lysosome - Homo sapiens (human) Oocyte meiosis - Homo sapiens (human) Peroxisome - Homo sapiens (human) Oxidative phosphorylation - Homo sapiens (human) Citrate cycle (TCA cycle) - Homo sapiens (human) Alanine, aspartate and glutamate metabolism - Homo sapiens (human) Pyruvate metabolism - Homo sapiens (human) Glycosylphosphatidylinositol(GPI)-anchor biosynthesis - Homo sapiens (human) Purine met…
REACTOME	A tetrasaccharide linker sequence is required for gag synthesis Apoptotic cleavage of cellular proteins BMAL1 clock NPAS2 activates circadian expression Cell surface interactions at the vascular wall Chemokine receptors bind chemokines Chondroitin sulfate biosynthesis Circadian repression of expression by Rev-ErbA Collagen formation Extracellular matrix organization FGFR ligand binding and activa…	Abortive elongation of HIV1 transcript in the absence of Tat Activation of ATR in response to replication stress Activation of NF kappaB in B cells Activation of NMDA receptor upon glutamate binding and postsynaptic events Antigen processing cross presentation Antigen processing ubiquitination proteasome degradation Apc/c CDC20 mediated degradation of mitotic proteins Apc/c CDH1 mediated degradat…
REACTOME		Metabolism of amino acids and derivatives Metabolism of mRNA Metabolism of non coding RNA Metabolism of proteins Metabolism of RNA MHC class II antigen presentation Mitochondrial protein import Mitotic G1-G1/S phases Mitotic M-M/G1 phases mRNA capping mRNA processing mRNA splicing mRNA splicing minor pathway Nef mediates down modulation of cell surface receptors by recruiting them to clathrin ada…
	Parkinson's Disease upregulated pathways	Parkinson's Disease downregulated pathways
BIOCARTA	41BB pathway AKT pathway ATM pathway Caspase pathway Death pathway NFKB pathway NTHI pathway RElA pathway TID pathway TNFR2 pathway TOB1 pathway	AT1R pathway CCR3 pathway CHREBP2 pathway CK1 pathway CREB pathway NDK Dynamin pathway NOS1 pathway PGC1A pathway Proteasome pathway PYK2 pathway
KEGG	Ribosome - Homo sapiens (human) Systemic lupus erythematosus - Homo sapiens (human) Hematopoietic cell lineage - Homo sapiens (human) Cytokine-cytokine receptor interaction - Homo sapiens (human)	Peroxisome - Homo sapiens (human) Oxidative phosphorylation - Homo sapiens (human) Citrate cycle (TCA cycle) - Homo sapiens (human) Alanine, aspartate and glutamate metabolism - Homo sapiens (human) Glutathione metabolism - Homo sapiens (human) Glycolysis / Gluconeogenesis - Homo sapiens (human) Valine, leucine and isoleucine degradation - Homo sapiens (human) Pyruvate metabolism - Homo sapiens (…
REACTOME	Amyloids Deposition of new cenpa containing nucleosomes at the centromere Extracellular matrix organization Immunoregulatory interactions between a lymphoid and a non lymphoid cell Meiosis Meiotic recombination Meiotic synapsis Olfactory signaling pathway Packaging of telomere ends Peptide chain elongation RNA POL I promoter opening RNA POL I transcription Telomere maintenance	Activation of NF-kappaB in B cells Adaptive immune system Antigen processing cross presentation Antigen processing ubiquitination proteasome degradation APC/C CDC20 mediated degradation of mitotic proteins APC/C CDH1 mediated degradation of CDC20 and other APC/C CDH1 targeted proteins in late mitosis early G1 Assembly of the pre replicative complex Autodegradation of CDH1 by CDH1-APC/C Autodegrad…
	Schizophrenia upregulated pathways	Schizophrenia downregulated pathways
BIOCARTA		GCR pathway MPR pathway Proteasome pathway
KEGG		Oxidative phosphorylation - Homo sapiens (human) Citrate cycle (TCA cycle) - Homo sapiens (human) Pyruvate metabolism - Homo sapiens (human) Proteasome - Homo sapiens (human) Aminoacyl-tRNA biosynthesis - Homo sapiens (human) SNARE interactions in vesicular transport - Homo sapiens (human) RNA degradation - Homo sapiens (human) Mismatch repair - Homo sapiens (human) Ubiquitin mediated proteolysis…
REACTOME		Activation of NF kappaB in B cells Antigen processing cross presentation Antigen processing ubiquitination proteasome degradation APC/C CDC20 mediated degradation of mitotic proteins APC/C CDH1 mediated degradation of CDC20 and other APC/C CDH1 targeted proteins in late mitosis early G1 Assembly of the pre replicative complex Autodegradation of CDH1 by CDH1 APC/C Autodegradation of the E3 ubiquit…
	Colorectal cancer upregulated pathways	Colorectal cancer downregulated pathways
BIOCARTA	ARF pathway ATM pathway ATR BRCA pathway Cellcycle pathway G1 pathway G2 pathway HIF pathway MCM pathway P53 pathway Proteasome pathway	BAD pathway CREB pathway CSK pathway ERK5 pathway GATA3 pathway HDAC pathway IL12 pathway NK cells pathway NO1 pathway NO2 IL12 pathway PGC1A pathway
KEGG	Cell cycle - Homo sapiens (human) p53 signaling pathway - Homo sapiens (human) Pyrimidine metabolism - Homo sapiens (human) One carbon pool by folate - Homo sapiens (human) Purine metabolism - Homo sapiens (human) Cysteine and methionine metabolism - Homo sapiens (human) Pentose phosphate pathway - Homo sapiens (human) Steroid biosynthesis - Homo sapiens (human) Nucleotide excision repair - Homo …	Regulation of autophagy - Homo sapiens (human) Fatty acid metabolism - Homo sapiens (human) Citrate cycle (TCA cycle) - Homo sapiens (human) Drug metabolism - cytochrome P450 - Homo sapiens (human) Oxidative phosphorylation - Homo sapiens (human) Inositol phosphate metabolism - Homo sapiens (human) Retinol metabolism - Homo sapiens (human) Linoleic acid metabolism - Homo sapiens (human) Butanoate…
REACTOME	3 UTR mediated translational regulation Abortive elongation of HIV1 transcript in the absence of Tat Activation of ATR in response to replication stress Activation of genes by ATF4 Activation of NF kappaB in B cells Activation of the mRNA upon binding of the CAP binding complex and eIFs and subsequent binding to 43S Activation of the pre replicative complex Amino acid transport across the plasma …	Activated AMPK stimulates fatty acid oxidation in muscle ADP signalling through P2RY1 ADP signalling through P2RY12 Antigen activates B cell receptor leading to generation of second messengers Aquaporin mediated transport Ca dependent events CGMP effects Citric acid cycle TCA cycle Dag and ip3 signaling G alpha s signalling events G alpha z signalling events G alpha1213 signalling events G beta g…
	Lagging strand synthesis Late phase of HIV life cycle Loss of NLP from mitotic centrosomes M G1 transition Meiotic recombination Metabolism of amino acids and derivatives Metabolism of mRNA Metabolism of non coding RNA Metabolism of nucleotides Metabolism of polyamines Metabolism of proteins Metabolism of RNA MicroRNA miRNA biogenesis Mitochondrial protein import Mitochondrial tRNA aminoacylation…
	Lung cancer upregulated pathways	Lung cancer downregulated pathways
BIOCARTA	ATR BRCA pathway G1 pathway G2 pathway MCM pathway Mitochondria pathway Proteasome pathway	cardiac-EGF pathway CCR5 pathway CDMAC pathway COMP pathway DC pathway GPCR pathway IL17 pathway IL1R pathway IL3 pathway IL7 pathway Integrin pathway Keratinocyte pathway LAIR pathway Longevity pathway MYOSIN pathway NFKB pathway NO1 pathway NTHI pathway PAR1 pathway PPARA pathway TCR pathway TNFR2 pathway VIP pathway
KEGG	Cell cycle - Homo sapiens (human) p53 signaling pathway - Homo sapiens (human) Pyrimidine metabolism - Homo sapiens (human) One carbon pool by folate - Homo sapiens (human) N-Glycan biosynthesis - Homo sapiens (human) Cysteine and methionine metabolism - Homo sapiens (human) Mucin type O-Glycan biosynthesis - Homo sapiens (human) // Other types of O-glycan biosynthesis - Homo sapiens (human) Oxid…	Endocytosis - Homo sapiens (human) Regulation of actin cytoskeleton - Homo sapiens (human) Tight junction - Homo sapiens (human) Drug metabolism - cytochrome P450 - Homo sapiens (human) Fatty acid metabolism - Homo sapiens (human) Graft-versus-host disease - Homo sapiens (human) Hypertrophic cardiomyopathy (HCM) - Homo sapiens (human) Dilated cardiomyopathy - Homo sapiens (human) Allograft reject…
REACTOME	Abortive elongation of HIV1 transcript in the absence of Tat Activation of ATR in response to replication stress Activation of NF kappaB in B cells Activation of the pre replicative complex Amino acid synthesis and interconversion transamination Amyloids Antigen processing cross presentation Antigen processing ubiquitination proteasome degradation Antiviral mechanism by IFN stimulated genes APC/C…	Cell surface interactions at the vascular wall CGMP effects Chemokine receptors bind chemokines Class a1 rhodopsin like receptors Complement cascade Dag and ip3 signaling Effects of pip2 hydrolysis FGFR ligand binding and activation Formation of fibrin clot clotting cascade G alpha s signalling events GPCR downstream signaling GPCR ligand binding Growth hormone receptor signaling Hemostasis Immun…
REACTOME	Metabolism of amino acids and derivatives Metabolism of mRNA Metabolism of non coding RNA Metabolism of nucleotides Metabolism of proteins Metabolism of RNA MHC class II antigen presentation MicroRNA miRNA biogenesis Mitochondrial protein import Mitotic G1-G1/S phases Mitotic G2-G2/M phases Mitotic M-M/G1 phases Mitotic prometaphase mRNA capping mRNA processing mRNA splicing mRNA splicing minor p…
	Prostate cancer upregulated pathways	Prostate cancer downregulated pathways
BIOCARTA	ARAP pathway CHREBP2 pathway MCM pathway MTOR pathway TEL pathway	COMP pathway
KEGG	Peroxisome - Homo sapiens (human) Cell cycle - Homo sapiens (human) Lysosome - Homo sapiens (human) N-Glycan biosynthesis - Homo sapiens (human) Valine, leucine and isoleucine degradation - Homo sapiens (human) Citrate cycle (TCA cycle) - Homo sapiens (human) Steroid biosynthesis - Homo sapiens (human) Glycosylphosphatidylinositol(GPI)-anchor biosynthesis - Homo sapiens (human) DNA replication - …	Nicotinate and nicotinamide metabolism - Homo sapiens (human) Primary immunodeficiency - Homo sapiens (human) Complement and coagulation cascades - Homo sapiens (human) Hematopoietic cell lineage - Homo sapiens (human) Aldosterone-regulated sodium reabsorption - Homo sapiens (human) Intestinal immune network for IgA production - Homo sapiens (human) Cytokine-cytokine receptor interaction - Homo s…
REACTOME	Activated NOTCH1 transmits signal to the nucleus Activation of ATR in response to replication stress Activation of chaperone genes by xbp1s Activation of the pre replicative complex Amino acid synthesis and interconversion transamination Antigen presentation folding assembly and peptide loading of class I MHC Antigen processing ubiquitination proteasome degradation Apoptotic execution phase Aspar…	Chemokine receptors bind chemokines Class a1 rhodopsin like receptors Complement cascade Degradation of the extracellular matrix Extracellular matrix organization Formation of fibrin clot clotting cascade G alpha I signalling events GPCR ligand binding Immunoregulatory interactions between a lymphoid and a non lymphoid cell Intrinsic pathway Muscle contraction Peptide ligand binding receptors Reg…
